# Supplementary material for: Transcriptome analysis of table grapes (Vitis vinifera L.) identified a gene network module associated with berry firmness
Source: PLoS One. 2020 Aug 17;15(8):e0237526. doi: 10.1371/journal.pone.0237526 (PMC7430731; doi:10.1371/journal.pone.0237526)
Supplement: S3 Table — (XLSX) [file pone.0237526.s003.xlsx]

## Sheet: DEGs
S3 Table Different expression genes between ‘Red Globe’ and ‘Muscat Hamburg’ at three development stages
Sequence ID	Gene_Name	Muscat Hamburg Pre-Veraison 1	Muscat Hamburg Pre-Veraison 2	Muscat Hamburg Pre-Veraison 3	Muscat Hamburg Veraison 1	Muscat Hamburg Veraison 2	Muscat Hamburg Veraison 3	Muscat Hamburg Maturation 1	Muscat Hamburg Maturation 2	Muscat Hamburg Maturation 3	Red Globe Pre-Veraison 1	Red Globe Pre-Veraison 2	Red Globe Pre-Veraison 3	Red Globe Veraison 1	Red Globe Veraison 2	Red Globe Veraison 3	Red Globe Maturation 1	Red Globe Maturation 2	Red Globe Maturation 3	COG_class	COG_class_annotation	GO_annotation	KEGG_annotation	KEGG_pathway	KOG_class	KOG_class_annotation	Pfam_annotation	Swissprot_annotation	eggNOG_class	eggNOG_class_annotation	nr_annotation
gene28907	LOC100263667	0.884796	0	0.245416	1.33539	2.27016	1.73882	0.650426	0.658111	0.934908	2.20235	1.44707	2.19293	1.28151	4.53514	1.90864	2.47278	0.57021	2.26173	[O]	Posttranslational modification, protein turnover, chaperones	--	--	--	[O]	Posttranslational modification, protein turnover, chaperones	DnaJ domain	Chaperone protein dnaJ 20, chloroplastic (Precursor) GN=F18A5.220 OS=Arabidopsis thaliana (Mouse-ear cress) PE=1 SV=2	O	Posttranslational modification, protein turnover, chaperones	unnamed protein product [Vitis vinifera]
gene1225	LOC100251075	1.07692	1.30698	0.897156	1.16063	1.09138	0.970977	0.157058	0.086623	0.103264	1.65802	2.2857	2.02587	2.40824	2.02561	2.88223	0.524023	0.43864	0.405941	[L]	Replication, recombination and repair	--	--	--	[A]	RNA processing and modification	AAA domain;; AAA domain;; UvrD/REP helicase N-terminal domain;; Part of AAA domain;; UvrD-like helicase C-terminal domain;; UvrD-like helicase C-terminal domain;; AAA domain;; AAA domain;; Viral (Superfamily 1) RNA helicase	Probable helicase MAGATAMA 3 GN=MAA3 OS=Arabidopsis thaliana (Mouse-ear cress) PE=2 SV=1	L	Replication, recombination and repair	PREDICTED: uncharacterized protein LOC100251075, partial [Vitis vinifera]
gene26955	LOC100262655	11.8923	9.70308	13.3029	7.93841	5.74006	6.27109	2.43204	1.59715	1.77528	2.43526	2.02899	3.68127	2.5631	2.38594	2.00524	0.588383	0.916825	0.974222	[R]	General function prediction only	Molecular Function: hydroxyacylglutathione hydrolase activity (GO:0004416);; Cellular Component: mitochondrion (GO:0005739);; Biological Process: embryo development ending in seed dormancy (GO:0009793);; Biological Process: endosperm development (GO:0009960);; Biological Process: methylglyoxal catabolic process to D-lactate (GO:0019243);; Molecular Function: sulfur dioxygenase activity (GO:005031…	K17725|0|vvi:100262655|persulfide dioxygenase ETHE1 homolog, mitochondrial-like; K17725 sulfur dioxygenase [EC:1.13.11.18] (A)	ko00920:Sulfur metabolism	[R]	General function prediction only	Metallo-beta-lactamase superfamily	Persulfide dioxygenase ETHE1 homolog, mitochondrial (Precursor) GN=GLY3 OS=Arabidopsis thaliana (Mouse-ear cress) PE=1 SV=3	S	Function unknown	PREDICTED: persulfide dioxygenase ETHE1 homolog, mitochondrial-like [Vitis vinifera]
gene18664	LOC100257940	0	0.02048	0.129578	0.140724	0.244199	0.156877	0.471566	0.51986	0.592684	0.105775	0.244732	0.071576	0.167017	0.160945	0.148324	1.22143	1.21922	1.42127	--	--	Molecular Function: methyltransferase activity (GO:0008168);; Biological Process: methylation (GO:0032259);;	--	--	--	--	Putative S-adenosyl-L-methionine-dependent methyltransferase;; Methyltransferase domain	--	S	Function unknown	PREDICTED: uncharacterized protein LOC100257940 [Vitis vinifera]
gene8785	LOC100853547	0.064575	0.082427	0	0.260495	0	0.090266	0.530459	0.066562	0.533143	0.415009	0.180655	0.492505	0.167342	0.212858	0.737602	1.48785	1.15618	1.18921	--	--	--	--	--	--	--	Helix-loop-helix DNA-binding domain	Transcription factor bHLH69 GN=F6I18.110 OS=Arabidopsis thaliana (Mouse-ear cress) PE=2 SV=2	S	Function unknown	unnamed protein product [Vitis vinifera]
gene16583	LOC104881047	3.50609	4.09851	3.62774	6.96373	6.74309	7.48163	11.8911	12.0976	12.7738	9.45362	10.7145	9.78924	17.2303	15.3301	15.0334	28.1199	24.7397	26.2424	--	--	Biological Process: defense response (GO:0006952);; Molecular Function: ADP binding (GO:0043531);;	--	--	[T]	Signal transduction mechanisms	NB-ARC domain;; Leucine rich repeat;; Leucine Rich Repeat;; Leucine Rich repeats (2 copies);; Leucine rich repeat	Putative disease resistance RPP13-like protein 1 GN=RPPL1 OS=Arabidopsis thaliana (Mouse-ear cress) PE=3 SV=1	S	Function unknown	PREDICTED: putative disease resistance RPP13-like protein 1 [Vitis vinifera]
gene29142	LOC100853414	1.24602	1.56032	1.16262	0.919897	0.831612	0.38754	0.031721	0.093167	0	3.81004	3.96808	3.69475	1.87859	2.01722	2.13552	0.043083	0.031706	0.199502	--	--	--	--	--	--	--	Protein of unknown function, DUF547;; Leucine-zipper of ternary complex factor MIP1	--	S	Function unknown	PREDICTED: uncharacterized protein LOC100853414 [Vitis vinifera]
gene7830	LOC100265697	3.64287	4.90791	5.09121	5.80851	6.86052	4.41634	0.219506	0.184492	0.166332	3.10072	2.84645	2.23564	9.36289	6.72776	7.7128	12.418	13.3448	13.116	--	--	Biological Process: metabolic process (GO:0008152);; Molecular Function: transferase activity, transferring hexosyl groups (GO:0016758);;	--	--	[GC]	--	UDP-glucoronosyl and UDP-glucosyl transferase	UDP-glycosyltransferase 71C4 GN=UGT71C4 OS=Arabidopsis thaliana (Mouse-ear cress) PE=2 SV=2	S	Function unknown	PREDICTED: anthocyanidin 3-O-glucosyltransferase 2-like [Vitis vinifera]
gene5732	LOC109121530	1.51428	1.59603	1.92233	0.924356	1.8834	1.13517	0.533349	0.298807	0.256413	0.775528	1.06531	0.863678	0.396911	0.574325	0.354951	0.148243	0.070331	0.263729	[R]	General function prediction only	Molecular Function: oxidoreductase activity (GO:0016491);; Biological Process: oxidation-reduction process (GO:0055114);;	--	--	[R]	General function prediction only	Aldo/keto reductase family;; Aldo/keto reductase family	Methylecgonone reductase OS=Erythroxylum coca (Coca plant) PE=1 SV=1	S	Function unknown	unnamed protein product [Vitis vinifera]
gene3782	LOC100852816	2.52294	2.3462	1.77844	0.139972	0.520616	0.155555	0	0	0	0	0	0	0	0	0	0	0	0	--	--	Molecular Function: copper ion transmembrane transporter activity (GO:0005375);; Cellular Component: integral component of membrane (GO:0016021);; Biological Process: copper ion transmembrane transport (GO:0035434);;	--	--	--	--	Ctr copper transporter family	--	--	--	unnamed protein product [Vitis vinifera]
gene247	LOC104878924	3.70543	3.49186	6.7865	0	0	0	0	0	0	12.8726	13.9747	19.0597	0.617207	0.835913	1.57751	0	0	0.135227	--	--	--	--	--	--	--	--	--	--	--	PREDICTED: uncharacterized protein LOC104878924 [Vitis vinifera]
gene28294	LOC100249655	1.52597	1.43894	1.27352	2.07778	2.05554	1.77948	0.294258	0.221336	0.303489	3.84649	4.20932	4.32594	3.36131	3.05587	2.58992	0.620029	0.494926	0.752661	[RTKL]	--	Molecular Function: protein serine/threonine kinase activity (GO:0004674);; Molecular Function: ATP binding (GO:0005524);; Biological Process: protein phosphorylation (GO:0006468);; Biological Process: recognition of pollen (GO:0048544);;	--	--	--	--	Protein tyrosine kinase;; Protein kinase domain;; S-locus glycoprotein family;; PAN-like domain	G-type lectin S-receptor-like serine/threonine-protein kinase At1g11330 (Precursor) GN=At1g11330 OS=Arabidopsis thaliana (Mouse-ear cress) PE=2 SV=3	--	--	PREDICTED: G-type lectin S-receptor-like serine/threonine-protein kinase At1g11330, partial [Vitis vinifera]
gene18851	LOC104881433	2.55046	3.13776	2.57256	2.38089	2.30452	2.56807	0.034311	0.048289	0.045512	0.681978	0.950418	1.09617	0.561299	0.424641	0.699662	0.870579	0.291401	0.915958	--	--	Molecular Function: ATP binding (GO:0005524);; Biological Process: defense response (GO:0006952);; Molecular Function: nucleoside-triphosphatase activity (GO:0017111);; Molecular Function: ADP binding (GO:0043531);;	--	--	[T]	Signal transduction mechanisms	NB-ARC domain;; Leucine rich repeat;; Archaeal ATPase;; AAA domain;; Miro-like protein;; Leucine Rich repeats (2 copies);; AAA ATPase domain;; NACHT domain;; AAA domain;; ATPase family associated with various cellular activities (AAA);; AAA domain;; Protein of unknown function (DUF3388);; Leucine rich repeat;; NTPase;; Molybdopterin guanine dinucleotide synthesis protein B;; PhoH-like protein	Disease resistance protein At4g27190 GN=At4g27190 OS=Arabidopsis thaliana (Mouse-ear cress) PE=2 SV=1	S	Function unknown	PREDICTED: uncharacterized protein LOC104881433 isoform X1 [Vitis vinifera]
gene3934	LOC104878931	0.307651	0.15423	0.643602	0.09657	0.063149	0	0	0	0	3.31325	2.79631	2.79718	0.227189	0.237393	0.046951	0.557376	0.530472	0.893735	--	--	Biological Process: metabolic process (GO:0008152);; Molecular Function: transferase activity, transferring hexosyl groups (GO:0016758);;	--	--	[GC]	--	UDP-glucoronosyl and UDP-glucosyl transferase	Putative UDP-glucose flavonoid 3-O-glucosyltransferase 3 {ECO:0000250|UniProtKB:Q2V6K0} OS=Fragaria ananassa (Strawberry) PE=2 SV=1	S	Function unknown	PREDICTED: anthocyanidin 3-O-glucosyltransferase 6-like [Vitis vinifera]
gene14631	LOC100257568	6.64653	3.88948	5.10366	5.81429	6.22691	4.71489	4.8862	6.42175	6.93484	3.63766	3.62106	3.29176	3.03305	2.87967	2.83035	2.91268	1.98334	2.26727	[U]	Intracellular trafficking, secretion, and vesicular transport	Cellular Component: endoplasmic reticulum (GO:0005783);; Cellular Component: plasma membrane (GO:0005886);; Biological Process: signal peptide processing (GO:0006465);; Biological Process: proteolysis (GO:0006508);; Molecular Function: peptidase activity (GO:0008233);; Cellular Component: integral component of membrane (GO:0016021);;	K13280|3.48609e-115|vvi:100257568|signal peptidase complex catalytic subunit SEC11A; K13280 signal peptidase, endoplasmic reticulum-type [EC:3.4.-.-] (A)	ko03060:Protein export	[U]	Intracellular trafficking, secretion, and vesicular transport	Peptidase S24-like	--	U	Intracellular trafficking, secretion, and vesicular transport	PREDICTED: signal peptidase complex catalytic subunit SEC11A isoform X2 [Vitis vinifera]
gene6939	LOC104879489	0.385506	0.283375	0.479826	0.20178	0.110255	0.216948	0.231603	0.248812	0.283908	0.102305	0.132607	0.182204	0.256351	0.084629	0.419005	0.395362	0.387842	0.339123	--	--	Biological Process: defense response (GO:0006952);; Molecular Function: ADP binding (GO:0043531);;	--	--	[T]	Signal transduction mechanisms	NB-ARC domain;; Leucine rich repeat;; Leucine Rich repeats (2 copies)	Disease resistance RPP8-like protein 3 GN=RPP8L3 OS=Arabidopsis thaliana (Mouse-ear cress) PE=2 SV=1	S	Function unknown	PREDICTED: putative disease resistance RPP13-like protein 2 [Vitis vinifera]
PB.5812	#N/A	1.62425	1.74768	1.46176	0.122928	0.390618	0.169427	0.038385	0	0.027112	1.72255	2.32097	2.60036	0.764206	0.617487	0.911493	0.6593	0.484538	0.374078	[P]	Inorganic ion transport and metabolism	Molecular Function: nucleotide binding (GO:0000166);; Biological Process: cation transport (GO:0006812);; Cellular Component: integral component of membrane (GO:0016021);; Molecular Function: cation-transporting ATPase activity (GO:0019829);; Molecular Function: metal ion binding (GO:0046872);;	K01537|1.90018e-114|pop:POPTR_0016s01080g|POPTRDRAFT_575906; hypothetical protein; K01537 Ca2+-transporting ATPase [EC:3.6.3.8] (A)	--	[P]	Inorganic ion transport and metabolism	E1-E2 ATPase;; Cation transporting ATPase, C-terminus	Calcium-transporting ATPase 12, plasma membrane-type GN=ACA12 OS=Arabidopsis thaliana (Mouse-ear cress) PE=2 SV=1	P	Inorganic ion transport and metabolism	hypothetical protein VITISV_000631 [Vitis vinifera]
gene3963	LOC100260362	1.58987	1.30033	1.03699	1.13532	1.47076	1.19416	0.837179	1.00492	0.748165	1.26626	0.809659	0.992962	0.593223	0.231623	0.560349	0.3899	0.337178	0.420503	[DZ]	--	--	--	--	[S]	Function unknown	Regulator of chromosome condensation (RCC1) repeat;; Regulator of chromosome condensation (RCC1) repeat	Ultraviolet-B receptor UVR8 GN=UVR8 OS=Arabidopsis thaliana (Mouse-ear cress) PE=1 SV=1	DZ	--	PREDICTED: ultraviolet-B receptor UVR8 [Vitis vinifera]
gene15662	LOC100249867	0.158243	2.75067	0.050474	0.098256	0.071236	0.094432	0.053995	0	0	16.4659	6.96292	6.62474	5.05132	6.32266	4.77895	9.64435	11.8832	7.60645	--	--	--	--	--	--	--	--	--	S	Function unknown	PREDICTED: uncharacterized protein LOC100249867 [Vitis vinifera]
gene20863	LOC100242127	3.00408	1.96491	2.38963	1.69164	2.53165	2.45433	1.54976	1.68258	1.8553	3.58402	3.07038	3.10863	3.72795	4.15061	4.27562	3.89268	4.12825	5.02961	--	--	--	--	--	--	--	--	--	S	Function unknown	PREDICTED: forkhead box protein B2 [Vitis vinifera]
gene2182	LOC100250615	17.0151	16.5196	15.9859	12.4591	11.0382	9.82207	1.99127	2.51537	3.07126	28.72	28.563	29.622	21.2788	21.4189	23.0241	22.009	18.5993	20.2706	[C]	Energy production and conversion	Molecular Function: L-lactate dehydrogenase activity (GO:0004459);; Cellular Component: cytoplasm (GO:0005737);; Biological Process: glycolytic process (GO:0006096);; Biological Process: cellular carbohydrate metabolic process (GO:0044262);; Biological Process: oxidation-reduction process (GO:0055114);;	K00016|0|vvi:100250615|L-lactate dehydrogenase A; K00016 L-lactate dehydrogenase [EC:1.1.1.27] (A)	ko00010:Glycolysis / Gluconeogenesis;ko00270:Cysteine and methionine metabolism;ko00620:Pyruvate metabolism;ko00640:Propanoate metabolism	[C]	Energy production and conversion	lactate/malate dehydrogenase, NAD binding domain;; lactate/malate dehydrogenase, alpha/beta C-terminal domain	L-lactate dehydrogenase A OS=Hordeum vulgare (Barley) PE=1 SV=1	C	Energy production and conversion	PREDICTED: L-lactate dehydrogenase A isoform X2 [Vitis vinifera]
gene17789	LOC104881231	0	0	0	0	0.080022	0	0	0	0	0.818736	0.534221	0.762525	1.38138	1.38081	1.81447	3.10219	3.02147	3.90681	[R]	General function prediction only	--	--	--	[R]	General function prediction only	PPR repeat family;; PPR repeat;; Pentatricopeptide repeat domain;; PPR repeat;; Ras family	Pentatricopeptide repeat-containing protein At1g66345, mitochondrial (Precursor) GN=At1g66345 OS=Arabidopsis thaliana (Mouse-ear cress) PE=3 SV=1	S	Function unknown	PREDICTED: pentatricopeptide repeat-containing protein At1g66345, mitochondrial [Vitis vinifera]
gene10945	LOC104880042	9.17751	8.43695	7.93505	6.37224	5.75672	4.91014	1.23468	1.09323	1.34655	3.58438	4.34579	2.94881	1.68913	2.2557	2.67381	2.3779	1.96979	2.12604	--	--	Molecular Function: metal ion binding (GO:0046872);;	--	--	[O]	Posttranslational modification, protein turnover, chaperones	Ring finger domain;; RING-H2 zinc finger	E3 ubiquitin-protein ligase SGR9, amyloplastic (Precursor) GN=SGR9 OS=Arabidopsis thaliana (Mouse-ear cress) PE=1 SV=1	O	Posttranslational modification, protein turnover, chaperones	PREDICTED: E3 ubiquitin-protein ligase SGR9, amyloplastic [Vitis vinifera]
gene11921	LOC100246365	21.3126	25.2437	23.3031	7.4083	10.7479	7.27595	1.33232	0.916778	1.20022	3.75996	4.0267	7.17869	2.13421	1.84959	2.5898	5.88776	3.56906	4.74569	--	--	--	--	--	--	--	Dormancy/auxin associated protein	Auxin-repressed 12.5 kDa protein OS=Fragaria ananassa (Strawberry) PE=2 SV=1	S	Function unknown	PREDICTED: auxin-repressed 12.5 kDa protein isoform X1 [Vitis vinifera]
gene7859	LOC100255373	13.572	12.9888	13.6124	3.84675	4.53516	4.61644	0.326786	0.370124	0.224542	10.9185	11.4643	14.7707	6.50162	6.60895	7.0698	1.05337	0.936152	0.98696	--	--	Molecular Function: phosphatidylinositol phospholipase C activity (GO:0004435);; Molecular Function: signal transducer activity (GO:0004871);; Molecular Function: calcium ion binding (GO:0005509);; Biological Process: lipid metabolic process (GO:0006629);; Biological Process: intracellular signal transduction (GO:0035556);;	K05857|0|vvi:100255373|phosphoinositide phospholipase C 4-like; K05857 phosphatidylinositol phospholipase C, delta [EC:3.1.4.11] (A)	ko00562:Inositol phosphate metabolism;ko04070:Phosphatidylinositol signaling system	[T]	Signal transduction mechanisms	Phosphatidylinositol-specific phospholipase C, X domain;; Phosphatidylinositol-specific phospholipase C, Y domain;; C2 domain;; Phosphoinositide-specific phospholipase C, efhand-like	Phosphoinositide phospholipase C 4 GN=MZN1.19 OS=Arabidopsis thaliana (Mouse-ear cress) PE=2 SV=2	S	Function unknown	PREDICTED: phosphoinositide phospholipase C 4-like [Vitis vinifera]
gene847	LOC100251966	13.972	16.3467	13.5667	20.1466	18.2287	19.2034	6.42777	6.97056	6.75956	35.553	33.1631	32.6378	24.9859	23.0834	25.4026	10.9321	11.2524	11.6558	[P]	Inorganic ion transport and metabolism	Cellular Component: plasma membrane (GO:0005886);; Molecular Function: potassium ion transmembrane transporter activity (GO:0015079);; Biological Process: potassium ion transmembrane transport (GO:0071805);;	K03549|0|vvi:100251966|potassium transporter 6; K03549 KUP system potassium uptake protein (A)	--	--	--	K+ potassium transporter	Potassium transporter 6 GN=F17O7.17 OS=Arabidopsis thaliana (Mouse-ear cress) PE=2 SV=1	P	Inorganic ion transport and metabolism	PREDICTED: potassium transporter 6 [Vitis vinifera]
gene4393	LOC100852625	6.95358	6.85373	8.11175	12.4951	16.4953	15.3503	2.54068	3.36896	2.02396	0	0	0	0	0	0	0	0	0	--	--	--	--	--	--	--	BURP domain	Dehydration-responsive protein RD22 (Precursor) GN=RD22 OS=Arabidopsis thaliana (Mouse-ear cress) PE=2 SV=1	--	--	unnamed protein product [Vitis vinifera]
gene22069	LOC100264173	0.783139	1.9169	1.56901	0.957993	0.730455	0.931809	0	0.140616	0.0831	2.22583	2.38389	3.4307	0.206499	0.304022	0.153563	35.6572	37.4751	27.0626	--	--	Cellular Component: cytoplasm (GO:0005737);; Biological Process: defense response (GO:0006952);; Biological Process: biosynthetic process (GO:0009058);; Molecular Function: trihydroxystilbene synthase activity (GO:0050350);;	K00660|0|vvi:100264173|stilbene synthase 5-like; K00660 chalcone synthase [EC:2.3.1.74] (A)	ko00941:Flavonoid biosynthesis;ko04712:Circadian rhythm - plant	--	--	Chalcone and stilbene synthases, N-terminal domain;; Chalcone and stilbene synthases, C-terminal domain;; 3-Oxoacyl-[acyl-carrier-protein (ACP)] synthase III C terminal;; 3-Oxoacyl-[acyl-carrier-protein (ACP)] synthase III;; FAE1/Type III polyketide synthase-like protein	Stilbene synthase 5 OS=Vitis vinifera (Grape) PE=3 SV=1	Q	Secondary metabolites biosynthesis, transport and catabolism	PREDICTED: stilbene synthase 5-like [Vitis vinifera]
gene24532	LOC100259050	0.202839	0.349737	0.249776	0.274784	0.172173	0.174713	0.231416	0.102913	0.156906	0.581661	0.445047	0.354181	0.141141	0.268701	0.215764	2.00695	1.60047	1.6745	[RTKL]	--	Molecular Function: protein serine/threonine kinase activity (GO:0004674);; Molecular Function: ATP binding (GO:0005524);; Biological Process: protein phosphorylation (GO:0006468);; Cellular Component: integral component of membrane (GO:0016021);; Molecular Function: oxidoreductase activity (GO:0016491);;	--	--	--	--	Leucine rich repeat;; Leucine Rich repeats (2 copies);; Protein kinase domain;; Protein tyrosine kinase;; Leucine Rich Repeat;; Leucine rich repeat N-terminal domain	Probable LRR receptor-like serine/threonine-protein kinase At3g47570 (Precursor) GN=At3g47570 OS=Arabidopsis thaliana (Mouse-ear cress) PE=2 SV=1	S	Function unknown	PREDICTED: probable LRR receptor-like serine/threonine-protein kinase At3g47570 [Vitis vinifera]
gene23185	LOC100263850	2.67807	2.89276	3.05725	4.41897	4.21761	4.96276	0	0	0	9.05183	7.76946	8.24035	9.25912	10.111	10.1634	0.110941	0.132103	0.145184	[E]	Amino acid transport and metabolism	Molecular Function: transporter activity (GO:0005215);; Biological Process: transport (GO:0006810);; Cellular Component: membrane (GO:0016020);;	K14638|0|vvi:100241563|	--	[E]	Amino acid transport and metabolism	POT family	Protein NRT1/ PTR FAMILY 2.11 GN=MRG21.10 OS=Arabidopsis thaliana (Mouse-ear cress) PE=1 SV=1	E	Amino acid transport and metabolism	unnamed protein product [Vitis vinifera]
gene23042	LOC100264587	0.493426	0.082459	0.232847	0.441172	0.374675	0.516696	0.26893	0.421912	0.323318	0.217661	0.078303	0.6146	0.356066	0.265242	0.295204	3.99998	5.06278	4.44644	--	--	--	--	--	--	--	Protein of unknown function, DUF617	Protein MIZU-KUSSEI 1 GN=MIZ1 OS=Arabidopsis thaliana (Mouse-ear cress) PE=1 SV=1	S	Function unknown	PREDICTED: protein MIZU-KUSSEI 1 [Vitis vinifera]
PB.9769	#N/A	2.91512	8.3353	3.06787	1.32948	0.898102	1.89774	2.33889	2.0669	2.10801	24.3275	26.9599	16.7518	5.21277	5.32093	6.16337	24.7743	23.8158	26.006	--	--	--	--	--	--	--	--	--	--	--	PREDICTED: uncharacterized protein LOC104882052 [Vitis vinifera]
gene2958	LOC100855189	1.41789	1.62451	1.66271	0.770735	1.16894	1.45043	1.37075	1.95976	1.40191	4.66058	4.82746	6.0485	3.40434	4.38825	4.77795	7.09474	7.56744	7.29484	--	--	Molecular Function: ubiquitin-protein transferase activity (GO:0004842);; Biological Process: protein glycosylation (GO:0006486);; Biological Process: ubiquitin-dependent protein catabolic process (GO:0006511);; Biological Process: protein ubiquitination (GO:0016567);;	--	--	[R]	General function prediction only	Leucine Rich repeat;; Leucine Rich repeats (2 copies);; Leucine Rich Repeat	F-box/LRR-repeat protein 10 GN=FBL10 OS=Arabidopsis thaliana (Mouse-ear cress) PE=2 SV=1	H	Coenzyme transport and metabolism	PREDICTED: F-box/LRR-repeat protein 10-like isoform X2 [Vitis vinifera]
gene6834	LOC104879437	0.926167	0.694632	0.900908	1.47437	1.11637	0.882263	0.242143	0.346393	0.150359	1.7719	2.26394	2.30071	1.78786	2.02911	1.501	0.054627	0.107481	0.096765	[R]	General function prediction only	--	--	--	[R]	General function prediction only	Ankyrin repeats (3 copies);; Ankyrin repeats (many copies);; Ankyrin repeat;; Ankyrin repeat;; Ankyrin repeats (many copies);; Domain of unknown function	Ankyrin repeat-containing protein At3g12360 GN=At3g12360 OS=Arabidopsis thaliana (Mouse-ear cress) PE=2 SV=1	S	Function unknown	PREDICTED: ankyrin repeat-containing protein At3g12360-like isoform X1 [Vitis vinifera]
gene24745	LOC100262482	0.271159	0.320101	0.663091	1.86266	1.79492	2.39517	15.8079	19.029	17.1972	0.761421	1.54872	1.49604	0.611917	0.552796	0.710769	1.66942	1.67495	1.53894	--	--	--	--	--	[R]	General function prediction only	Protein of unknown function, DUF607	Calcium uniporter protein 2, mitochondrial (Precursor) OS=Arabidopsis thaliana (Mouse-ear cress) PE=2 SV=1	S	Function unknown	PREDICTED: calcium uniporter protein 4, mitochondrial [Vitis vinifera]
gene3216	LOC100265871	22.0237	21.1038	21.5567	20.6247	17.085	15.7022	23.7792	23.7174	20.5803	45.3887	43.2731	40.6593	56.416	50.161	54.1919	80.1858	77.016	84.9874	[I]	Lipid transport and metabolism	Biological Process: metabolic process (GO:0008152);; Molecular Function: hydrolase activity (GO:0016787);;	--	--	[V]	Defense mechanisms	alpha/beta hydrolase fold;; Carboxylesterase family;; Alpha/beta hydrolase family	Probable carboxylesterase 7 GN=CXE7 OS=Arabidopsis thaliana (Mouse-ear cress) PE=2 SV=1	I	Lipid transport and metabolism	PREDICTED: probable carboxylesterase 5 [Vitis vinifera]
gene25480	LOC104882764	0	0.009274	0.031989	0	0	0	0.023148	0.057482	0.027104	0.540202	0.482341	0.513963	0.58609	0.833586	0.606251	2.14807	1.85063	1.90105	--	--	Biological Process: defense response (GO:0006952);; Molecular Function: ADP binding (GO:0043531);;	--	--	[T]	Signal transduction mechanisms	Leucine rich repeat;; Leucine Rich Repeat;; Leucine Rich repeats (2 copies);; Leucine rich repeat;; NB-ARC domain;; Leucine Rich repeats (2 copies);; Leucine rich repeat	Putative disease resistance protein At3g14460 GN=At3g14460 OS=Arabidopsis thaliana (Mouse-ear cress) PE=3 SV=1	S	Function unknown	hypothetical protein VITISV_006408 [Vitis vinifera]
gene23045	LOC100252503	4.01838	5.66746	4.91408	2.93119	2.29076	2.42298	0.462608	0.363358	0.424958	4.90916	5.65914	5.65667	2.41292	1.54794	1.67893	3.93707	4.15319	3.56493	[RTKL]	--	Molecular Function: protein serine/threonine kinase activity (GO:0004674);; Molecular Function: ATP binding (GO:0005524);; Biological Process: protein phosphorylation (GO:0006468);; Cellular Component: integral component of membrane (GO:0016021);; Molecular Function: polysaccharide binding (GO:0030247);;	--	--	--	--	Protein kinase domain;; Protein tyrosine kinase;; Wall-associated receptor kinase galacturonan-binding;; Wall-associated kinase	Wall-associated receptor kinase-like 2 (Precursor) GN=WAKL2 OS=Arabidopsis thaliana (Mouse-ear cress) PE=2 SV=1	T	Signal transduction mechanisms	PREDICTED: wall-associated receptor kinase-like 2 [Vitis vinifera]
gene106	LOC100254353	22.3936	24.2581	23.3692	21.9419	24.4198	26.7221	10.2275	10.181	10.7871	32.6487	31.5065	33.7155	52.3369	53.3023	50.4097	8.63551	7.54825	10.4257	[E]	Amino acid transport and metabolism	Biological Process: amino acid transmembrane transport (GO:0003333);; Molecular Function: L-glutamate transmembrane transporter activity (GO:0005313);; Cellular Component: plasma membrane (GO:0005886);; Molecular Function: arginine transmembrane transporter activity (GO:0015181);; Molecular Function: L-lysine transmembrane transporter activity (GO:0015189);; Molecular Function: basic amino acid t…	K03294|0|vvi:100254353|cationic amino acid transporter 5; K03294 basic amino acid/polyamine antiporter, APA family (A)	--	[E]	Amino acid transport and metabolism	Amino acid permease;; Amino acid permease;; C-terminus of AA_permease	Cationic amino acid transporter 5 GN=CAT5 OS=Arabidopsis thaliana (Mouse-ear cress) PE=1 SV=1	E	Amino acid transport and metabolism	unnamed protein product [Vitis vinifera]
gene17418	LOC100263249	1.40736	1.46056	1.15702	1.14721	1.40587	1.16706	0.109067	0	0.15356	1.32234	1.48753	3.09302	3.28042	3.27142	2.49798	0.299449	0.574995	0.447203	--	--	--	--	--	--	--	Protein of unknown function (DUF1635)	--	S	Function unknown	unnamed protein product [Vitis vinifera]
gene10879	LOC100249937	0.257287	0.299613	0.202002	0.67102	0.813354	0.781937	2.23041	2.68848	2.6941	0.152375	0.152772	0.358087	0.457103	0.170586	0.329482	1.69344	1.74568	1.79438	--	--	--	--	--	--	--	--	--	S	Function unknown	hypothetical protein VITISV_015697 [Vitis vinifera]
gene25504	LOC100852988	0.498024	0.635019	0.847969	0.34097	0.462577	0.281897	1.08798	1.20611	1.23037	1.77618	1.76454	2.60077	2.07973	2.05049	2.51199	7.81932	5.72808	5.47062	[E]	Amino acid transport and metabolism	Molecular Function: transporter activity (GO:0005215);; Biological Process: oligopeptide transport (GO:0006857);; Cellular Component: integral component of membrane (GO:0016021);;	--	--	[E]	Amino acid transport and metabolism	POT family;; Major Facilitator Superfamily	Protein NRT1/ PTR FAMILY 5.10 GN=NPF5.10 OS=Arabidopsis thaliana (Mouse-ear cress) PE=2 SV=1	E	Amino acid transport and metabolism	PREDICTED: protein NRT1/ PTR FAMILY 5.10-like [Vitis vinifera]
gene22168	LOC100259313	3.85776	4.70572	4.50255	3.29171	3.46243	3.67842	1.34608	0.902328	1.09034	7.95657	8.93044	7.78203	7.86411	8.58645	7.86617	2.11382	2.09664	2.26941	--	--	Molecular Function: carboxylic ester hydrolase activity (GO:0004091);; Molecular Function: triglyceride lipase activity (GO:0004806);; Molecular Function: calmodulin binding (GO:0005516);; Biological Process: response to stress (GO:0006950);; Biological Process: lipid catabolic process (GO:0016042);;	--	--	[IOT]	--	Lipase (class 3);; Lipase 3 N-terminal region	--	S	Function unknown	PREDICTED: uncharacterized protein LOC100259313 [Vitis vinifera]
gene10054	LOC100249123	0.761893	0.264201	0.158853	0.160859	0.080465	0.063582	1.54789	1.21661	1.29814	0.10636	0	0.040874	0	0.055121	0.234429	0.464003	0.447195	0.143484	--	--	Molecular Function: magnesium ion transmembrane transporter activity (GO:0015095);; Biological Process: magnesium ion transport (GO:0015693);; Cellular Component: membrane (GO:0016020);;	K16075|0|vvi:100249123|magnesium transporter MRS2-F-like; K16075 magnesium transporter (A)	--	[P]	Inorganic ion transport and metabolism	--	Magnesium transporter MRS2-F OS=Oryza sativa subsp. japonica (Rice) PE=1 SV=1	U	Intracellular trafficking, secretion, and vesicular transport	PREDICTED: magnesium transporter MRS2-F-like [Vitis vinifera]
gene6149	LOC100259752	14.1703	18.7996	15.2761	19.149	20.5614	19.109	26.1928	22.902	24.8413	55.0345	52.5674	56.1215	26.8971	22.0541	20.3207	77.8741	75.3861	89.0029	[P]	Inorganic ion transport and metabolism	Biological Process: sulfate assimilation (GO:0000103);; Molecular Function: sulfate adenylyltransferase (ATP) activity (GO:0004781);;	K13811|0|vvi:100259752|ATP sulfurylase 1, chloroplastic-like; K13811 3'-phosphoadenosine 5'-phosphosulfate synthase [EC:2.7.7.4 2.7.1.25] (A)	ko00230:Purine metabolism;ko00450:Selenocompound metabolism;ko00920:Sulfur metabolism	[P]	Inorganic ion transport and metabolism	ATP-sulfurylase;; PUA-like domain	ATP sulfurylase 1, chloroplastic (Precursor) GN=APS1 OS=Arabidopsis thaliana (Mouse-ear cress) PE=1 SV=1	P	Inorganic ion transport and metabolism	PREDICTED: ATP sulfurylase 1, chloroplastic [Vitis vinifera]
gene17060	LOC100241037	9.5597	10.1173	8.06625	8.31935	9.92627	10.2588	15.1902	15.4585	16.0395	5.07585	6.4063	4.31539	6.55612	7.73871	7.20314	6.9343	6.0622	6.30019	[I]	Lipid transport and metabolism	Molecular Function: catalytic activity (GO:0003824);; Biological Process: metabolic process (GO:0008152);;	--	--	--	--	Enoyl-CoA hydratase/isomerase family	--	S	Function unknown	PREDICTED: methylglutaconyl-CoA hydratase, mitochondrial [Vitis vinifera]
gene18361	LOC100242194	0	0	0	0	0	0	0.118985	0.285124	0.42465	0	0	0	0	0	0	6.33099	14.0763	7.61579	[MG]	--	Molecular Function: catalytic activity (GO:0003824);; Biological Process: cellular metabolic process (GO:0044237);; Molecular Function: coenzyme binding (GO:0050662);;	--	--	[V]	Defense mechanisms	NAD dependent epimerase/dehydratase family;; 3-beta hydroxysteroid dehydrogenase/isomerase family;; NADH(P)-binding;; Male sterility protein;; NmrA-like family;; short chain dehydrogenase	Tetraketide alpha-pyrone reductase 1 GN=F23E12.20 OS=Arabidopsis thaliana (Mouse-ear cress) PE=2 SV=1	M	Cell wall/membrane/envelope biogenesis	PREDICTED: cinnamoyl-CoA reductase 1 [Vitis vinifera]
gene26458	LOC100260669	3.65542	3.65982	3.34317	3.51503	3.76491	3.10332	0.131105	0.03739	0.696991	0.718408	0.890046	1.06484	2.04236	1.26429	1.93832	0.046493	0.664815	0.713339	--	--	Molecular Function: ATP binding (GO:0005524);; Biological Process: defense response (GO:0006952);; Molecular Function: nucleoside-triphosphatase activity (GO:0017111);; Molecular Function: ADP binding (GO:0043531);;	--	--	[T]	Signal transduction mechanisms	NB-ARC domain;; Leucine rich repeat;; AAA domain;; Leucine Rich repeats (2 copies);; Leucine Rich Repeat	Disease resistance protein At4g27190 GN=At4g27190 OS=Arabidopsis thaliana (Mouse-ear cress) PE=2 SV=1	S	Function unknown	PREDICTED: disease resistance protein At4g27190-like [Vitis vinifera]
gene8417	SODCP	246.523	225.718	238.534	184.243	187.26	187.996	84.4627	88.3157	86.8307	116.124	112.596	108.34	109.31	127.425	116.888	72.1172	74.7581	63.9879	[P]	Inorganic ion transport and metabolism	Molecular Function: superoxide dismutase activity (GO:0004784);; Biological Process: superoxide metabolic process (GO:0006801);; Biological Process: response to oxidative stress (GO:0006979);; Biological Process: toxin catabolic process (GO:0009407);; Cellular Component: chloroplast stroma (GO:0009570);; Cellular Component: thylakoid (GO:0009579);; Molecular Function: metal ion binding (GO:004687…	K04565|7.55682e-126|vvi:100233100|SODCP, CSD2; Cu/Zn superoxide dismutase-like (EC:1.15.1.1); K04565 superoxide dismutase, Cu-Zn family [EC:1.15.1.1] (A)	ko04146:Peroxisome	[P]	Inorganic ion transport and metabolism	Copper/zinc superoxide dismutase (SODC)	Superoxide dismutase [Cu-Zn], chloroplastic (Precursor) GN=SODCP OS=Vitis vinifera (Grape) PE=2 SV=1	P	Inorganic ion transport and metabolism	unnamed protein product [Vitis vinifera]
gene10018	LOC100254367	34.9943	34.7404	30.2314	36.7996	35.6049	39.2565	1.42776	1.45192	1.67084	25.739	23.6754	23.4117	30.05	27.7902	30.0268	3.71783	3.60889	3.97626	[G]	Carbohydrate transport and metabolism	Molecular Function: beta-galactosidase activity (GO:0004565);; Biological Process: carbohydrate metabolic process (GO:0005975);; Molecular Function: carbohydrate binding (GO:0030246);;	--	--	[G]	Carbohydrate transport and metabolism	Glycosyl hydrolases family 35;; Galactose binding lectin domain	Beta-galactosidase 3 (Precursor) OS=Oryza sativa subsp. japonica (Rice) PE=3 SV=1	G	Carbohydrate transport and metabolism	PREDICTED: beta-galactosidase 10 [Vitis vinifera]
gene26032	LOC100255520	4.02891	2.89772	3.92769	0.706855	2.21399	2.41379	0.59291	0.511081	0.615214	0.276833	0.122531	0.939902	0.907335	0.871552	0.032536	0.690489	0.708673	1.16972	[RTKL]	--	Molecular Function: protein serine/threonine kinase activity (GO:0004674);; Molecular Function: non-membrane spanning protein tyrosine kinase activity (GO:0004715);; Molecular Function: ATP binding (GO:0005524);; Biological Process: protein phosphorylation (GO:0006468);; Molecular Function: 2-alkenal reductase [NAD(P)] activity (GO:0032440);; Biological Process: oxidation-reduction process (GO:00…	--	--	--	--	Di-glucose binding within endoplasmic reticulum;; Protein kinase domain;; Protein tyrosine kinase;; Leucine rich repeat;; Leucine Rich repeats (2 copies);; Leucine Rich Repeat;; Leucine Rich repeat;; Carbohydrate-binding protein of the ER	Probable leucine-rich repeat receptor-like serine/threonine-protein kinase At3g14840 (Precursor) GN=LRR-RLK OS=Arabidopsis thaliana (Mouse-ear cress) PE=2 SV=1	S	Function unknown	PREDICTED: probable leucine-rich repeat receptor-like serine/threonine-protein kinase At3g14840 [Vitis vinifera]
gene10259	LOC100267210	10.5019	9.90135	10.479	7.40344	5.91271	6.86694	2.95215	3.19697	3.11651	10.6818	9.44758	8.83663	9.58386	8.44418	8.372	5.95068	6.72595	7.06259	--	--	Biological Process: response to oxidative stress (GO:0006979);;	--	--	--	--	--	--	S	Function unknown	PREDICTED: putative GPI-anchored protein PB15E9.01c [Vitis vinifera]
gene5344	LOC100253902	5.38185	5.33101	4.93162	5.40203	5.69846	6.12056	3.32286	3.40991	2.63939	11.947	14.4741	12.9403	12.7051	11.8246	12.645	5.12351	5.26747	4.92234	[L]	Replication, recombination and repair	Biological Process: DNA metabolic process (GO:0006259);; Biological Process: meiotic nuclear division (GO:0007126);; Biological Process: chromosome organization (GO:0051276);;	K08739|0|vvi:100253902|DNA mismatch repair protein MLH3; K08739 DNA mismatch repair protein MLH3 (A)	ko03430:Mismatch repair	[L]	Replication, recombination and repair	MutL C terminal dimerisation domain;; Histidine kinase-, DNA gyrase B-, and HSP90-like ATPase;; DNA mismatch repair protein, C-terminal domain;; Histidine kinase-, DNA gyrase B-, and HSP90-like ATPase	DNA mismatch repair protein MLH3 GN=MLH3 OS=Arabidopsis thaliana (Mouse-ear cress) PE=2 SV=2	L	Replication, recombination and repair	PREDICTED: DNA mismatch repair protein MLH3 isoform X1 [Vitis vinifera]
gene25973	LOC104877964	0.367728	0.412178	0.365509	0.303182	0.246556	0.329255	0.167479	0.192521	0.19152	0	0	0	0	0	0	0	0.031967	0.058619	--	--	--	--	--	--	--	NB-ARC domain;; Leucine rich repeat;; Leucine Rich repeats (2 copies);; Leucine Rich Repeat;; Leucine rich repeat;; Leucine Rich Repeat	TMV resistance protein N GN=N OS=Nicotiana glutinosa (Tobacco) PE=1 SV=1	--	--	PREDICTED: disease resistance protein RPS4-like [Vitis vinifera]
gene24463	LOC100255717	0.10516	0.184501	0.034589	0.823504	0.562616	0.510217	3.94629	3.1077	4.16913	0.260906	0.138213	0.032427	0.151392	0.35628	0.756977	1.85949	1.7557	1.94669	[E]	Amino acid transport and metabolism	Molecular Function: serine-type carboxypeptidase activity (GO:0004185);; Biological Process: proteolysis (GO:0006508);;	K16296|0|vvi:100255717|serine carboxypeptidase-like 2; K16296 serine carboxypeptidase-like clade I [EC:3.4.16.-] (A)	--	[OE]	--	Serine carboxypeptidase	Serine carboxypeptidase-like 2 (Precursor) GN=SCPL2 OS=Arabidopsis thaliana (Mouse-ear cress) PE=2 SV=1	E	Amino acid transport and metabolism	unnamed protein product [Vitis vinifera]
gene25093	LOC100259201	1.82145	1.25963	2.54715	1.86435	2.57317	1.17558	4.97867	4.88798	2.28936	8.09113	19.8045	10.5974	3.1373	2.8382	3.64514	66.5534	106.153	114.334	--	--	--	--	--	--	--	--	Pathogen-related protein OS=Hordeum vulgare (Barley) PE=2 SV=2	S	Function unknown	PREDICTED: pathogen-related protein [Vitis vinifera]
gene22094	LOC100852886	0.740661	1.08092	0.95994	0.604347	0.314051	0.704129	0.022253	0.066311	0.126331	0.153459	0.310288	0.440443	0	0	0.036158	11.1405	14.112	10.2417	--	--	Cellular Component: cytoplasm (GO:0005737);; Biological Process: defense response (GO:0006952);; Biological Process: biosynthetic process (GO:0009058);; Molecular Function: trihydroxystilbene synthase activity (GO:0050350);;	K00660|0|vvi:100852886|stilbene synthase 1-like; K00660 chalcone synthase [EC:2.3.1.74] (A)	ko00941:Flavonoid biosynthesis;ko04712:Circadian rhythm - plant	--	--	Chalcone and stilbene synthases, N-terminal domain;; Chalcone and stilbene synthases, C-terminal domain;; 3-Oxoacyl-[acyl-carrier-protein (ACP)] synthase III C terminal;; 3-Oxoacyl-[acyl-carrier-protein (ACP)] synthase III;; FAE1/Type III polyketide synthase-like protein	Stilbene synthase 1 OS=Vitis vinifera (Grape) PE=1 SV=2	Q	Secondary metabolites biosynthesis, transport and catabolism	PREDICTED: stilbene synthase 1-like [Vitis vinifera]
gene16405	LOC100261701	1.16911	1.31681	1.18094	1.26383	0.965677	1.13626	0.500942	0.552364	0.541117	3.85035	4.22823	4.22753	2.88415	2.70558	2.68239	0.589229	0.652849	0.727984	[S]	Function unknown	Biological Process: defense response (GO:0006952);; Biological Process: signal transduction (GO:0007165);; Molecular Function: ADP binding (GO:0043531);;	--	--	--	--	NB-ARC domain;; TIR domain;; Leucine Rich repeats (2 copies);; Leucine rich repeat;; TIR domain;; Leucine Rich Repeat;; NACHT domain	TMV resistance protein N GN=N OS=Nicotiana glutinosa (Tobacco) PE=1 SV=1	S	Function unknown	PREDICTED: TMV resistance protein N-like [Vitis vinifera]
gene26311	LOC100267532	15.7036	12.7516	16.7856	12.8727	10.3885	10.8239	1.072	0.773835	0.939929	56.4655	53.1197	51.799	24.3386	25.4625	26.5223	9.07385	10.2257	7.2169	--	--	--	--	--	--	--	Cotton fibre expressed protein;; Domain of unknown function (DUF4408)	--	S	Function unknown	PREDICTED: uncharacterized protein LOC100267532 [Vitis vinifera]
gene5311	LOC100244596	1.1932	1.35425	1.58028	1.2169	1.6395	1.09323	0.603408	0.893189	1.08155	0.48844	0.479794	0.94848	0.785788	0.699992	0.949478	0	0	0.299708	[G]	Carbohydrate transport and metabolism	Biological Process: biosynthetic process (GO:0009058);; Molecular Function: strictosidine synthase activity (GO:0016844);;	--	--	[R]	General function prediction only	Strictosidine synthase;; SMP-30/Gluconolaconase/LRE-like region;; NHL repeat	Protein STRICTOSIDINE SYNTHASE-LIKE 5 {ECO:0000303|PubMed:10777701} (Precursor) OS=Arabidopsis thaliana (Mouse-ear cress) PE=2 SV=1	G	Carbohydrate transport and metabolism	unnamed protein product [Vitis vinifera]
gene6815	LOC104879421	7.34486	7.24388	6.75264	4.7378	4.04695	4.07146	0.48054	0.363352	0.543524	10.4677	11.2534	11.1871	8.41018	7.14477	7.96377	2.28069	1.73387	1.93585	--	--	Molecular Function: methyltransferase activity (GO:0008168);; Biological Process: methylation (GO:0032259);;	--	--	--	--	Putative S-adenosyl-L-methionine-dependent methyltransferase;; Methyltransferase domain;; Methyltransferase domain;; Methyltransferase domain	Probable methyltransferase PMT19 GN=At2g43200 OS=Arabidopsis thaliana (Mouse-ear cress) PE=3 SV=1	U	Intracellular trafficking, secretion, and vesicular transport	unnamed protein product [Vitis vinifera]
gene18752	LOX	3.6204	3.96742	3.79149	1.78571	2.28541	3.10103	0.482682	0.252604	0.165092	3.1978	3.95441	4.52013	3.72205	2.89606	4.4488	1.59871	1.06465	1.70082	--	--	Molecular Function: iron ion binding (GO:0005506);; Molecular Function: linoleate 13S-lipoxygenase activity (GO:0016165);; Biological Process: oxylipin biosynthetic process (GO:0031408);; Biological Process: oxidation-reduction process (GO:0055114);;	K15718|0|vvi:100232917|LOX, LOXC; lipoxygenase (EC:1.13.11.12); K15718 linoleate 9S-lipoxygenase [EC:1.13.11.58] (A)	ko00591:Linoleic acid metabolism	--	--	Lipoxygenase;; PLAT/LH2 domain	Probable linoleate 9S-lipoxygenase 5 GN=LOX1.5 OS=Solanum tuberosum (Potato) PE=2 SV=1	S	Function unknown	PREDICTED: lipoxygenase isoform X1 [Vitis vinifera]
gene19915	LOC100242193	6.49434	6.87393	5.47713	6.37492	5.20403	6.7201	4.87591	3.27493	3.48842	15.868	14.1095	14.0584	11.9684	13.1652	11.4863	5.22903	5.06905	3.30721	[J]	Translation, ribosomal structure and biogenesis	Cellular Component: integral component of membrane (GO:0016021);; Molecular Function: tRNA (adenine-N1-)-methyltransferase activity (GO:0016429);; Biological Process: tRNA methylation (GO:0030488);; Cellular Component: tRNA (m1A) methyltransferase complex (GO:0031515);;	K07442|0|vvi:100242193|tRNA (adenine(58)-N(1))-methyltransferase catalytic subunit TRMT61A; K07442 tRNA (adenine57-N1/adenine58-N1)-methyltransferase [EC:2.1.1.219 2.1.1.220] (A)	--	[J]	Translation, ribosomal structure and biogenesis	tRNA methyltransferase complex GCD14 subunit;; Methyltransferase domain;; Protein-L-isoaspartate(D-aspartate) O-methyltransferase (PCMT);; Methyltransferase domain	--	J	Translation, ribosomal structure and biogenesis	PREDICTED: tRNA (adenine(58)-N(1))-methyltransferase catalytic subunit TRMT61A [Vitis vinifera]
gene20934	LOC100260786	0.248442	0.037916	0.268919	0.58068	0.332358	0.129738	2.51973	2.20242	2.36825	0.12104	0.174401	0.228197	0.92907	0.524948	0.803921	87.4229	99.1466	102.193	[QR]	--	Molecular Function: O-methyltransferase activity (GO:0008171);; Biological Process: methylation (GO:0032259);; Molecular Function: protein dimerization activity (GO:0046983);;	K05279|0|vvi:100260786|quercetin 3-O-methyltransferase 1-like; K05279 flavonol 3-O-methyltransferase [EC:2.1.1.76] (A)	ko00944:Flavone and flavonol biosynthesis	[R]	General function prediction only	O-methyltransferase;; Dimerisation domain	Flavone 3&apos;-O-methyltransferase 1 GN=K18G13.3 OS=Arabidopsis thaliana (Mouse-ear cress) PE=1 SV=1	S	Function unknown	PREDICTED: caffeic acid 3-O-methyltransferase [Vitis vinifera]
gene4136	LOC100261109	6.37174	5.66126	4.3995	0.114077	0.09037	0.115545	16.8226	14.0022	11.1633	4.00342	2.21945	4.12111	0.225174	0.035107	0.147819	1.37842	0.861304	1.45037	[O]	Posttranslational modification, protein turnover, chaperones	Biological Process: response to stress (GO:0006950);;	K13993|1.95408e-86|vvi:100261109|17.3 kDa class II heat shock protein; K13993 HSP20 family protein (A)	ko04141:Protein processing in endoplasmic reticulum	[O]	Posttranslational modification, protein turnover, chaperones	Hsp20/alpha crystallin family	17.9 kDa class II heat shock protein GN=HSP17.9-D OS=Glycine max (Soybean) PE=3 SV=1	O	Posttranslational modification, protein turnover, chaperones	PREDICTED: 17.3 kDa class II heat shock protein [Vitis vinifera]
gene29129	LOC100249378	92.6049	100.266	96.7504	52.3741	41.2008	45.7766	27.1169	21.451	19.6913	31.4662	42.2516	53.4063	41.7114	30.9427	36.9895	10.318	9.41149	13.4803	--	--	Cellular Component: nucleus (GO:0005634);; Biological Process: double fertilization forming a zygote and endosperm (GO:0009567);; Molecular Function: anthranilate N-benzoyltransferase activity (GO:0047672);;	--	--	--	--	Transferase family	Omega-hydroxypalmitate O-feruloyl transferase GN=MEE6.11 OS=Arabidopsis thaliana (Mouse-ear cress) PE=1 SV=1	S	Function unknown	PREDICTED: omega-hydroxypalmitate O-feruloyl transferase [Vitis vinifera]
gene4019	LOC100250828	0.118594	0	0.036062	0.209769	0.035272	0.112754	0	0	0	1.00603	1.30382	1.06744	1.06353	0.617954	0.752949	0	0.169399	0.080937	--	--	Cellular Component: integral component of membrane (GO:0016021);;	--	--	[E]	Amino acid transport and metabolism	Transmembrane amino acid transporter protein;; Tryptophan/tyrosine permease family	Amino acid permease 1 OS=Arabidopsis thaliana (Mouse-ear cress) PE=1 SV=1	E	Amino acid transport and metabolism	PREDICTED: amino acid permease 8 [Vitis vinifera]
gene26517	LOC100257271	1.59572	1.48762	2.19168	3.15794	4.13914	3.62062	6.41375	6.62349	8.00889	3.98332	4.03276	3.60807	3.57465	2.61042	3.87314	5.33748	4.40097	5.09082	[GEPR]	--	Molecular Function: transporter activity (GO:0005215);; Biological Process: transport (GO:0006810);; Biological Process: systemic acquired resistance (GO:0009627);; Biological Process: salicylic acid biosynthetic process (GO:0009697);; Cellular Component: membrane (GO:0016020);;	--	--	--	--	BT1 family	Probable folate-biopterin transporter 4 GN=At5g54860 OS=Arabidopsis thaliana (Mouse-ear cress) PE=2 SV=1	G	Carbohydrate transport and metabolism	PREDICTED: probable folate-biopterin transporter 4 [Vitis vinifera]
gene22552	LOC104882242	2.62771	1.70138	2.69167	1.36319	0.987408	1.0648	0.060475	0.020824	0.115656	1.19548	1.39557	1.45167	0.396278	0.53469	0.642236	2.38471	3.12189	1.69854	[O]	Posttranslational modification, protein turnover, chaperones	Molecular Function: ATP binding (GO:0005524);; Molecular Function: nucleoside-triphosphatase activity (GO:0017111);;	--	--	[O]	Posttranslational modification, protein turnover, chaperones	ATPase family associated with various cellular activities (AAA);; Domain associated at C-terminal with AAA	26S protease regulatory subunit 6B homolog GN=MCK7.16 OS=Arabidopsis thaliana (Mouse-ear cress) PE=1 SV=1	O	Posttranslational modification, protein turnover, chaperones	PREDICTED: 26S protease regulatory subunit 6B-like [Vitis vinifera]
gene21354	LOC100249528	0.445009	0.693518	0.790277	0.35957	0.181632	0.283334	0.858029	0.724394	0.676441	1.32088	1.09889	1.34097	0.738598	0.534026	1.08754	1.74164	1.5014	1.70297	--	--	--	--	--	--	--	Late embryogenesis abundant protein	Protein YLS9 GN=F11F19.11 OS=Arabidopsis thaliana (Mouse-ear cress) PE=2 SV=1	S	Function unknown	PREDICTED: protein YLS9 [Vitis vinifera]
PB.9951	#N/A	58.9188	65.0418	64.0085	70.3445	52.9464	47.2696	4.41301	4.00216	3.19461	2.66494	4.52358	4.2155	1.72446	1.25511	1.61721	0	0	0	--	--	--	--	--	--	--	Phloem filament protein PP1	Cysteine proteinase inhibitor 1 {ECO:0000303|PubMed:14697268} (Precursor) OS=Actinidia deliciosa (Kiwi) PE=1 SV=1	--	--	PREDICTED: uncharacterized protein LOC104878112 isoform X1 [Vitis vinifera]
gene9553	LOC100253540	0.838424	0.751191	0.791278	1.02242	0.867599	1.55851	1.58556	1.6624	1.61978	0.386908	0.747366	0.393254	0.207609	0.329208	0.277988	0.151362	0.081822	0.321827	[RTKL]	--	Molecular Function: protein serine/threonine kinase activity (GO:0004674);; Molecular Function: ATP binding (GO:0005524);; Biological Process: protein phosphorylation (GO:0006468);;	--	--	--	--	Protein tyrosine kinase;; Protein kinase domain;; D-mannose binding lectin;; PAN-like domain	G-type lectin S-receptor-like serine/threonine-protein kinase At1g67520 (Precursor) GN=At1g67520 OS=Arabidopsis thaliana (Mouse-ear cress) PE=2 SV=3	T	Signal transduction mechanisms	PREDICTED: G-type lectin S-receptor-like serine/threonine-protein kinase At1g67520 isoform X1 [Vitis vinifera]
gene1728	LOC109121674	17.2367	22.0308	18.412	5.30354	6.79418	5.3818	0.462039	0.326025	0.19828	8.76286	9.29951	11.5554	3.15499	3.29066	3.98968	0.158319	0.138722	0.148286	--	--	Biological Process: metabolic process (GO:0008152);; Molecular Function: transferase activity, transferring hexosyl groups (GO:0016758);;	K08237|0|cic:CICLE_v10011598mg|hypothetical protein; K08237 hydroquinone glucosyltransferase [EC:2.4.1.218] (A)	--	[GC]	--	UDP-glucoronosyl and UDP-glucosyl transferase	Hydroquinone glucosyltransferase GN=AS OS=Rauvolfia serpentina (Serpentine wood) PE=1 SV=1	S	Function unknown	unnamed protein product [Vitis vinifera]
gene12051	LOC100265139	5.64973	6.46593	5.34379	4.64763	3.69238	4.05644	0.447698	0.425884	0.447904	0.605834	1.12845	0.892217	0.303076	0.95317	0.632957	0.222397	0.244108	0.199845	--	--	--	--	--	--	--	--	Putative F-box protein At3g44060 GN=At3g44060 OS=Arabidopsis thaliana (Mouse-ear cress) PE=3 SV=1	S	Function unknown	PREDICTED: putative F-box protein At3g44060 [Vitis vinifera]
gene28817	LOC100853800	0.229098	0.276282	0.392743	0.162756	0.288607	0.82161	3.39439	4.08374	4.63207	0.668531	0.582943	0.551403	1.57583	1.66914	1.71531	3.12235	2.63356	2.08722	--	--	Biological Process: carbohydrate metabolic process (GO:0005975);; Molecular Function: cellulase activity (GO:0008810);;	--	--	--	--	Glycosyl hydrolase family 9	Endoglucanase 12 GN=OSJNBa0067K08.14 OS=Oryza sativa subsp. japonica (Rice) PE=2 SV=2	S	Function unknown	PREDICTED: endoglucanase 12-like, partial [Vitis vinifera]
gene24120	LOC100243769	0.670617	0.788841	0.810518	1.4809	1.16012	1.11786	0.03748	0.181303	0.100399	9.34033	8.91973	8.15532	6.81787	5.96123	6.86306	1.68992	1.01693	2.60229	--	--	Biological Process: polysaccharide biosynthetic process (GO:0000271);; Biological Process: amino acid transmembrane transport (GO:0003333);; Biological Process: acetyl-CoA metabolic process (GO:0006084);; Biological Process: response to auxin (GO:0009733);; Biological Process: multidimensional cell growth (GO:0009825);; Biological Process: auxin polar transport (GO:0009926);; Biological Process: …	K13946|0|vvi:100243769|auxin transporter-like protein 3; K13946 auxin influx carrier (AUX1 LAX family) (A)	ko04075:Plant hormone signal transduction	[E]	Amino acid transport and metabolism	Transmembrane amino acid transporter protein	Auxin transporter-like protein 3 GN=LAX3 OS=Medicago truncatula (Barrel medic) PE=2 SV=1	E	Amino acid transport and metabolism	PREDICTED: auxin transporter-like protein 3 [Vitis vinifera]
gene24311	LOC100248818	1.26741	1.12422	1.22176	1.15372	0.379714	0.448302	0.126802	0.12427	0.103579	0.077916	0.128491	0.059315	0.184542	0.089076	0.150776	0	0	0.168366	--	--	Molecular Function: DNA binding (GO:0003677);;	--	--	--	--	ZF-HD protein dimerisation region	Zinc-finger homeodomain protein 1 OS=Oryza sativa subsp. japonica (Rice) PE=2 SV=1	S	Function unknown	PREDICTED: zinc-finger homeodomain protein 1 [Vitis vinifera]
gene7003	CHI4C	91.0711	93.8914	105.758	25.5843	30.524	22.0898	0.719988	1.70911	1.24418	41.5112	44.0644	55.6134	15.7231	13.1577	14.5247	70.3888	61.5162	58.0628	--	--	Molecular Function: chitinase activity (GO:0004568);; Biological Process: carbohydrate metabolic process (GO:0005975);; Biological Process: chitin catabolic process (GO:0006032);; Molecular Function: chitin binding (GO:0008061);; Biological Process: cell wall macromolecule catabolic process (GO:0016998);;	K01183|8.35006e-141|vvi:100232911|CHI4C; class IV chitinase; K01183 chitinase [EC:3.2.1.14] (A)	ko00520:Amino sugar and nucleotide sugar metabolism	[R]	General function prediction only	Chitinase class I;; Chitin recognition protein	Endochitinase PR4 (Precursor) GN=CHI4 OS=Phaseolus vulgaris (Kidney bean) PE=2 SV=1	G	Carbohydrate transport and metabolism	hypothetical protein VITISV_010460 [Vitis vinifera]
gene11449	LOC100246902	4.53867	4.98131	2.362	3.63573	3.68946	3.43926	0.444623	0.60332	0.656788	5.96319	6.52212	6.49694	3.96219	4.01869	4.58728	1.53588	1.37786	1.22128	--	--	Biological Process: metabolic process (GO:0008152);; Molecular Function: anthocyanidin 3-O-glucosyltransferase activity (GO:0047213);;	K13496|0|vvi:100246902|UDP-glycosyltransferase 73C3; K13496 UDP-glucosyl transferase 73C [EC:2.4.1.-] (A)	--	[GC]	--	UDP-glucoronosyl and UDP-glucosyl transferase	UDP-glycosyltransferase 73C3 GN=UGT73C3 OS=Arabidopsis thaliana (Mouse-ear cress) PE=2 SV=1	S	Function unknown	PREDICTED: UDP-glycosyltransferase 73C3 [Vitis vinifera]
gene16760	LOC100258799	39.9861	41.7189	44.9332	25.3676	26.9556	21.8069	0.221275	0.556599	0.52364	72.5947	66.4344	84.4603	25.7802	26.0952	26.8728	1.27941	1.1198	1.52009	[Q]	Secondary metabolites biosynthesis, transport and catabolism	Molecular Function: monooxygenase activity (GO:0004497);; Molecular Function: iron ion binding (GO:0005506);; Molecular Function: electron carrier activity (GO:0009055);; Molecular Function: oxidoreductase activity, acting on paired donors, with incorporation or reduction of molecular oxygen (GO:0016705);; Molecular Function: heme binding (GO:0020037);; Molecular Function: secologanin synthase ac…	--	--	[QI]	--	Cytochrome P450	Cytochrome P450 714A1 GN=F6A4.120 OS=Arabidopsis thaliana (Mouse-ear cress) PE=2 SV=1	Q	Secondary metabolites biosynthesis, transport and catabolism	PREDICTED: cytochrome P450 714A1 [Vitis vinifera]
gene15808	LOC100253366	19.7826	14.376	14.3554	18.9949	20.816	18.3486	29.1567	29.1695	31.146	5.93729	7.0538	7.91006	7.67949	14.175	13.0384	9.28519	21.4285	15.2494	--	--	--	--	--	[S]	Function unknown	Protein of unknown function (DUF423)	--	S	Function unknown	PREDICTED: transmembrane protein 256 homolog isoform X2 [Vitis vinifera]
gene26883	LOC100260629	7.52988	8.55803	10.217	1.47284	1.29519	1.08106	0	0	0	0.093624	0.232911	0.15856	0	0	0.060458	0	0	0	--	--	Molecular Function: magnesium ion binding (GO:0000287);; Cellular Component: cytoplasm (GO:0005737);; Biological Process: terpenoid biosynthetic process (GO:0016114);; Molecular Function: germacradienol synthase activity (GO:0034004);; Molecular Function: germacrene-D synthase activity (GO:0052577);;	K15803|0|vvi:100260629|(-)-germacrene D synthase; K15803 (-)-germacrene D synthase [EC:4.2.3.22 4.2.3.75] (A)	ko00909:Sesquiterpenoid and triterpenoid biosynthesis	--	--	Terpene synthase family, metal binding domain;; Terpene synthase, N-terminal domain	(-)-germacrene D synthase OS=Vitis vinifera (Grape) PE=1 SV=1	S	Function unknown	PREDICTED: (-)-germacrene D synthase [Vitis vinifera]
gene19573	LOC100254959	2.91161	3.87597	3.35407	4.12335	3.68575	4.44909	6.53037	5.9617	5.94631	2.38826	2.373	2.32206	1.95933	2.05556	2.14632	4.34793	4.22537	4.70285	[G]	Carbohydrate transport and metabolism	Molecular Function: alpha-amylase activity (GO:0004556);; Molecular Function: calcium ion binding (GO:0005509);; Biological Process: carbohydrate metabolic process (GO:0005975);; Molecular Function: glucan 1,4-alpha-maltotetraohydrolase activity (GO:0033910);;	--	--	[G]	Carbohydrate transport and metabolism	Alpha amylase, catalytic domain;; Alpha-amylase C-terminal beta-sheet domain	Alpha-amylase 3, chloroplastic (Precursor) GN=AMY3 OS=Arabidopsis thaliana (Mouse-ear cress) PE=1 SV=1	G	Carbohydrate transport and metabolism	PREDICTED: uncharacterized protein LOC100254959 [Vitis vinifera]
gene23127	LOC100244921	4.12169	3.87902	4.40412	2.47919	3.11338	2.8041	1.55969	1.84038	1.22445	0.575012	0.633238	0.79882	0.477369	0.336355	0.372442	0.280657	0.455028	0.374687	--	--	--	--	--	--	--	Plant transposase (Ptta/En/Spm family)	--	S	Function unknown	PREDICTED: uncharacterized protein LOC100244921 isoform X2 [Vitis vinifera]
gene28439	LOC109122157	0.040566	0.150702	0.0505	0.123854	0.069591	0.108386	0	0.054128	0.385211	0.652926	0.928355	0.937254	0.95056	1.85474	1.30746	0.52969	0.64979	0.496767	--	--	Molecular Function: catalytic activity (GO:0003824);; Biological Process: metabolic process (GO:0008152);;	--	--	--	--	--	--	S	Function unknown	PREDICTED: uncharacterized protein LOC100854317 [Vitis vinifera]
gene21664	LOC100251052	3.42847	3.80585	3.76389	3.14223	3.38372	4.2631	2.16552	1.97351	2.34178	6.27035	5.6342	6.56209	6.96089	6.15037	7.37588	4.86092	5.19094	5.01449	[D]	Cell cycle control, cell division, chromosome partitioning	Molecular Function: motor activity (GO:0003774);; Molecular Function: 5-methyltetrahydropteroyltriglutamate-homocysteine S-methyltransferase activity (GO:0003871);; Molecular Function: ATP binding (GO:0005524);; Biological Process: methionine biosynthetic process (GO:0009086);; Cellular Component: myosin complex (GO:0016459);;	K11547|0|vvi:100251052|kinetochore protein ndc80; K11547 kinetochore protein NDC80 (A)	--	[D]	Cell cycle control, cell division, chromosome partitioning	HEC/Ndc80p family	--	DO	--	PREDICTED: kinetochore protein ndc80 [Vitis vinifera]
gene17506	LOC100250588	11.8395	18.0226	16.6583	16.0609	15.242	15.3042	5.65586	6.15475	5.68961	11.2183	11.1217	11.0091	8.38296	8.06243	7.45808	5.26101	4.63525	5.75468	--	--	Molecular Function: catalytic activity (GO:0003824);; Biological Process: metabolic process (GO:0008152);; Biological Process: proline transport (GO:0015824);;	--	--	[E]	Amino acid transport and metabolism	--	--	S	Function unknown	hypothetical protein VITISV_004338 [Vitis vinifera]
gene19964	LOC100247319	4.62235	5.33406	3.2341	7.26002	5.50925	4.84145	0.21473	0.426157	0.151365	1.41169	0.975813	1.33187	0.353703	0.746892	0.931122	0.03789	0.119867	0.282725	--	--	Molecular Function: transferase activity, transferring glycosyl groups (GO:0016757);;	--	--	[GC]	--	UDP-glucoronosyl and UDP-glucosyl transferase	UDP-glycosyltransferase 90A1 GN=UGT90A1 OS=Arabidopsis thaliana (Mouse-ear cress) PE=2 SV=1	S	Function unknown	PREDICTED: UDP-glycosyltransferase 90A1-like isoform X2 [Vitis vinifera]
gene6057	LOC100263125	3.5433	3.74806	4.39166	0.991166	0.98318	0.941191	0.106328	0.096374	0.031188	3.78969	4.07518	5.04752	1.92376	1.4176	2.07016	1.94704	1.69957	2.00786	[RTKL]	--	Molecular Function: protein serine/threonine kinase activity (GO:0004674);; Molecular Function: ATP binding (GO:0005524);; Biological Process: protein phosphorylation (GO:0006468);; Biological Process: recognition of pollen (GO:0048544);;	--	--	--	--	Protein tyrosine kinase;; Protein kinase domain;; D-mannose binding lectin;; S-locus glycoprotein family	G-type lectin S-receptor-like serine/threonine-protein kinase RLK1 (Precursor) GN=RLK1 OS=Arabidopsis thaliana (Mouse-ear cress) PE=2 SV=2	T	Signal transduction mechanisms	PREDICTED: G-type lectin S-receptor-like serine/threonine-protein kinase RLK1 [Vitis vinifera]
gene7962	LOC109122794	0.404807	0.279618	0.294721	0.271823	0.254361	0.340562	2.10683	1.60562	1.85019	0.17161	0.181047	0.248534	0.220359	0.202527	0.26316	1.02536	0.866836	0.831211	--	--	Molecular Function: DNA binding (GO:0003677);; Molecular Function: RNA binding (GO:0003723);; Molecular Function: RNA-directed DNA polymerase activity (GO:0003964);; Molecular Function: hydrolase activity, hydrolyzing O-glycosyl compounds (GO:0004553);; Biological Process: carbohydrate metabolic process (GO:0005975);; Biological Process: RNA-dependent DNA replication (GO:0006278);; Biological Pro…	--	--	--	--	Protein of unknown function (DUF 659);; hAT family C-terminal dimerisation region;; BED zinc finger	--	S	Function unknown	PREDICTED: uncharacterized protein LOC104879612 [Vitis vinifera]
gene8428	LOC100248267	0.16188	0.077691	0.267884	0.118828	0.585268	0.327967	0.161381	0.513646	0.283791	1.78316	1.16021	1.27213	2.10136	2.92929	2.04367	3.17793	2.609	3.3173	--	--	--	--	--	[O]	Posttranslational modification, protein turnover, chaperones	Ring finger domain;; RING-H2 zinc finger;; Zinc finger, C3HC4 type (RING finger);; Zinc finger, C3HC4 type (RING finger);; Anaphase-promoting complex subunit 11 RING-H2 finger	RING-H2 finger protein ATL57 GN=ATL57 OS=Arabidopsis thaliana (Mouse-ear cress) PE=2 SV=1	O	Posttranslational modification, protein turnover, chaperones	PREDICTED: RING-H2 finger protein ATL57 [Vitis vinifera]
gene17045	LOC100242729	1.92671	2.46214	2.97672	0.743995	0.139784	0.291875	0.814044	0.763926	0.86701	4.256	3.97848	5.24486	1.59319	1.01174	1.30672	3.77021	6.98013	5.38938	--	--	Molecular Function: metal ion binding (GO:0046872);;	--	--	[R]	General function prediction only	C2H2-type zinc finger	Zinc finger protein ZAT12 GN=MMN10.11 OS=Arabidopsis thaliana (Mouse-ear cress) PE=2 SV=1	S	Function unknown	PREDICTED: zinc finger protein ZAT12 [Vitis vinifera]
gene16731	LOC104877865	6.36005	6.43925	6.23114	3.97056	4.33041	4.27654	4.86288	4.06961	4.44789	2.07827	3.27453	2.37465	2.25726	2.27738	2.53147	4.40445	4.57828	4.1953	[S]	Function unknown	--	--	--	--	--	Leucine Rich repeats (2 copies);; NB-ARC domain;; Leucine rich repeat;; TIR domain;; Leucine Rich Repeat;; TIR domain;; Leucine rich repeat;; DBC1;; NACHT domain;; Leucine Rich Repeat	TMV resistance protein N GN=N OS=Nicotiana glutinosa (Tobacco) PE=1 SV=1	S	Function unknown	PREDICTED: TMV resistance protein N-like [Vitis vinifera]
gene16610	LOC100257434	2.14974	1.44205	1.88714	5.79552	5.72107	4.9109	48.2932	45.1046	46.7377	3.47077	3.42337	3.06614	8.4112	7.58062	4.13147	17.9573	19.9529	16.0461	--	--	--	--	--	--	--	PB1 domain	--	S	Function unknown	PREDICTED: uncharacterized protein LOC100257434 [Vitis vinifera]
gene29521	LOC100265431	7.92844	9.49683	9.80113	6.75425	6.57188	6.67903	0.996622	1.09225	1.6448	0.417252	0.487367	0.483733	1.76978	1.57826	1.19693	0.797955	0.136555	0.800799	[RTKL]	--	Molecular Function: protein kinase activity (GO:0004672);; Biological Process: phosphorylation (GO:0016310);;	--	--	--	--	Protein tyrosine kinase;; Protein kinase domain;; Salt stress response/antifungal;; Phosphotransferase enzyme family	Cysteine-rich receptor-like protein kinase 25 (Precursor) GN=CRK25 OS=Arabidopsis thaliana (Mouse-ear cress) PE=3 SV=1	--	--	PREDICTED: uncharacterized protein LOC100265431, partial [Vitis vinifera]
gene24376	LOC100243668	4.44562	1.86781	3.08408	4.01817	2.72877	4.05422	5.58143	4.24756	5.76272	4.41087	6.58979	6.27234	10.3574	9.93306	8.30067	2.27222	3.21883	3.87687	--	--	Cellular Component: plasma membrane (GO:0005886);;	--	--	--	--	--	--	S	Function unknown	PREDICTED: uncharacterized protein LOC100243668 [Vitis vinifera]
gene26108	LOC100262364	0.456403	1.12668	0.456572	0.06276	0.031004	0.12043	0.393627	0.440388	0.227513	1.75611	0.854635	0.895708	1.53693	0.603008	0.604813	19.8533	22.4852	22.886	--	--	--	--	--	--	--	D-mannose binding lectin;; PAN-like domain	Epidermis-specific secreted glycoprotein EP1 (Precursor) GN=EP1 OS=Daucus carota (Wild carrot) PE=1 SV=1	S	Function unknown	PREDICTED: epidermis-specific secreted glycoprotein EP1-like [Vitis vinifera]
gene27480	LOC100855415	1.33946	2.40664	1.80266	0.700081	0.397919	0.966644	0.041485	0.107394	0.102252	3.44561	2.3581	2.8627	1.66193	0.955304	1.49468	12.5682	15.6859	9.04447	[R]	General function prediction only	Molecular Function: zinc ion binding (GO:0008270);; Molecular Function: oxidoreductase activity (GO:0016491);; Biological Process: oxidation-reduction process (GO:0055114);;	K00083|0|vvi:100855415|probable mannitol dehydrogenase; K00083 cinnamyl-alcohol dehydrogenase [EC:1.1.1.195] (A)	ko00940:Phenylpropanoid biosynthesis	[Q]	Secondary metabolites biosynthesis, transport and catabolism	Alcohol dehydrogenase GroES-like domain;; Zinc-binding dehydrogenase;; D-isomer specific 2-hydroxyacid dehydrogenase, NAD binding domain	Probable mannitol dehydrogenase GN=CAD OS=Fragaria ananassa (Strawberry) PE=2 SV=1	C	Energy production and conversion	PREDICTED: probable mannitol dehydrogenase [Vitis vinifera]
gene8953	LOC100267613	0.224147	0.337419	0	0.221413	0.109473	0.186036	2.01567	2.38053	2.83087	0.165362	0.27174	0.391017	0.131282	0.076041	0	1.16617	1.28494	0.591216	[T]	Signal transduction mechanisms	Cellular Component: endoplasmic reticulum (GO:0005783);; Cellular Component: Golgi stack (GO:0005795);; Biological Process: porphyrin-containing compound metabolic process (GO:0006778);; Cellular Component: integral component of membrane (GO:0016021);; Molecular Function: heme binding (GO:0020037);;	K05770|3.37794e-113|vvi:100267613|translocator protein homolog; K05770 benzodiazapine receptor (A)	--	--	--	TspO/MBR family	Translocator protein homolog GN=TSPO OS=Arabidopsis thaliana (Mouse-ear cress) PE=1 SV=1	U	Intracellular trafficking, secretion, and vesicular transport	PREDICTED: translocator protein homolog [Vitis vinifera]
gene15171	LOC100249647	53.2559	44.9339	52.9221	58.2224	64.2344	51.6786	9.46277	9.31945	9.16911	218.41	209.663	252.399	146.841	169.495	157.979	29.5435	26.8686	31.3722	[P]	Inorganic ion transport and metabolism	Molecular Function: inorganic phosphate transmembrane transporter activity (GO:0005315);; Molecular Function: ATP binding (GO:0005524);; Cellular Component: vacuolar membrane (GO:0005774);; Biological Process: ATP catabolic process (GO:0006200);; Molecular Function: phosphate ion transmembrane-transporting ATPase activity (GO:0015415);; Biological Process: phosphate ion transmembrane transport (G…	--	--	[Q]	Secondary metabolites biosynthesis, transport and catabolism	ABC transporter;; AAA domain	ABC transporter I family member 17 GN=T23K23.21 OS=Arabidopsis thaliana (Mouse-ear cress) PE=2 SV=1	P	Inorganic ion transport and metabolism	PREDICTED: ABC transporter I family member 17 [Vitis vinifera]
gene4315	LOC100243970	10.2753	9.92467	10.8479	5.75598	5.75879	6.37769	2.01066	1.49138	1.89002	7.90348	6.90957	8.64721	5.97096	4.78901	6.14633	5.02117	4.19742	3.63991	--	--	Molecular Function: sequence-specific DNA binding transcription factor activity (GO:0003700);; Cellular Component: nucleus (GO:0005634);; Biological Process: regulation of transcription, DNA-templated (GO:0006355);; Biological Process: sister chromatid cohesion (GO:0007062);; Biological Process: cell adhesion (GO:0007155);; Biological Process: positive regulation of cell proliferation (GO:0008284…	K09338|0|vvi:100243970|homeobox-leucine zipper protein ATHB-15; K09338 homeobox-leucine zipper protein (A)	--	--	--	MEKHLA domain;; START domain;; Homeobox domain	Homeobox-leucine zipper protein ATHB-15 OS=Arabidopsis thaliana (Mouse-ear cress) PE=1 SV=1	K	Transcription	PREDICTED: homeobox-leucine zipper protein ATHB-15 [Vitis vinifera]
gene2168	LOC100255688	0.20012	0.549827	0.146164	0.373393	0.660562	1.0136	1.20541	0.789414	0.975012	15.2534	14.9769	12.0835	17.859	20.0632	18.0318	32.1525	32.7315	30.8659	[P]	Inorganic ion transport and metabolism	Molecular Function: N,N-dimethylaniline monooxygenase activity (GO:0004499);; Molecular Function: flavin adenine dinucleotide binding (GO:0050660);; Molecular Function: NADP binding (GO:0050661);; Biological Process: oxidation-reduction process (GO:0055114);;	--	--	[Q]	Secondary metabolites biosynthesis, transport and catabolism	Flavin-binding monooxygenase-like;; Pyridine nucleotide-disulphide oxidoreductase;; NAD(P)-binding Rossmann-like domain;; FAD dependent oxidoreductase;; FAD binding domain;; Pyridine nucleotide-disulphide oxidoreductase;; Thi4 family;; HI0933-like protein;; FAD dependent oxidoreductase;; FAD-NAD(P)-binding;; FAD binding domain;; Pyridine nucleotide-disulphide oxidoreductase;; Flavin containing am…	Flavin-containing monooxygenase FMO GS-OX-like 3 GN=At1g62620 OS=Arabidopsis thaliana (Mouse-ear cress) PE=2 SV=2	P	Inorganic ion transport and metabolism	unnamed protein product [Vitis vinifera]
gene11961	LOC100263428	40.6397	40.0589	42.9306	30.2017	26.3295	31.5144	20.1298	16.7503	14.6975	65.9659	61.9153	69.6202	53.945	49.1388	46.596	44.0336	37.6835	50.338	[Q]	Secondary metabolites biosynthesis, transport and catabolism	Molecular Function: iron ion binding (GO:0005506);; Molecular Function: electron carrier activity (GO:0009055);; Molecular Function: heme binding (GO:0020037);; Molecular Function: flavonoid 3',5'-hydroxylase activity (GO:0033772);; Biological Process: oxidation-reduction process (GO:0055114);;	--	--	[Q]	Secondary metabolites biosynthesis, transport and catabolism	Cytochrome P450	Flavonoid 3&apos;-monooxygenase GN=F13G24.190 OS=Arabidopsis thaliana (Mouse-ear cress) PE=1 SV=1	Q	Secondary metabolites biosynthesis, transport and catabolism	PREDICTED: cytochrome P450 71A1-like [Vitis vinifera]
gene17253	LOC100249611	42.3787	43.8085	39.6412	3.34013	3.15052	2.99716	13.2283	13.9018	11.9018	7.5016	6.84066	6.16589	0.645327	0.642099	0.526049	0	0	0.394179	[O]	Posttranslational modification, protein turnover, chaperones	--	K13993|4.15417e-88|vvi:100249611|18.1 kDa class I heat shock protein; K13993 HSP20 family protein (A)	ko04141:Protein processing in endoplasmic reticulum	[O]	Posttranslational modification, protein turnover, chaperones	Hsp20/alpha crystallin family	18.1 kDa class I heat shock protein GN=HSP18.1 OS=Arabidopsis thaliana (Mouse-ear cress) PE=2 SV=1	O	Posttranslational modification, protein turnover, chaperones	PREDICTED: 18.1 kDa class I heat shock protein [Vitis vinifera]
gene23892	LOC100259897	9.23056	10.3287	8.33895	3.83084	3.8105	4.89538	1.58938	1.92896	2.25762	7.64236	8.59172	9.39821	5.00732	3.91853	5.80967	11.9811	9.5936	9.45411	[RTKL]	--	Biological Process: activation of MAPKK activity (GO:0000186);; Molecular Function: MAP kinase kinase kinase activity (GO:0004709);; Molecular Function: ATP binding (GO:0005524);;	--	--	[T]	Signal transduction mechanisms	Protein tyrosine kinase;; Protein kinase domain	Probable serine/threonine-protein kinase Cx32, chloroplastic (Precursor) GN=At4g35600 OS=Arabidopsis thaliana (Mouse-ear cress) PE=1 SV=2	T	Signal transduction mechanisms	unnamed protein product [Vitis vinifera]
gene9021	LOC100241730	14.8801	14.0004	15.2181	15.6797	13.6155	15.9608	9.17097	8.29434	9.36756	27.6982	26.6657	27.248	19.3066	16.7238	21.1565	26.7315	27.5515	25.1672	[T]	Signal transduction mechanisms	Molecular Function: phosphorelay sensor kinase activity (GO:0000155);; Molecular Function: ATP binding (GO:0005524);; Cellular Component: endoplasmic reticulum (GO:0005783);; Biological Process: negative regulation of ethylene-activated signaling pathway (GO:0010105);; Cellular Component: membrane (GO:0016020);; Biological Process: peptidyl-histidine phosphorylation (GO:0018106);; Biological Proc…	K14509|0|vvi:100241730|ethylene response sensor 1; K14509 ethylene receptor [EC:2.7.13.-] (A)	ko04075:Plant hormone signal transduction	[T]	Signal transduction mechanisms	Histidine kinase-, DNA gyrase B-, and HSP90-like ATPase;; His Kinase A (phospho-acceptor) domain;; GAF domain;; GAF domain	Ethylene receptor 2 GN=ETR2 OS=Pelargonium hortorum (Common geranium) PE=2 SV=1	T	Signal transduction mechanisms	PREDICTED: ethylene response sensor 1 [Vitis vinifera]
PB.6757	#N/A	4.72755	4.00296	4.00201	4.84734	5.6798	3.7314	1.96668	2.28938	3.07279	6.03685	5.57332	4.75852	8.12203	8.58372	7.78184	8.54268	8.62352	9.44063	--	--	--	K17710|8.21766e-54|vvi:100243276|putative pentatricopeptide repeat-containing protein At1g12700, mitochondrial; K17710 pentatricopeptide repeat domain-containing protein 1 (A)	--	[R]	General function prediction only	--	Pentatricopeptide repeat-containing protein At3g22470, mitochondrial (Precursor) GN=At3g22470 OS=Arabidopsis thaliana (Mouse-ear cress) PE=2 SV=1	S	Function unknown	unnamed protein product [Vitis vinifera]
gene6932	LOC104879484	0.613873	0.855124	0.746036	0.894571	0.892381	0.768735	0.337433	0.409754	0.537426	0.539794	0.395564	0.493444	0.672519	0.676306	0.491666	0.208714	0.086125	0.145251	--	--	--	--	--	[T]	Signal transduction mechanisms	NB-ARC domain	Putative late blight resistance protein homolog R1B-14 GN=R1B-14 OS=Solanum demissum (Wild potato) PE=3 SV=1	S	Function unknown	PREDICTED: putative disease resistance protein At1g50180 [Vitis vinifera]
gene10168	LOXD	0.150324	0	0	0.052047	0.14932	0.094312	0.142417	0.209238	0.244883	0.164409	0.273586	0.05412	0	0.294549	0	2.00599	1.60857	1.49346	--	--	Molecular Function: iron ion binding (GO:0005506);; Molecular Function: linoleate 13S-lipoxygenase activity (GO:0016165);; Biological Process: oxylipin biosynthetic process (GO:0031408);; Biological Process: oxidation-reduction process (GO:0055114);;	K00454|0|vvi:100256749|LOXD; lipoxygenase; K00454 lipoxygenase [EC:1.13.11.12] (A)	ko00591:Linoleic acid metabolism;ko00592:alpha-Linolenic acid metabolism	--	--	Lipoxygenase	Linoleate 9S-lipoxygenase 6 (Fragment) GN=LOX1.6 OS=Solanum tuberosum (Potato) PE=1 SV=1	P	Inorganic ion transport and metabolism	PREDICTED: linoleate 9S-lipoxygenase 6 [Vitis vinifera]
gene21392	LOC100266593	3.36737	4.84207	4.43366	2.53831	3.025	2.85255	0.145523	0.466433	0.403192	6.16712	6.6173	9.17637	1.77798	1.66462	1.11658	45.0942	52.0234	41.1361	[E]	Amino acid transport and metabolism	Cellular Component: cytoplasm (GO:0005737);; Biological Process: L-phenylalanine catabolic process (GO:0006559);; Biological Process: cinnamic acid biosynthetic process (GO:0009800);; Molecular Function: phenylalanine ammonia-lyase activity (GO:0045548);;	K10775|0|vvi:100266593|phenylalanine ammonia-lyase; K10775 phenylalanine ammonia-lyase [EC:4.3.1.24] (A)	ko00360:Phenylalanine metabolism;ko00940:Phenylpropanoid biosynthesis	[Q]	Secondary metabolites biosynthesis, transport and catabolism	Aromatic amino acid lyase	Phenylalanine ammonia-lyase GN=PAL OS=Populus trichocarpa (Western balsam poplar) PE=2 SV=1	E	Amino acid transport and metabolism	PREDICTED: phenylalanine ammonia-lyase [Vitis vinifera]
gene16368	LOC104881011	0.481678	0.753918	0.388417	0.377869	0.410419	0.770046	0.705784	0.505248	0.441235	1.44691	2.40689	1.66006	0.75237	0.804565	1.01393	1.0004	0.421001	1.17874	[S]	Function unknown	--	--	--	--	--	Leucine Rich repeats (2 copies);; NB-ARC domain;; Leucine rich repeat;; TIR domain;; Leucine Rich Repeat;; Leucine rich repeat;; TIR domain;; Leucine Rich repeat;; Leucine Rich Repeat;; NACHT domain;; ATPase family associated with various cellular activities (AAA)	TMV resistance protein N GN=N OS=Nicotiana glutinosa (Tobacco) PE=1 SV=1	S	Function unknown	PREDICTED: TMV resistance protein N-like [Vitis vinifera]
gene27385	LOC100853913	3.0187	2.45078	3.41534	4.3267	3.82171	4.26157	4.50402	4.78716	5.05514	3.25516	2.83678	3.25843	2.57677	2.29827	2.67151	2.64749	2.10947	2.73105	--	--	--	--	--	[R]	General function prediction only	PPR repeat family;; PPR repeat;; PPR repeat;; Pentatricopeptide repeat domain	Pentatricopeptide repeat-containing protein At3g13160, mitochondrial (Precursor) GN=At3g13160 OS=Arabidopsis thaliana (Mouse-ear cress) PE=2 SV=1	S	Function unknown	PREDICTED: pentatricopeptide repeat-containing protein At3g13160, mitochondrial-like [Vitis vinifera]
gene24347	LOC100247280	0.138828	0.320834	0.273332	0.139495	0.153104	0.0961	0.267191	0.173862	0.298981	1.65052	0.960527	0.734303	0.922004	0.429745	0.338565	0.477888	0.447862	0.393652	[Z]	Cytoskeleton	Molecular Function: microtubule motor activity (GO:0003777);; Molecular Function: ATP binding (GO:0005524);; Cellular Component: kinesin complex (GO:0005871);; Cellular Component: microtubule (GO:0005874);; Biological Process: microtubule-based movement (GO:0007018);; Molecular Function: microtubule binding (GO:0008017);;	K10395|0|vvi:100247280|chromosome-associated kinesin KIF4; K10395 kinesin family member 4/21/27 (A)	--	[Z]	Cytoskeleton	Kinesin motor domain	Kinesin-like protein FLA10 GN=FLA10 OS=Chlamydomonas reinhardtii (Chlamydomonas smithii) PE=1 SV=1	Z	Cytoskeleton	PREDICTED: chromosome-associated kinesin KIF4 [Vitis vinifera]
gene20154	LOC100245714	27.4705	25.1185	27.5207	13.4209	11.2833	10.2561	4.04246	3.69418	3.95532	11.2243	14.1272	13.0433	7.03766	6.59724	7.9889	3.26389	3.1508	2.6927	--	--	--	--	--	--	--	ZF-HD protein dimerisation region	Zinc-finger homeodomain protein 8 GN=F8M21.100 OS=Arabidopsis thaliana (Mouse-ear cress) PE=1 SV=1	S	Function unknown	PREDICTED: zinc-finger homeodomain protein 9 [Vitis vinifera]
gene1857	VVYS1	128.446	143.575	131.452	165.266	159.46	148.358	23.1348	20.8214	19.3514	114.006	103.501	104.818	65.7229	77.762	62.5562	19.9609	19.4631	23.1158	[S]	Function unknown	Biological Process: transmembrane transport (GO:0055085);;	--	--	--	--	OPT oligopeptide transporter protein	Metal-nicotianamine transporter YSL1 GN=YSL1 OS=Arabidopsis thaliana (Mouse-ear cress) PE=2 SV=2	S	Function unknown	PREDICTED: YS1-like protein-like isoform X1 [Vitis vinifera]
gene26041	LOC100246887	2.22399	2.07535	2.07317	1.34842	1.88784	1.93084	1.0296	0.681946	0.955354	0.70947	0.704045	0.733671	0.484361	0.915871	0.631142	0.819889	0.585812	0.777765	--	--	--	K13459|0|vvi:100258875|probable disease resistance protein At4g27220; K13459 disease resistance protein RPS2 (A)	ko04626:Plant-pathogen interaction	[T]	Signal transduction mechanisms	NB-ARC domain;; Leucine Rich repeats (2 copies);; Leucine rich repeat;; NB-ARC domain;; AAA domain	Probable disease resistance protein At4g27220 GN=At4g27220 OS=Arabidopsis thaliana (Mouse-ear cress) PE=2 SV=1	S	Function unknown	PREDICTED: probable disease resistance protein At4g27220 [Vitis vinifera]
gene13277	LOC100252054	12.5909	13.3489	12.5985	14.095	14.6132	10.2204	0.222853	0.539592	0.436299	5.6151	5.27724	5.01199	6.18417	6.28785	5.34309	0.857306	0.336899	0.654492	--	--	--	--	--	--	--	Dof domain, zinc finger	Dof zinc finger protein DOF1.4 GN=DOF1.4 OS=Arabidopsis thaliana (Mouse-ear cress) PE=2 SV=1	S	Function unknown	PREDICTED: dof zinc finger protein DOF1.4 [Vitis vinifera]
gene10104	LOC100240784	0.42476	0.584287	0.382048	0.705359	0.536401	0.495711	0.455362	0.456387	0.406498	1.0193	0.722298	0.527717	0.973331	0.907619	1.05464	1.1729	0.76014	0.878897	--	--	Cellular Component: mitochondrion (GO:0005739);; Biological Process: lipid metabolic process (GO:0006629);; Biological Process: response to water deprivation (GO:0009414);; Biological Process: response to abscisic acid (GO:0009737);; Molecular Function: hydrolase activity, acting on ester bonds (GO:0016788);; Biological Process: gene silencing by RNA (GO:0031047);; Biological Process: mitochondri…	--	--	[R]	General function prediction only	PPR repeat family;; PPR repeat;; Pentatricopeptide repeat domain;; PPR repeat	Putative pentatricopeptide repeat-containing protein At5g08490 GN=PCMP-E32 OS=Arabidopsis thaliana (Mouse-ear cress) PE=3 SV=1	S	Function unknown	PREDICTED: putative pentatricopeptide repeat-containing protein At5g08490 isoform X1 [Vitis vinifera]
gene17968	LOC100251683	16.8962	18.3942	16.2709	17.7461	17.4161	15.6569	10.5447	8.97689	11.634	12.2002	13.5616	13.606	17.9163	16.389	15.469	4.0264	4.20171	4.08796	--	--	Molecular Function: nucleotide binding (GO:0000166);; Molecular Function: nucleic acid binding (GO:0003676);;	--	--	--	--	RNA recognition motif (a.k.a. RRM, RBD, or RNP domain);; RNA recognition motif. (a.k.a. RRM, RBD, or RNP domain);; Zinc finger C-x8-C-x5-C-x3-H type (and similar)	Zinc finger CCCH domain-containing protein 53 GN=OSJNBa0008J01.35 OS=Oryza sativa subsp. japonica (Rice) PE=2 SV=1	S	Function unknown	PREDICTED: zinc finger CCCH domain-containing protein 53 isoform X1 [Vitis vinifera]
gene2713	LOC100257888	10.2595	11.1979	9.2842	20.9197	22.1073	21.8616	71.19	66.1175	68.3435	4.28656	4.58132	3.79861	7.5409	7.37035	6.32286	32.9552	33.7699	35.9867	[RTKL]	--	Molecular Function: protein serine/threonine kinase activity (GO:0004674);; Molecular Function: ATP binding (GO:0005524);; Biological Process: protein phosphorylation (GO:0006468);;	--	--	--	--	Salt stress response/antifungal;; Protein tyrosine kinase;; Protein kinase domain	Cysteine-rich receptor-like protein kinase 10 (Precursor) GN=F21P8.70 OS=Arabidopsis thaliana (Mouse-ear cress) PE=1 SV=3	T	Signal transduction mechanisms	PREDICTED: cysteine-rich receptor-like protein kinase 10 isoform X1 [Vitis vinifera]
gene3340	LOC100248731	10.8443	10.7192	9.37999	12.5608	12.2293	11.5874	6.25658	7.22775	7.10598	20.594	18.398	19.2075	17.6705	19.2255	16.8728	14.2686	15.0519	13.5591	[I]	Lipid transport and metabolism	Biological Process: metabolic process (GO:0008152);; Molecular Function: transferase activity, transferring acyl groups (GO:0016746);;	K13513|0|vvi:100248731|probable 1-acyl-sn-glycerol-3-phosphate acyltransferase 5; K13513 lysocardiolipin and lysophospholipid acyltransferase [EC:2.3.1.- 2.3.1.51] (A)	ko00561:Glycerolipid metabolism;ko00564:Glycerophospholipid metabolism	[I]	Lipid transport and metabolism	Acyltransferase	Probable 1-acyl-sn-glycerol-3-phosphate acyltransferase 5 GN=MCB22.2 OS=Arabidopsis thaliana (Mouse-ear cress) PE=2 SV=1	I	Lipid transport and metabolism	PREDICTED: probable 1-acyl-sn-glycerol-3-phosphate acyltransferase 5 [Vitis vinifera]
gene11588	LOC100233076	6.83512	5.7893	6.82582	9.72869	25.1349	36.7866	171.663	178.3	182.891	59.1173	38.2349	35.5792	109.775	77.5947	50.65	380.692	387.319	467.717	--	--	Molecular Function: hydrolase activity, hydrolyzing O-glycosyl compounds (GO:0004553);; Biological Process: carbohydrate metabolic process (GO:0005975);;	--	--	--	--	Glycosyl hydrolases family 17	Glucan endo-1,3-beta-glucosidase, basic isoform (Precursor) GN=GNS1 OS=Prunus persica (Peach) PE=3 SV=1	S	Function unknown	PREDICTED: glucan endo-1,3-beta-glucosidase [Vitis vinifera]
gene10901	LOC100246483	0.146864	0.262592	0.177514	0.965944	0.665381	0.98341	1.04432	1.32805	1.79649	0.232795	0.37997	0.353097	1.24448	0.773429	1.18676	0.528533	0.655645	0.606213	--	--	Cellular Component: membrane (GO:0016020);;	--	--	--	--	EamA-like transporter family	WAT1-related protein At2g37460 GN=At2g37460 OS=Arabidopsis thaliana (Mouse-ear cress) PE=2 SV=1	S	Function unknown	PREDICTED: WAT1-related protein At2g37460-like [Vitis vinifera]
gene22111	LOC100267841	0.493513	0.222337	0.747207	0.086827	0.191	0.33504	0.128084	0	0.082991	3.97846	6.181	6.23729	7.33059	7.42891	7.36859	3.45984	1.76464	5.21699	[RTKL]	--	Molecular Function: protein serine/threonine kinase activity (GO:0004674);; Molecular Function: ATP binding (GO:0005524);; Biological Process: protein phosphorylation (GO:0006468);;	--	--	[T]	Signal transduction mechanisms	Protein kinase domain;; Protein tyrosine kinase	Glycerophosphodiester phosphodiesterase protein kinase domain-containing GDPDL2 {ECO:0000305} (Precursor) OS=Arabidopsis thaliana (Mouse-ear cress) PE=1 SV=1	T	Signal transduction mechanisms	PREDICTED: probable receptor-like protein kinase At5g39020 [Vitis vinifera]
gene6059	LOC100254587	0.90099	1.04582	1.13476	0.541923	0.442437	0.538162	0.023144	0.109407	0.057214	1.25999	1.19158	1.22589	0.708432	0.338878	0.843378	0.574454	0.697701	0.806523	[RTKL]	--	Molecular Function: protein serine/threonine kinase activity (GO:0004674);; Molecular Function: ATP binding (GO:0005524);; Biological Process: protein phosphorylation (GO:0006468);; Biological Process: recognition of pollen (GO:0048544);;	--	--	--	--	Protein tyrosine kinase;; Protein kinase domain;; D-mannose binding lectin;; S-locus glycoprotein family	G-type lectin S-receptor-like serine/threonine-protein kinase RLK1 (Precursor) GN=RLK1 OS=Arabidopsis thaliana (Mouse-ear cress) PE=2 SV=2	T	Signal transduction mechanisms	PREDICTED: G-type lectin S-receptor-like serine/threonine-protein kinase RLK1 [Vitis vinifera]
gene17400	LOC100249618	4.63306	5.36342	5.21808	4.93306	3.68623	3.64988	0.855975	1.08831	1.36393	3.65483	3.18855	4.07517	5.96625	6.9923	5.52063	3.82226	3.7554	3.22707	--	--	--	K15015|0|vvi:100249618|vacuolar amino acid transporter 1; K15015 solute carrier family 32 (vesicular inhibitory amino acid transporter) (A)	--	[E]	Amino acid transport and metabolism	Transmembrane amino acid transporter protein	Lysine histidine transporter 1 GN=LHT1 OS=Arabidopsis thaliana (Mouse-ear cress) PE=1 SV=1	E	Amino acid transport and metabolism	PREDICTED: vacuolar amino acid transporter 1 [Vitis vinifera]
gene15882	LOC100255191	17.3136	18.0477	17.71	19.1362	20.847	21.0948	10.3944	8.76515	8.62646	31.3837	29.5745	26.9977	27.0096	25.2104	26.2971	20.3762	19.1781	19.8728	--	--	Molecular Function: G-protein coupled GABA receptor activity (GO:0004965);; Molecular Function: ionotropic glutamate receptor activity (GO:0004970);; Molecular Function: intracellular ligand-gated ion channel activity (GO:0005217);; Molecular Function: extracellular-glutamate-gated ion channel activity (GO:0005234);; Biological Process: ion transport (GO:0006811);; Biological Process: cellular ca…	K05387|0|vvi:100255191|glutamate receptor 3.7; K05387 glutamate receptor, ionotropic, plant (A)	--	[PET]	--	Receptor family ligand binding region;; Ligand-gated ion channel;; Periplasmic binding protein;; Bacterial extracellular solute-binding proteins, family 3	Glutamate receptor 3.7 (Precursor) GN=T32F6.8 OS=Arabidopsis thaliana (Mouse-ear cress) PE=2 SV=2	U	Intracellular trafficking, secretion, and vesicular transport	PREDICTED: glutamate receptor 3.7 [Vitis vinifera]
gene23375	HSP101	199.362	241.486	202.154	18.5502	16.3895	17.5874	46.6821	40.2792	44.9058	348.252	298.874	307.717	19.0785	18.364	21.9085	6.10963	5.73449	5.58489	[O]	Posttranslational modification, protein turnover, chaperones	Molecular Function: ATP binding (GO:0005524);; Biological Process: ATP catabolic process (GO:0006200);; Biological Process: protein folding (GO:0006457);; Cellular Component: chloroplast stroma (GO:0009570);; Cellular Component: chloroplast envelope (GO:0009941);; Biological Process: heat acclimation (GO:0010286);; Molecular Function: ATPase activity (GO:0016887);; Biological Process: response to…	K03695|0|vvi:100232966|HSP101; heat shock protein 101; K03695 ATP-dependent Clp protease ATP-binding subunit ClpB (A)	--	[O]	Posttranslational modification, protein turnover, chaperones	AAA domain (Cdc48 subfamily);; ATPase family associated with various cellular activities (AAA);; C-terminal, D2-small domain, of ClpB protein;; Clp amino terminal domain;; AAA domain (dynein-related subfamily);; AAA ATPase domain;; AAA domain;; AAA domain;; Sigma-54 interaction domain;; AAA domain;; IstB-like ATP binding protein;; AAA domain;; NACHT domain;; RNA helicase;; Zeta toxin	Chaperone protein ClpB1 GN=F1O17.2 OS=Arabidopsis thaliana (Mouse-ear cress) PE=1 SV=2	O	Posttranslational modification, protein turnover, chaperones	PREDICTED: heat shock protein 101 isoform X1 [Vitis vinifera]
gene5745	LOC100258504	0.4743	0.807519	0.507075	0.632184	0.604274	0.746149	0.067141	0.078571	0.099226	1.20361	1.93222	1.46627	0.278784	0.319188	0.234131	0.008043	0	0	[R]	General function prediction only	--	--	--	--	--	WD domain, G-beta repeat	Putative E3 ubiquitin-protein ligase LIN-1 {ECO:0000250|UniProtKB:D1FP53} OS=Lotus japonicus (Lotus corniculatus var. japonicus) PE=2 SV=2	S	Function unknown	PREDICTED: putative E3 ubiquitin-protein ligase LIN-2 isoform X1 [Vitis vinifera]
PB.7312	#N/A	0	0.04317	0.042379	0.020428	0.057263	0.031547	0.025096	0.074412	0.011778	11.9208	17.5223	17.7145	8.26211	8.39275	7.59869	1.25702	0.909818	1.64374	--	--	Molecular Function: ATP binding (GO:0005524);; Biological Process: defense response (GO:0006952);; Biological Process: signal transduction (GO:0007165);; Molecular Function: nucleoside-triphosphatase activity (GO:0017111);; Molecular Function: ADP binding (GO:0043531);;	--	--	--	--	Leucine Rich repeats (2 copies);; Leucine Rich Repeat	Probable WRKY transcription factor 19 GN=WRKY19 OS=Arabidopsis thaliana (Mouse-ear cress) PE=2 SV=1	S	Function unknown	unnamed protein product [Vitis vinifera]
gene9616	LOC104879900	9.00215	8.6127	9.17125	5.0185	4.39911	5.10234	2.96429	2.20771	2.44375	1.76497	1.59604	1.3449	1.07926	0.960181	1.13644	0.300409	0.366888	0.268231	--	--	Molecular Function: purine ribonucleoside binding (GO:0032550);; Molecular Function: adenyl ribonucleotide binding (GO:0032559);; Molecular Function: anion binding (GO:0043168);;	--	--	--	--	Arabidopsis broad-spectrum mildew resistance protein RPW8;; NB-ARC domain	Probable disease resistance protein At5g66900 GN=At5g66900 OS=Arabidopsis thaliana (Mouse-ear cress) PE=3 SV=1	--	--	unnamed protein product [Vitis vinifera]
gene10894	LOC100263620	0.222497	0.461424	0.266347	0.181434	0.20237	0.258135	0.397574	0.350833	0.741211	1.67761	1.21132	1.10781	0.609633	0.450365	0.458862	0.799973	0.511817	0.573001	--	--	--	--	--	--	--	--	--	S	Function unknown	PREDICTED: endochitinase A isoform X1 [Vitis vinifera]
gene27412	LOC100853773	2.17286	1.60907	1.73233	1.50231	1.7879	1.53816	1.26659	0.683868	1.23581	0.844372	0.702174	0.680013	0.267039	0.862644	0.721882	0.304414	0.603179	0.70449	--	--	Molecular Function: DNA binding (GO:0003677);;	--	--	--	--	ZF-HD protein dimerisation region	Zinc-finger homeodomain protein 1 OS=Oryza sativa subsp. japonica (Rice) PE=2 SV=1	S	Function unknown	PREDICTED: zinc-finger homeodomain protein 2-like [Vitis vinifera]
gene23637	LOC100248492	16.3106	17.8913	15.827	9.09205	9.83287	10.5119	3.28732	3.33617	2.87213	24.2906	25.9151	28.1751	14.1309	15.7073	17.902	10.1221	9.26755	10.3961	[RTKL]	--	Molecular Function: calmodulin-dependent protein kinase activity (GO:0004683);; Molecular Function: protein tyrosine kinase activity (GO:0004713);; Molecular Function: ATP binding (GO:0005524);; Cellular Component: plasma membrane (GO:0005886);; Biological Process: protein phosphorylation (GO:0006468);; Biological Process: transmembrane receptor protein tyrosine kinase signaling pathway (GO:00071…	--	--	--	--	Protein kinase domain;; Protein tyrosine kinase;; Leucine Rich repeats (2 copies);; Leucine rich repeat;; Leucine Rich Repeat;; Leucine Rich repeat;; Leucine rich repeat;; Phosphotransferase enzyme family	Leucine-rich repeat receptor-like serine/threonine/tyrosine-protein kinase SOBIR1 (Precursor) GN=F20M17.8 OS=Arabidopsis thaliana (Mouse-ear cress) PE=1 SV=1	T	Signal transduction mechanisms	PREDICTED: leucine-rich repeat receptor-like serine/threonine/tyrosine-protein kinase SOBIR1 [Vitis vinifera]
gene15656	LOC100252380	2.57985	2.17967	2.65401	0.998777	1.13651	0.942401	0	0.029091	0	0.654552	1.04859	0.923593	0.455866	0.23483	0.54712	0	0	0	[R]	General function prediction only	--	--	--	[R]	General function prediction only	Ankyrin repeats (3 copies);; Ankyrin repeats (many copies);; Ankyrin repeat;; Ankyrin repeats (many copies);; Ankyrin repeat;; Domain of unknown function	Ankyrin repeat-containing protein At5g02620 GN=At5g02620 OS=Arabidopsis thaliana (Mouse-ear cress) PE=1 SV=1	S	Function unknown	PREDICTED: ankyrin repeat-containing protein At3g12360-like isoform X2 [Vitis vinifera]
gene24580	LOC100250666	1.35653	1.58964	1.08819	10.6175	9.96405	15.2951	0.628484	0.957666	1.6683	25.337	11.6301	14.297	21.5872	26.6108	19.7123	3.14938	1.80495	2.51738	--	--	Molecular Function: sequence-specific DNA binding transcription factor activity (GO:0003700);; Cellular Component: nucleus (GO:0005634);; Biological Process: regulation of transcription, DNA-templated (GO:0006355);; Biological Process: procambium histogenesis (GO:0010067);; Molecular Function: sequence-specific DNA binding (GO:0043565);;	--	--	--	--	Homeobox domain	WUSCHEL-related homeobox 4 GN=WOX4 OS=Arabidopsis thaliana (Mouse-ear cress) PE=2 SV=1	K	Transcription	PREDICTED: WUSCHEL-related homeobox 4 [Vitis vinifera]
gene3858	LOC100248624	2.10283	2.26836	2.21554	1.16055	1.35291	1.14617	0	0.084752	0.165633	0	0	0	0	0	0.072348	0.058618	0	0.035681	--	--	Biological Process: metabolic process (GO:0008152);; Molecular Function: anthocyanidin 3-O-glucosyltransferase activity (GO:0047213);; Molecular Function: trans-zeatin O-beta-D-glucosyltransferase activity (GO:0050403);; Molecular Function: cis-zeatin O-beta-D-glucosyltransferase activity (GO:0050502);;	--	--	[GC]	--	UDP-glucoronosyl and UDP-glucosyl transferase	7-deoxyloganetin glucosyltransferase GN=UGT85A24 OS=Gardenia jasminoides (Cape jasmine) PE=1 SV=1	S	Function unknown	UDP-glycosyltransferase 85A2-like [Vitis vinifera]
gene18144	LOC100264773	10.7995	9.93573	9.52724	19.2722	14.8047	17.4455	7.05065	7.85105	7.84456	11.5048	12.6482	11.2616	25.0723	29.6751	27.5407	17.1753	15.7909	15.1372	--	--	--	--	--	--	--	GDP-fucose protein O-fucosyltransferase	Uncharacterized protein At1g04910 GN=At1g04910 OS=Arabidopsis thaliana (Mouse-ear cress) PE=2 SV=1	S	Function unknown	PREDICTED: uncharacterized protein At1g04910 [Vitis vinifera]
gene21943	LOC100263561	20.3455	19.5412	19.1299	9.53586	10.3537	12.4682	4.52511	5.18434	4.62113	12.5649	14.0843	14.19	11.0339	8.4122	10.4022	2.20906	1.77675	1.92242	--	--	Biological Process: glucose catabolic process (GO:0006007);; Molecular Function: galactosyltransferase activity (GO:0008378);; Biological Process: xyloglucan biosynthetic process (GO:0009969);; Cellular Component: membrane (GO:0016020);;	--	--	[GMW]	--	Exostosin family	Xyloglucan galactosyltransferase KATAMARI1 homolog OS=Oryza sativa subsp. japonica (Rice) PE=2 SV=1	S	Function unknown	PREDICTED: xyloglucan galactosyltransferase KATAMARI1 homolog [Vitis vinifera]
gene21022	LOC100245075	18.1038	20.2425	18.2402	24.6867	14.7304	16.166	2.24612	2.40617	2.34872	19.3905	15.0762	19.8925	27.7785	20.7123	27.353	9.69938	7.78875	7.38285	--	--	Molecular Function: aspartic-type endopeptidase activity (GO:0004190);; Biological Process: proteolysis (GO:0006508);;	--	--	[O]	Posttranslational modification, protein turnover, chaperones	Xylanase inhibitor N-terminal;; Xylanase inhibitor C-terminal;; Eukaryotic aspartyl protease	Protein ASPARTIC PROTEASE IN GUARD CELL 1 (Precursor) GN=ASPG1 OS=Arabidopsis thaliana (Mouse-ear cress) PE=1 SV=1	O	Posttranslational modification, protein turnover, chaperones	PREDICTED: protein ASPARTIC PROTEASE IN GUARD CELL 2 [Vitis vinifera]
gene15601	LOC100262517	0.13134	0.042755	0.18783	0.363966	0.260425	0.43677	0.134478	0.013196	0.048542	1.13983	0.371604	0.840057	0.383782	0.251313	0.190685	0	0.021868	0	--	--	Biological Process: cytokinesis by cell plate formation (GO:0000911);; Cellular Component: spindle (GO:0005819);; Cellular Component: microtubule (GO:0005874);; Biological Process: DNA replication initiation (GO:0006270);; Biological Process: regulation of DNA replication (GO:0006275);; Biological Process: DNA methylation (GO:0006306);; Biological Process: chromatin silencing (GO:0006342);; Biolo…	K16812|0|vvi:100262517|protein TPX2; K16812 targeting protein for Xklp2 (A)	--	--	--	Cell cycle regulated microtubule associated protein;; Targeting protein for Xklp2 (TPX2)	Protein TPX2 GN=TPX2 OS=Arabidopsis thaliana (Mouse-ear cress) PE=1 SV=1	S	Function unknown	PREDICTED: protein TPX2 [Vitis vinifera]
gene20128	LOC100262734	17.2965	18.0468	17.4728	17.8075	15.6738	19.5332	8.28945	7.98594	8.88386	22.8888	19.6754	20.0411	26.9516	23.4559	26.4284	27.8996	28.9661	27.5998	[V]	Defense mechanisms	Biological Process: polysaccharide biosynthetic process (GO:0000271);; Molecular Function: ATP binding (GO:0005524);; Cellular Component: plasma membrane (GO:0005886);; Biological Process: ATP catabolic process (GO:0006200);; Biological Process: pattern specification process (GO:0007389);; Biological Process: regulation of cell size (GO:0008361);; Molecular Function: xenobiotic-transporting ATPas…	K05658|0|vvi:100262734|ABC transporter B family member 19; K05658 ATP-binding cassette, subfamily B (MDR/TAP), member 1 [EC:3.6.3.44] (A)	ko02010:ABC transporters	[Q]	Secondary metabolites biosynthesis, transport and catabolism	ABC transporter transmembrane region;; ABC transporter;; RecF/RecN/SMC N terminal domain;; AAA domain;; AAA ATPase domain;; Predicted ATPase of the ABC class;; P-loop containing region of AAA domain;; AAA domain;; AAA domain;; Protein of unknown function, DUF258;; Domain of unknown function DUF87	ABC transporter B family member 19 GN=MLD15.2 OS=Arabidopsis thaliana (Mouse-ear cress) PE=1 SV=1	V	Defense mechanisms	PREDICTED: ABC transporter B family member 19 [Vitis vinifera]
gene9672	LOC100241973	1.58786	1.44003	2.084	0.946786	3.0948	1.97164	0.749285	0.897061	0.67808	3.91445	4.80539	3.98936	3.80142	4.26367	2.88029	0.61875	0.390904	0.467767	[P]	Inorganic ion transport and metabolism	Biological Process: sulfate assimilation (GO:0000103);; Molecular Function: adenylylsulfate kinase activity (GO:0004020);; Molecular Function: ATP binding (GO:0005524);; Biological Process: phosphorylation (GO:0016310);; Biological Process: hydrogen sulfide biosynthetic process (GO:0070814);;	K00860|0|vvi:100241973|adenylyl-sulfate kinase 3; K00860 adenylylsulfate kinase [EC:2.7.1.25] (A)	ko00230:Purine metabolism;ko00920:Sulfur metabolism	[P]	Inorganic ion transport and metabolism	Adenylylsulphate kinase;; AAA domain;; AAA domain;; AAA domain	Adenylyl-sulfate kinase 1, chloroplastic (Precursor) OS=Arabidopsis thaliana (Mouse-ear cress) PE=1 SV=1	P	Inorganic ion transport and metabolism	PREDICTED: adenylyl-sulfate kinase 3 isoform X1 [Vitis vinifera]
gene24569	LOC100247092	7.59182	7.56856	6.57617	7.91462	7.08927	9.15749	11.7786	11.3853	12.6812	11.2219	12.9014	11.5796	18.9994	17.3284	15.5809	26.111	22.4595	20.6606	--	--	Biological Process: respiratory burst involved in defense response (GO:0002679);; Molecular Function: sequence-specific DNA binding transcription factor activity (GO:0003700);; Molecular Function: calmodulin binding (GO:0005516);; Biological Process: regulation of transcription, DNA-templated (GO:0006355);; Biological Process: ethylene biosynthetic process (GO:0009693);; Biological Process: intra…	--	--	--	--	WRKY DNA -binding domain;; Plant zinc cluster domain	Probable WRKY transcription factor 7 GN=WRKY7 OS=Arabidopsis thaliana (Mouse-ear cress) PE=2 SV=1	K	Transcription	PREDICTED: probable WRKY transcription factor 7 [Vitis vinifera]
gene6039	LOC100254485	10.7227	9.7054	12.4279	1.19105	1.56449	1.01934	0	0	0	8.2796	5.93005	5.19592	0.064215	0.662518	0.28935	0	0	0	--	--	--	--	--	--	--	--	--	S	Function unknown	PREDICTED: uncharacterized protein LOC100254485 [Vitis vinifera]
gene3019	LOC100248706	49.6484	56.8746	57.4381	28.4987	29.4493	27.0932	7.79432	8.65017	7.47452	51.3572	60.6178	67.5903	32.9367	26.5038	36.089	31.3876	26.6702	30.9539	--	--	Cellular Component: integral component of membrane (GO:0016021);;	--	--	[E]	Amino acid transport and metabolism	Transmembrane amino acid transporter protein	Lysine histidine transporter-like 8 GN=AATL1 OS=Arabidopsis thaliana (Mouse-ear cress) PE=1 SV=1	E	Amino acid transport and metabolism	PREDICTED: lysine histidine transporter-like 8 [Vitis vinifera]
gene13045	LOC100263357	0.083148	0	0.036216	0	0	0.122838	0	0	0	1.83106	1.72974	3.03062	0.37072	0.100307	0.296914	1.97922	1.71662	1.91662	[O]	Posttranslational modification, protein turnover, chaperones	Molecular Function: nucleotide binding (GO:0000166);;	K08900|0|vvi:100263357|probable mitochondrial chaperone BCS1-A; K08900 mitochondrial chaperone BCS1 (A)	--	[O]	Posttranslational modification, protein turnover, chaperones	Domain associated at C-terminal with AAA;; ATPase family associated with various cellular activities (AAA);; AAA domain;; AAA domain;; Holliday junction DNA helicase ruvB N-terminus;; Archaeal ATPase;; Protein of unknown function (DUF815)	ATP-dependent zinc metalloprotease FtsH {ECO:0000255|HAMAP-Rule:MF_01458} OS=Cyanidium caldarium PE=3 SV=1	O	Posttranslational modification, protein turnover, chaperones	PREDICTED: probable mitochondrial chaperone BCS1-A [Vitis vinifera]
gene1786	LOC100253121	7.29718	8.17395	7.61468	8.72477	7.89733	7.66595	0	0	0	1.51899	1.98291	1.40849	1.01841	0.68375	1.06907	0.29064	0.178071	0.305945	--	--	Cellular Component: integral component of membrane (GO:0016021);; Molecular Function: cellulose synthase (UDP-forming) activity (GO:0016760);; Biological Process: cellulose biosynthetic process (GO:0030244);;	--	--	--	--	Cellulose synthase;; Glycosyltransferase like family 2;; Glycosyl transferase family group 2	Cellulose synthase-like protein G3 OS=Arabidopsis thaliana (Mouse-ear cress) PE=2 SV=2	M	Cell wall/membrane/envelope biogenesis	PREDICTED: cellulose synthase-like protein G3 [Vitis vinifera]
gene14096	LOC100854976	0.222294	0.106567	0	0.24449	0.030195	0.144948	1.6205	1.68862	1.6307	0	0.059597	0	0	0.243243	0.354231	11.7751	13.6197	8.82399	--	--	--	--	--	--	--	--	--	S	Function unknown	PREDICTED: uncharacterized protein LOC100854976 [Vitis vinifera]
gene16861	LOC100263932	0.460637	0.440851	0.463147	0.709638	0.109894	0.484394	0.059893	0.108931	0.028236	1.39387	1.37034	2.01332	0.907619	0.472511	0.60699	0.17372	0.112303	0.377615	--	--	--	--	--	--	--	PLAC8 family	Protein MID1-COMPLEMENTING ACTIVITY 1 GN=MCA1 OS=Arabidopsis thaliana (Mouse-ear cress) PE=1 SV=1	S	Function unknown	PREDICTED: protein MID1-COMPLEMENTING ACTIVITY 1-like isoform X1 [Vitis vinifera]
gene7831	LOC100243372	1.48984	1.07322	1.25623	0.689863	0.63006	1.08477	0.368222	0.459987	0.404869	0.144611	0.355841	0.394114	0.459009	0.413664	0.603676	0.442368	0.187453	0.159863	--	--	Biological Process: metabolic process (GO:0008152);; Molecular Function: transferase activity, transferring hexosyl groups (GO:0016758);;	--	--	[GC]	--	UDP-glucoronosyl and UDP-glucosyl transferase	Putative UDP-glucose flavonoid 3-O-glucosyltransferase 3 {ECO:0000250|UniProtKB:Q2V6K0} OS=Fragaria ananassa (Strawberry) PE=2 SV=1	S	Function unknown	PREDICTED: anthocyanidin 3-O-glucosyltransferase 2-like [Vitis vinifera]
gene4829	LOC100242814	62.0507	55.1837	61.2806	39.5773	39.7543	34.7489	34.3685	35.9497	34.727	117.045	123.249	120.819	68.3891	65.1538	59.546	91.2399	95.1459	84.9768	--	--	--	--	--	[K]	Transcription	--	--	S	Function unknown	PREDICTED: uncharacterized protein LOC100242814 [Vitis vinifera]
gene15803	LOC100243183	0.558033	0.835159	0.752207	0.672022	0.91916	1.05365	2.94461	3.27937	3.16723	0.588599	0.504494	0.868158	0.47602	0.300879	0.496728	0.442155	0.642535	0.530154	--	--	Cellular Component: nucleus (GO:0005634);; Biological Process: DNA methylation (GO:0006306);; Biological Process: sister chromatid cohesion (GO:0007062);; Biological Process: synapsis (GO:0007129);; Biological Process: reciprocal meiotic recombination (GO:0007131);; Biological Process: response to gamma radiation (GO:0010332);; Biological Process: production of siRNA involved in RNA interference …	K11593|0|vvi:100243183|protein argonaute 16; K11593 eukaryotic translation initiation factor 2C (A)	--	[J]	Translation, ribosomal structure and biogenesis	Piwi domain;; PAZ domain;; Domain of unknown function (DUF1785)	Protein argonaute 16 OS=Oryza sativa subsp. japonica (Rice) PE=2 SV=2	J	Translation, ribosomal structure and biogenesis	PREDICTED: protein argonaute 16 [Vitis vinifera]
gene5330	LOC100253840	6.10885	4.80073	6.62066	3.34621	3.26801	3.40409	3.17678	2.92139	2.92324	5.36898	4.48267	4.73653	0.786872	1.68047	1.01876	14.6146	11.4414	12.4078	--	--	--	--	--	--	--	Dirigent-like protein	Dirigent protein 19 (Precursor) GN=DIR19 OS=Arabidopsis thaliana (Mouse-ear cress) PE=2 SV=1	S	Function unknown	PREDICTED: dirigent protein 19-like [Vitis vinifera]
gene7326	LOC100253550	0.298009	0.425784	0.380186	0.415366	0.499962	0.397747	1.18242	1.14067	1.23101	0.149449	0.164169	0.12966	0.243013	0.216943	0.275502	0.45219	0.46482	0.345102	[IQ]	--	Molecular Function: catalase activity (GO:0004096);; Biological Process: response to oxidative stress (GO:0006979);; Molecular Function: heme binding (GO:0020037);; Biological Process: oxidation-reduction process (GO:0055114);;	--	--	[R]	General function prediction only	AMP-binding enzyme;; NAD(P)-binding Rossmann-like domain;; Bacterial transferase hexapeptide (six repeats);; Catalase;; Flavin containing amine oxidoreductase;; Phosphopantetheine attachment site;; FAD dependent oxidoreductase;; Pyridine nucleotide-disulphide oxidoreductase;; Thi4 family;; FAD binding domain	4-coumarate--CoA ligase-like 2 GN=4CLL2 OS=Arabidopsis thaliana (Mouse-ear cress) PE=2 SV=2	IQ	--	PREDICTED: uncharacterized protein LOC100253550 [Vitis vinifera]
gene28097	LOC100260128	0.041415	0.079418	0	0	0	0.087116	0.171465	0.142095	0.06954	0.135964	0.181283	0.204621	0	0.041962	0	2.43904	3.40122	2.72914	[E]	Amino acid transport and metabolism	Biological Process: cysteine biosynthetic process from serine (GO:0006535);; Biological Process: response to stress (GO:0006950);; Molecular Function: serine O-acetyltransferase activity (GO:0009001);; Cellular Component: intracellular membrane-bounded organelle (GO:0043231);; Cellular Component: cytoplasmic part (GO:0044444);;	K00640|0|vvi:100260128|serine acetyltransferase 1, chloroplastic-like; K00640 serine O-acetyltransferase [EC:2.3.1.30] (A)	ko00270:Cysteine and methionine metabolism;ko00920:Sulfur metabolism;ko01200:Carbon metabolism;ko01230:Biosynthesis of amino acids	[E]	Amino acid transport and metabolism	Serine acetyltransferase, N-terminal;; Bacterial transferase hexapeptide (six repeats);; Hexapeptide repeat of succinyl-transferase	Serine acetyltransferase 3, mitochondrial (Precursor) GN=MJG19.6 OS=Arabidopsis thaliana (Mouse-ear cress) PE=1 SV=3	E	Amino acid transport and metabolism	PREDICTED: serine acetyltransferase 1, chloroplastic-like [Vitis vinifera]
gene22687	LOC100257713	2.1924	2.61047	2.33664	3.28495	2.13591	3.14979	2.47088	2.29729	2.53145	3.78504	4.15183	4.36953	5.9603	4.2999	7.26079	5.87862	5.47232	5.3176	--	--	--	K17592|0|vvi:100257713|uncharacterized LOC100257713; K17592 sacsin (A)	--	--	--	Histidine kinase-, DNA gyrase B-, and HSP90-like ATPase	--	S	Function unknown	PREDICTED: uncharacterized protein LOC100257713 isoform X1 [Vitis vinifera]
gene26926	LOC100261799	6.74494	4.58145	10.3478	15.0696	20.6403	17.4795	16.5514	14.8456	12.6858	17.4402	25.0626	19.7139	25.5455	25.362	25.089	69.9341	84.5325	71.3447	[O]	Posttranslational modification, protein turnover, chaperones	Molecular Function: transferase activity (GO:0016740);;	K00799|2.19847e-136|vvi:100261799|probable glutathione S-transferase parC; K00799 glutathione S-transferase [EC:2.5.1.18] (A)	ko00480:Glutathione metabolism	[O]	Posttranslational modification, protein turnover, chaperones	Glutathione S-transferase, N-terminal domain;; Glutathione S-transferase, N-terminal domain;; Glutathione S-transferase, C-terminal domain;; Glutathione S-transferase, N-terminal domain;; Glutathione S-transferase, C-terminal domain;; Glutathione S-transferase, C-terminal domain	Probable glutathione S-transferase parC GN=PARC OS=Nicotiana tabacum (Common tobacco) PE=2 SV=1	O	Posttranslational modification, protein turnover, chaperones	PREDICTED: probable glutathione S-transferase parC [Vitis vinifera]
gene29506	LOC100853562	0	0	0	0	0	0	2.90539	2.81674	2.30248	0	0	0	0	0	0	0.112184	0.031406	0.092431	--	--	Molecular Function: magnesium ion binding (GO:0000287);; Biological Process: metabolic process (GO:0008152);; Molecular Function: terpene synthase activity (GO:0010333);; Molecular Function: S-linalool synthase activity (GO:0034007);;	K15086|0|vvi:100853562|(3S,6E)-nerolidol synthase 1-like; K15086 (3S)-linalool synthase [EC:4.2.3.25] (A)	ko00902:Monoterpenoid biosynthesis	--	--	Terpene synthase family, metal binding domain;; Terpene synthase, N-terminal domain	(3S,6E)-nerolidol synthase 1, chloroplastic (Precursor) OS=Fragaria vesca (Woodland strawberry) PE=1 SV=1	S	Function unknown	PREDICTED: (3S,6E)-nerolidol synthase 1-like isoform X1 [Vitis vinifera]
gene5823	LOC100254503	3.65786	3.08356	3.94265	3.13782	4.19418	2.66036	1.70046	1.79938	1.67484	2.84553	4.07465	4.01712	2.1206	2.9911	3.50569	0.419867	0.813147	1.06383	[J]	Translation, ribosomal structure and biogenesis	Biological Process: pseudouridine synthesis (GO:0001522);; Molecular Function: RNA binding (GO:0003723);; Biological Process: one-carbon metabolic process (GO:0006730);; Biological Process: tRNA processing (GO:0008033);; Molecular Function: pseudouridine synthase activity (GO:0009982);;	K06173|0|vvi:100254503|tRNA pseudouridine synthase-like 1; K06173 tRNA pseudouridine38-40 synthase [EC:5.4.99.12] (A)	--	[AJ]	--	tRNA pseudouridine synthase	--	J	Translation, ribosomal structure and biogenesis	PREDICTED: tRNA pseudouridine synthase-like 1 isoform X2 [Vitis vinifera]
gene17454	LOC100256391	2.92626	3.62445	2.99137	3.41608	3.01129	4.07898	1.4795	1.75027	1.57081	0.574676	0.678652	0.346344	0.649648	0.434382	0.575892	1.07191	1.11343	1.04279	[IQ]	--	Molecular Function: ligase activity (GO:0016874);; Molecular Function: Photinus-luciferin 4-monooxygenase (ATP-hydrolyzing) activity (GO:0047077);; Biological Process: oxidation-reduction process (GO:0055114);;	K10526|0|vvi:100256391|4-coumarate--CoA ligase-like 5; K10526 OPC-8:0 CoA ligase 1 [EC:6.2.1.-] (A)	ko00592:alpha-Linolenic acid metabolism	[I]	Lipid transport and metabolism	AMP-binding enzyme;; AMP-binding enzyme C-terminal domain	4-coumarate--CoA ligase-like 5 GN=F5M15.17 OS=Arabidopsis thaliana (Mouse-ear cress) PE=1 SV=2	IQ	--	PREDICTED: 4-coumarate--CoA ligase-like 5 [Vitis vinifera]
gene26373	LOC104877532	0.560471	0.977423	0.9009	0.759348	1.37768	0	3.18408	4.25637	3.07334	0.088481	0.061005	0	0.130454	0	0	0	0	0	--	--	--	--	--	--	--	--	--	--	--	PREDICTED: basic salivary proline-rich protein 3-like isoform X1 [Vitis vinifera]
gene4314	LOC100242450	6.64	7.60425	6.75195	17.1693	11.4335	11.7269	2.98066	2.78655	2.94389	7.01836	8.88781	9.99724	8.54792	7.8513	9.92857	1.0112	1.09725	1.60844	[S]	Function unknown	Molecular Function: protein serine/threonine kinase activity (GO:0004674);; Molecular Function: ATP binding (GO:0005524);; Cellular Component: endoplasmic reticulum (GO:0005783);; Biological Process: protein phosphorylation (GO:0006468);; Biological Process: transmembrane receptor protein tyrosine kinase signaling pathway (GO:0007169);; Biological Process: response to auxin (GO:0009733);; Biologi…	--	--	--	--	Leucine Rich repeats (2 copies);; Leucine rich repeat;; Leucine Rich Repeat;; Leucine Rich repeat;; Protein kinase domain;; Protein tyrosine kinase;; Leucine rich repeat N-terminal domain;; Leucine rich repeat	Probably inactive leucine-rich repeat receptor-like protein kinase At2g25790 (Precursor) GN=At2g25790 OS=Arabidopsis thaliana (Mouse-ear cress) PE=2 SV=1	S	Function unknown	PREDICTED: probably inactive leucine-rich repeat receptor-like protein kinase At2g25790 [Vitis vinifera]
gene17817	LOC100266045	82.5867	108.319	97.838	199.848	142.696	139.941	10.9606	8.96507	8.65589	51.3364	68.9123	84.3549	147.235	114.45	172.082	0.416573	0.449372	0.243378	--	--	Cellular Component: membrane (GO:0016020);;	--	--	--	--	EamA-like transporter family	WAT1-related protein At5g07050 GN=At5g07050 OS=Arabidopsis thaliana (Mouse-ear cress) PE=2 SV=1	S	Function unknown	PREDICTED: WAT1-related protein At5g07050 [Vitis vinifera]
gene26527	LOC100255495	0.804575	0.905013	0.395211	0.207289	0.408841	0.133702	0.091147	0.191987	0.041744	0.998415	0.995306	0.976944	1.26151	0.848858	0.839801	0.703829	0.380296	0.927796	[Q]	Secondary metabolites biosynthesis, transport and catabolism	Molecular Function: iron ion binding (GO:0005506);; Molecular Function: electron carrier activity (GO:0009055);; Molecular Function: heme binding (GO:0020037);; Molecular Function: taxane 13-alpha-hydroxylase activity (GO:0050598);; Biological Process: oxidation-reduction process (GO:0055114);;	K07437|0|vvi:100255495|taxadiene 5-alpha hydroxylase-like; K07437 cytochrome P450, family 26, subfamily A (A)	--	[QI]	--	Cytochrome P450	Cytochrome P450 716B1 GN=CYP716B1 OS=Picea sitchensis (Sitka spruce) PE=2 SV=1	Q	Secondary metabolites biosynthesis, transport and catabolism	PREDICTED: cytochrome P450 716B1-like [Vitis vinifera]
gene20916	LOC100262652	2.74029	2.11239	3.53607	1.32883	0.761107	1.31354	1.51542	1.09255	1.23199	3.4006	3.89261	4.28811	1.02841	0.904644	1.50171	6.51806	7.65998	6.1059	--	--	Molecular Function: DNA binding (GO:0003677);; Biological Process: regulation of transcription, DNA-templated (GO:0006355);;	--	--	--	--	No apical meristem (NAM) protein	NAC domain-containing protein 86 {ECO:0000312|EMBL:AED92405.1} OS=Arabidopsis thaliana (Mouse-ear cress) PE=2 SV=1	--	--	PREDICTED: uncharacterized protein LOC100262652 isoform X2 [Vitis vinifera]
gene20919	LOC104881858	3.10921	3.07154	8.16235	3.24729	3.26206	2.30833	0.686277	0.805248	1.14592	2.44114	6.14521	6.48824	1.48298	2.03272	2.37297	2.49547	2.87204	3.01616	--	--	Molecular Function: DNA binding (GO:0003677);; Biological Process: regulation of transcription, DNA-templated (GO:0006355);;	--	--	--	--	No apical meristem (NAM) protein	NAC domain-containing protein 86 {ECO:0000312|EMBL:AED92405.1} OS=Arabidopsis thaliana (Mouse-ear cress) PE=2 SV=1	--	--	PREDICTED: NAC domain-containing protein 55-like [Vitis vinifera]
gene7725	LOC100262098	34.6721	32.6882	36.786	34.8838	37.0083	35.8151	1.11183	0.949437	1.16152	3.44855	4.67344	2.74234	1.87637	2.44234	0.87132	0.598882	0	0	[IQR]	--	Molecular Function: oxidoreductase activity (GO:0016491);; Biological Process: oxidation-reduction process (GO:0055114);;	K08081|3.22078e-173|vvi:100262098|tropinone reductase homolog At1g07440; K08081 Tropinone reductase 1 [EC:1.1.1.206] (A)	ko00960:Tropane, piperidine and pyridine alkaloid biosynthesis	[R]	General function prediction only	Enoyl-(Acyl carrier protein) reductase;; short chain dehydrogenase;; KR domain	Tropinone reductase homolog At1g07440 GN=At1g07440 OS=Arabidopsis thaliana (Mouse-ear cress) PE=1 SV=1	S	Function unknown	PREDICTED: tropinone reductase homolog At1g07440 [Vitis vinifera]
gene4916	LOC109122428	3.12252	3.74863	3.86005	2.5349	2.17657	1.85485	1.21664	0.699168	1.3616	6.54396	9.33141	9.08893	8.65066	8.34899	9.30674	2.51918	2.53997	2.09333	--	--	--	--	--	--	--	--	F-box protein SKIP3 GN=T16F16.14 OS=Arabidopsis thaliana (Mouse-ear cress) PE=1 SV=2	--	--	unnamed protein product [Vitis vinifera]
gene15728	LOC100253369	2.31563	1.92833	1.92518	4.18199	2.61095	3.71357	3.02174	3.54009	3.97433	1.70834	2.75076	2.32066	2.3433	1.41813	2.63857	0.42448	0.295919	0.116813	[R]	General function prediction only	Molecular Function: zinc ion binding (GO:0008270);; Molecular Function: oxidoreductase activity (GO:0016491);; Biological Process: oxidation-reduction process (GO:0055114);;	K07119|0|vvi:100253369|2-alkenal reductase (NADP(+)-dependent); K07119 (A)	--	[R]	General function prediction only	Zinc-binding dehydrogenase	2-alkenal reductase (NADP(+)-dependent) GN=DBR OS=Nicotiana tabacum (Common tobacco) PE=1 SV=1	S	Function unknown	PREDICTED: 2-alkenal reductase (NADP(+)-dependent) [Vitis vinifera]
gene22074	LOC100264844	0.7144	1.20529	1.08736	0.340994	0.37598	0.599802	0	0.149198	0.102052	2.19418	1.86806	2.76143	0.354087	0.306018	0.22129	38.7385	39.3321	28.2102	--	--	Cellular Component: cytoplasm (GO:0005737);; Biological Process: defense response (GO:0006952);; Biological Process: biosynthetic process (GO:0009058);; Molecular Function: trihydroxystilbene synthase activity (GO:0050350);;	K00660|0|vvi:100264844|stilbene synthase 5; K00660 chalcone synthase [EC:2.3.1.74] (A)	ko00941:Flavonoid biosynthesis;ko04712:Circadian rhythm - plant	--	--	Chalcone and stilbene synthases, N-terminal domain;; Chalcone and stilbene synthases, C-terminal domain;; 3-Oxoacyl-[acyl-carrier-protein (ACP)] synthase III C terminal;; 3-Oxoacyl-[acyl-carrier-protein (ACP)] synthase III;; FAE1/Type III polyketide synthase-like protein	Stilbene synthase 5 OS=Vitis vinifera (Grape) PE=3 SV=1	Q	Secondary metabolites biosynthesis, transport and catabolism	PREDICTED: stilbene synthase 5 [Vitis vinifera]
PB.1549	#N/A	89.6126	86.5843	93.8246	130.761	103.65	94.7292	25.6307	22.0276	21.7239	645.958	646.61	698.734	284.742	265.155	331.339	39.3799	40.4726	43.71	--	--	Biological Process: response to stress (GO:0006950);; Biological Process: response to abiotic stimulus (GO:0009628);; Biological Process: response to oxygen-containing compound (GO:1901700);;	--	--	--	--	BURP domain	Dehydration-responsive protein RD22 (Precursor) GN=RD22 OS=Arabidopsis thaliana (Mouse-ear cress) PE=2 SV=1	--	--	PREDICTED: dehydration-responsive protein RD22-like [Vitis vinifera]
gene9762	LOC100242323	2.00127	2.36932	2.62438	2.00249	1.7501	1.78104	0.188514	0.124452	0.285952	4.7025	6.30284	4.82335	5.65653	4.66615	5.21611	0.193974	0.203507	0.403548	[RTKL]	--	Molecular Function: protein serine/threonine kinase activity (GO:0004674);; Molecular Function: ATP binding (GO:0005524);; Biological Process: protein phosphorylation (GO:0006468);;	--	--	[T]	Signal transduction mechanisms	Carbohydrate-binding protein of the ER;; Protein tyrosine kinase;; Protein kinase domain;; Di-glucose binding within endoplasmic reticulum	Probable receptor-like protein kinase At5g24010 (Precursor) GN=At5g24010 OS=Arabidopsis thaliana (Mouse-ear cress) PE=1 SV=1	T	Signal transduction mechanisms	PREDICTED: probable receptor-like protein kinase At5g24010 [Vitis vinifera]
gene10891	LOC100265405	1.44825	2.23568	2.10792	2.05854	1.43221	1.11386	1.31391	1.38071	2.50604	1.39259	2.05578	2.79361	3.67685	3.75618	3.96815	1.38304	2.27108	2.33215	--	--	--	--	--	--	--	--	Interactor of constitutive active ROPs 2, chloroplastic (Precursor) GN=T2N18.16 OS=Arabidopsis thaliana (Mouse-ear cress) PE=1 SV=1	S	Function unknown	PREDICTED: interactor of constitutive active ROPs 2, chloroplastic isoform X1 [Vitis vinifera]
gene1816	LOC100241122	8.9734	10.5096	10.8643	8.62226	7.91649	6.16327	0	0	0.069761	20.6005	23.5798	26.3845	15.8534	13.4456	17.9665	0	0	0	--	--	Cellular Component: plasma membrane (GO:0005886);; Biological Process: carbohydrate transport (GO:0008643);; Cellular Component: integral component of membrane (GO:0016021);;	K15382|0|vvi:100241122|bidirectional sugar transporter SWEET4; K15382 solute carrier family 50 (sugar transporter) (A)	--	[R]	General function prediction only	Sugar efflux transporter for intercellular exchange	Bidirectional sugar transporter SWEET4 OS=Oryza sativa subsp. japonica (Rice) PE=2 SV=1	U	Intracellular trafficking, secretion, and vesicular transport	PREDICTED: bidirectional sugar transporter SWEET4 [Vitis vinifera]
gene11846	LOC100260694	0.219631	0.241819	0.071705	0	0.109874	0	0	0.066095	0.1563	0.258584	0.073041	0.647702	0	0	0	3.97197	5.50834	4.18461	[K]	Transcription	Molecular Function: sequence-specific DNA binding transcription factor activity (GO:0003700);; Cellular Component: nucleus (GO:0005634);; Biological Process: regulation of transcription, DNA-templated (GO:0006355);; Biological Process: toxin catabolic process (GO:0009407);; Biological Process: response to heat (GO:0009408);; Molecular Function: sequence-specific DNA binding (GO:0043565);; Biologi…	K09419|2.29739e-144|vvi:100260694|heat stress transcription factor B-3; K09419 heat shock transcription factor, other eukaryote (A)	--	[K]	Transcription	HSF-type DNA-binding	Heat stress transcription factor B-3 GN=T32G6.21 OS=Arabidopsis thaliana (Mouse-ear cress) PE=2 SV=1	K	Transcription	PREDICTED: heat stress transcription factor B-3 [Vitis vinifera]
gene23809	LOC100247858	29.7752	25.968	37.1766	7.93035	5.54777	5.60153	9.66258	9.35304	10.4045	59.2855	60.3801	69.7685	20.2342	22.776	26.047	12.0629	15.0819	15.5941	[TZDR]	--	Molecular Function: calcium ion binding (GO:0005509);;	K13448|1.35236e-86|vvi:100247858|putative calcium-binding protein CML19; K13448 calcium-binding protein CML (A)	ko04626:Plant-pathogen interaction	[T]	Signal transduction mechanisms	EF-hand domain pair;; EF hand;; EF-hand domain pair;; EF-hand domain;; EF hand;; Cytoskeletal-regulatory complex EF hand;; Caleosin related protein	Calcium-binding protein CML37 GN=CML37 OS=Arabidopsis thaliana (Mouse-ear cress) PE=2 SV=1	DTZ	--	unnamed protein product [Vitis vinifera]
gene8359	LOC100248187	6.023	5.8408	5.76993	6.08319	5.75809	5.14012	2.85117	2.97469	2.22075	2.76828	4.31682	4.48556	3.0536	3.75841	3.94567	11.0634	10.8469	11.1764	[K]	Transcription	Molecular Function: translation initiation factor activity (GO:0003743);; Cellular Component: nucleus (GO:0005634);; Cellular Component: cytoplasm (GO:0005737);; Biological Process: DNA-templated transcription, initiation (GO:0006352);; Biological Process: regulation of transcription, DNA-templated (GO:0006355);; Biological Process: translational initiation (GO:0006413);; Molecular Function: zinc…	K03124|0|vvi:100248187|transcription initiation factor IIB; K03124 transcription initiation factor TFIIB (A)	ko03022:Basal transcription factors	[K]	Transcription	Transcription factor TFIIB repeat;; TFIIB zinc-binding;; Cyclin, N-terminal domain	Transcription initiation factor IIB OS=Oryza sativa subsp. japonica (Rice) PE=1 SV=1	K	Transcription	PREDICTED: transcription initiation factor IIB [Vitis vinifera]
gene20259	LOC100245433	8.06762	10.0916	9.42937	3.7262	2.74576	4.17253	1.82854	2.26871	1.97392	9.87214	10.2012	9.97516	7.36409	7.3419	8.73008	7.24363	6.22641	6.62322	--	--	--	--	--	[T]	Signal transduction mechanisms	NB-ARC domain;; Leucine rich repeat;; Leucine Rich repeats (2 copies)	Putative disease resistance protein RGA4 GN=RGA4 OS=Solanum bulbocastanum (Wild potato) PE=2 SV=1	S	Function unknown	PREDICTED: putative disease resistance protein RGA3 isoform X2 [Vitis vinifera]
gene599	LOC100257728	42.3879	39.9855	42.7942	36.3726	37.1037	37.7152	66.0843	64.235	68.0312	22.9167	22.4208	22.4429	25.7879	25.9104	23.8646	25.6555	17.0546	23.4906	[EH]	--	Biological Process: tryptophan biosynthetic process (GO:0000162);; Molecular Function: anthranilate synthase activity (GO:0004049);; Cellular Component: mitochondrion (GO:0005739);; Cellular Component: chloroplast (GO:0009507);; Biological Process: response to bacterium (GO:0009617);; Biological Process: response to salt stress (GO:0009651);; Biological Process: response to ethylene (GO:0009723);…	K01658|0|vvi:100257728|anthranilate synthase beta subunit 1, chloroplastic-like; K01658 anthranilate synthase component II [EC:4.1.3.27] (A)	ko00400:Phenylalanine, tyrosine and tryptophan biosynthesis;ko01230:Biosynthesis of amino acids	[E]	Amino acid transport and metabolism	Glutamine amidotransferase class-I;; Peptidase C26	Anthranilate synthase beta subunit 1, chloroplastic (Precursor) GN=F4F7.39 OS=Arabidopsis thaliana (Mouse-ear cress) PE=1 SV=1	E	Amino acid transport and metabolism	PREDICTED: anthranilate synthase beta subunit 1, chloroplastic-like isoform X1 [Vitis vinifera]
gene9753	LOC100259358	12.3342	11.5015	11.54	17.601	17.1608	19.0946	18.7546	21.1775	19.8581	8.98446	9.93684	8.46155	7.48482	9.35209	9.49146	11.5139	9.18346	11.2588	[Q]	Secondary metabolites biosynthesis, transport and catabolism	Molecular Function: monooxygenase activity (GO:0004497);; Molecular Function: iron ion binding (GO:0005506);; Molecular Function: electron carrier activity (GO:0009055);; Molecular Function: oxidoreductase activity, acting on paired donors, with incorporation or reduction of molecular oxygen (GO:0016705);; Molecular Function: heme binding (GO:0020037);; Biological Process: oxidation-reduction pro…	--	--	[Q]	Secondary metabolites biosynthesis, transport and catabolism	Cytochrome P450	Cytochrome P450 81E8 {ECO:0000303|PubMed:14617078} OS=Medicago truncatula (Barrel medic) PE=2 SV=1	Q	Secondary metabolites biosynthesis, transport and catabolism	PREDICTED: cytochrome P450 81E8-like [Vitis vinifera]
gene14256	LOC100242162	1.50221	1.78706	2.47952	0.862615	0.336129	0.392864	0	0.036752	0	0.357678	0.644938	0.482374	0.141371	0.125735	0.132352	0.147354	0.327578	0.106663	--	--	--	--	--	--	--	--	--	S	Function unknown	PREDICTED: uncharacterized protein LOC100242162 [Vitis vinifera]
gene18634	LOC100240767	1.05496	0.854462	1.15654	0.041942	0.319201	0.235107	0	0	0.034347	0.315181	0.345974	0.361546	0.099326	0.075936	0.146116	0	0	0	--	--	--	--	--	[TZ]	--	Formin Homology 2 Domain	Formin-like protein 11 (Precursor) GN=FH11 OS=Arabidopsis thaliana (Mouse-ear cress) PE=2 SV=1	S	Function unknown	PREDICTED: formin-like protein 11 [Vitis vinifera]
gene25340	LOC100260625	1.14072	0.979829	1.36328	0.763383	1.00006	0.882935	0.280791	0.234303	0.216658	2.42162	4.12327	3.46948	1.80375	1.5142	2.08897	0.41539	0.479243	0.630878	--	--	Biological Process: defense response (GO:0006952);; Molecular Function: ADP binding (GO:0043531);;	--	--	--	--	NB-ARC domain;; TIR domain;; Leucine Rich repeats (2 copies);; Leucine rich repeat;; TIR domain;; Leucine Rich Repeat;; Leucine rich repeat	TMV resistance protein N GN=N OS=Nicotiana glutinosa (Tobacco) PE=1 SV=1	--	--	PREDICTED: TMV resistance protein N-like [Vitis vinifera]
gene10704	LOC100244812	0.047439	0	0	0	0.154656	0.340796	8.94513	8.28361	8.08679	0.207771	0.099468	0.227495	0.493749	0.187454	0.076018	47.2977	52.6211	42.1589	--	--	Molecular Function: cysteine-type endopeptidase activity (GO:0004197);; Biological Process: proteolysis (GO:0006508);; Cellular Component: apoplast (GO:0048046);;	--	--	[DO]	--	Caspase domain	Metacaspase-9 subunit p10 GN=F21E1.120 OS=Arabidopsis thaliana (Mouse-ear cress) PE=1 SV=1	O	Posttranslational modification, protein turnover, chaperones	PREDICTED: metacaspase-9 [Vitis vinifera]
gene23619	LOC100246781	1.78338	1.648	1.17527	0.673713	0.340003	0.484678	3.49669	2.03903	2.4675	0.593383	0.928965	0.641401	0.462828	0.419906	0.506073	1.94156	1.95279	1.87536	[Q]	Secondary metabolites biosynthesis, transport and catabolism	Molecular Function: iron ion binding (GO:0005506);; Molecular Function: electron carrier activity (GO:0009055);; Molecular Function: heme binding (GO:0020037);; Molecular Function: hydroxyphenylacetonitrile 2-monooxygenase activity (GO:0047085);; Molecular Function: 4-hydroxyphenylacetaldehyde oxime monooxygenase activity (GO:0050592);; Biological Process: oxidation-reduction process (GO:0055114)…	--	--	[Q]	Secondary metabolites biosynthesis, transport and catabolism	Cytochrome P450	Cytochrome P450 71A4 GN=CYP71A4 OS=Solanum melongena (Eggplant) PE=2 SV=1	Q	Secondary metabolites biosynthesis, transport and catabolism	PREDICTED: cytochrome P450 71A3-like [Vitis vinifera]
gene22146	LOC100251502	2.36516	2.32692	2.16878	0.093475	0.238855	0	0.163082	0.067343	0.228612	22.3921	13.4665	12.467	8.37656	3.4955	2.00451	3.18436	1.43782	3.54918	--	--	--	--	--	--	--	PAR1 protein	--	S	Function unknown	PREDICTED: uncharacterized protein LOC100251502 [Vitis vinifera]
gene20621	LOC100264963	157.499	142.008	164.483	112.034	122.752	103.105	0.031988	0.11859	0.183939	47.6673	51.071	53.4959	21.9676	27.3377	25.1628	0.263864	0	0.197715	--	--	Molecular Function: sequence-specific DNA binding transcription factor activity (GO:0003700);; Cellular Component: nucleus (GO:0005634);; Biological Process: regulation of transcription, DNA-templated (GO:0006355);; Molecular Function: sequence-specific DNA binding (GO:0043565);; Biological Process: single-organism developmental process (GO:0044767);; Biological Process: anatomical structure deve…	K09338|1.89612e-155|vvi:100264963|homeobox-leucine zipper protein HAT4-like; K09338 homeobox-leucine zipper protein (A)	--	[K]	Transcription	HD-ZIP protein N terminus;; Homeobox associated leucine zipper;; Homeobox domain	Homeobox-leucine zipper protein HAT4 OS=Arabidopsis thaliana (Mouse-ear cress) PE=1 SV=1	K	Transcription	PREDICTED: homeobox-leucine zipper protein HAT4-like [Vitis vinifera]
gene21294	LOC100253329	3.06683	2.8085	3.34853	4.55136	4.25811	5.12457	2.52469	3.10625	2.23387	1.57505	2.29765	2.31042	2.24902	2.34173	1.43181	0.900542	1.12878	1.41979	--	--	Molecular Function: RNA binding (GO:0003723);; Molecular Function: adenosine deaminase activity (GO:0004000);; Biological Process: RNA processing (GO:0006396);;	K15440|0|vvi:100253329|tRNA-specific adenosine deaminase 1; K15440 tRNA-specific adenosine deaminase 1 [EC:3.5.4.34] (A)	--	[A]	RNA processing and modification	Adenosine-deaminase (editase) domain	--	S	Function unknown	PREDICTED: tRNA-specific adenosine deaminase 1 isoform X2 [Vitis vinifera]
gene26441	LOC100243502	20.7497	20.4579	20.2765	9.28846	7.50683	9.16479	2.29212	2.38601	1.66569	32.4189	44.7063	41.8518	18.4031	17.7039	21.6229	3.29323	3.72821	4.05186	--	--	Biological Process: response to heat (GO:0009408);; Biological Process: response to high light intensity (GO:0009644);; Biological Process: response to hydrogen peroxide (GO:0042542);;	K13993|8.67256e-137|vvi:100243502|21.7 kDa class VI heat shock protein; K13993 HSP20 family protein (A)	ko04141:Protein processing in endoplasmic reticulum	--	--	Hsp20/alpha crystallin family	21.7 kDa class VI heat shock protein GN=HSP21.7 OS=Arabidopsis thaliana (Mouse-ear cress) PE=2 SV=1	O	Posttranslational modification, protein turnover, chaperones	PREDICTED: 21.7 kDa class VI heat shock protein [Vitis vinifera]
gene29261	LOC104878442	0.467379	0.299302	0.028709	2.21603	1.62074	2.1699	0.7512	0.9424	1.37873	0.971191	0.934464	1.38773	1.85457	1.91491	2.21468	0.605205	1.41678	0.412382	--	--	Molecular Function: sequence-specific DNA binding transcription factor activity (GO:0003700);; Biological Process: regulation of transcription, DNA-templated (GO:0006355);; Molecular Function: sequence-specific DNA binding (GO:0043565);;	--	--	--	--	bZIP transcription factor;; Basic region leucine zipper	Basic leucine zipper 43 GN=BZIP43 OS=Arabidopsis thaliana (Mouse-ear cress) PE=1 SV=1	K	Transcription	PREDICTED: basic leucine zipper 1-like [Vitis vinifera]
gene12237	LOC100256579	0.754971	0.774257	1.20168	0.11465	0.113798	0.079232	0	0	0.126072	0	0.118922	0.083586	0.048924	0.080203	0.080211	0	0	0	[T]	Signal transduction mechanisms	--	--	--	[R]	General function prediction only	WD domain, G-beta repeat;; Nucleoporin Nup120/160	DENN domain and WD repeat-containing protein SCD1 {ECO:0000305} OS=Arabidopsis thaliana (Mouse-ear cress) PE=1 SV=1	S	Function unknown	unnamed protein product [Vitis vinifera]
gene324	LOC100257863	0	0.289549	0	0.785027	0.91244	0.770622	3.29223	3.80111	3.75452	0.253273	0.182989	0.212086	5.17915	3.16489	3.10527	13.1511	13.9998	14.9743	[MG]	--	Biological Process: cellular metabolic process (GO:0044237);; Molecular Function: dihydrokaempferol 4-reductase activity (GO:0045552);; Molecular Function: coenzyme binding (GO:0050662);; Biological Process: oxidation-reduction process (GO:0055114);;	--	--	[V]	Defense mechanisms	NAD dependent epimerase/dehydratase family;; 3-beta hydroxysteroid dehydrogenase/isomerase family;; Male sterility protein;; NADH(P)-binding;; NmrA-like family;; short chain dehydrogenase;; KR domain;; Polysaccharide biosynthesis protein	Tetraketide alpha-pyrone reductase 2 GN=T26J14.11 OS=Arabidopsis thaliana (Mouse-ear cress) PE=1 SV=1	M	Cell wall/membrane/envelope biogenesis	PREDICTED: tetraketide alpha-pyrone reductase 2 [Vitis vinifera]
gene3308	LOC100245283	1.56443	1.44312	1.6963	2.4973	1.45212	1.56116	0.946337	0.920047	1.07499	0.646759	0.981439	1.33948	1.65227	1.1593	1.68061	0.085011	0.044723	0.079624	--	--	--	--	--	--	--	Family of unknown function (DUF716)	--	S	Function unknown	PREDICTED: transmembrane protein 45B [Vitis vinifera]
gene17006	LOC100243402	57.8449	62.1914	59.4107	35.2843	29.3658	30.6421	15.8352	15.6424	14.3726	15.4278	21.9167	26.0874	22.2106	14.9783	19.3236	9.5535	9.25699	13.0553	--	--	Biological Process: fatty acid biosynthetic process (GO:0006633);; Biological Process: response to cold (GO:0009409);; Biological Process: response to light stimulus (GO:0009416);; Cellular Component: membrane (GO:0016020);; Molecular Function: transferase activity, transferring acyl groups other than amino-acyl groups (GO:0016747);;	--	--	--	--	FAE1/Type III polyketide synthase-like protein;; 3-Oxoacyl-[acyl-carrier-protein (ACP)] synthase III C terminal;; Chalcone and stilbene synthases, C-terminal domain	3-ketoacyl-CoA synthase 21 GN=KCS21 OS=Arabidopsis thaliana (Mouse-ear cress) PE=2 SV=1	I	Lipid transport and metabolism	PREDICTED: 3-ketoacyl-CoA synthase 21 [Vitis vinifera]
gene412	LOC100261188	5.3593	6.57101	5.4351	22.4154	16.1281	16.7767	73.2735	65.742	68.7333	15.1618	20.0166	21.3835	32.9616	30.4021	35.9862	55.789	58.9026	54.8428	--	--	Molecular Function: CDP-diacylglycerol-serine O-phosphatidyltransferase activity (GO:0003882);; Cellular Component: nucleus (GO:0005634);; Cellular Component: endoplasmic reticulum membrane (GO:0005789);; Biological Process: phosphatidylserine biosynthetic process (GO:0006659);;	K08730|0|vvi:100261188|CDP-diacylglycerol--serine O-phosphatidyltransferase 1; K08730 phosphatidylserine synthase 2 [EC:2.7.8.29] (A)	ko00564:Glycerophospholipid metabolism	[I]	Lipid transport and metabolism	Phosphatidyl serine synthase	CDP-diacylglycerol--serine O-phosphatidyltransferase 1 GN=PSS1 OS=Arabidopsis thaliana (Mouse-ear cress) PE=1 SV=1	I	Lipid transport and metabolism	PREDICTED: CDP-diacylglycerol--serine O-phosphatidyltransferase 1 isoform X1 [Vitis vinifera]
gene25717	LOC100251770	17.7994	16.4233	15.7323	14.7735	12.1752	12.012	12.5381	14.0357	12.8259	16.5954	15.3523	20.2277	14.7103	14.7766	14.6042	6.44818	6.66218	7.39472	--	--	Molecular Function: zinc ion binding (GO:0008270);;	--	--	[O]	Posttranslational modification, protein turnover, chaperones	Ring finger domain;; RING-H2 zinc finger;; Zinc finger, C3HC4 type (RING finger);; Zinc finger, C3HC4 type (RING finger);; Anaphase-promoting complex subunit 11 RING-H2 finger	RING-H2 finger protein ATL7 GN=ATL7 OS=Arabidopsis thaliana (Mouse-ear cress) PE=2 SV=1	O	Posttranslational modification, protein turnover, chaperones	PREDICTED: RING-H2 finger protein ATL7 [Vitis vinifera]
gene23821	LOC100258099	0.255405	0.51091	0.70233	0.928834	0.68823	1.2401	5.19692	4.55029	5.78876	1.28406	2.05424	1.10319	1.36915	0.401989	0.381069	10.1597	8.87796	9.09677	--	--	Biological Process: intracellular signal transduction (GO:0035556);;	--	--	--	--	C1-like domain;; C1 domain	--	S	Function unknown	unnamed protein product [Vitis vinifera]
gene17523	LOC100266039	0.366487	0.293548	0.102184	0.562795	0.243242	0.814859	5.20947	5.45615	5.1189	0.262983	0.10105	0.116774	1.35943	0.548229	0.470558	12.2873	11.5405	16.6274	--	--	Cellular Component: integral component of membrane (GO:0016021);;	--	--	[E]	Amino acid transport and metabolism	Transmembrane amino acid transporter protein	GABA transporter 1 GN=T23G18.9 OS=Arabidopsis thaliana (Mouse-ear cress) PE=1 SV=1	E	Amino acid transport and metabolism	PREDICTED: GABA transporter 1 [Vitis vinifera]
gene14862	LOC100251807	6.37159	13.0432	7.66053	12.769	9.9915	6.8652	0	0	0	0	0	0	0.185045	0.223955	0	0	0	0	--	--	Molecular Function: copper ion binding (GO:0005507);; Molecular Function: electron carrier activity (GO:0009055);;	--	--	--	--	Plastocyanin-like domain	Early nodulin-like protein 1 (Precursor) GN=At2g25060 OS=Arabidopsis thaliana (Mouse-ear cress) PE=1 SV=2	S	Function unknown	PREDICTED: early nodulin-like protein 1 [Vitis vinifera]
gene28924	LOC100249030	1.83553	2.17896	1.21703	0.808756	0.972289	0.495696	0.366846	0.869984	0.603089	0.445086	0.64603	0	0.305876	0.06931	0.220613	0.108899	0.242988	0.170659	--	--	Biological Process: innate immune response (GO:0045087);;	K13456|3.27033e-110|vvi:100249030|RPM1-interacting protein 4; K13456 RPM1-interacting protein 4 (A)	ko04626:Plant-pathogen interaction	--	--	Cleavage site for pathogenic type III effector avirulence factor Avr	NOI-like protein OS=Elaeis oleifera (American oil palm) PE=2 SV=1	S	Function unknown	PREDICTED: RPM1-interacting protein 4 isoform X1 [Vitis vinifera]
gene13403	CIPK16	0	0.036979	0	1.39749	2.57166	1.05456	20.1391	19.3768	22.5093	0	0	0	1.7795	0.622372	0.126079	9.11518	9.87705	10.3083	[RTKL]	--	Molecular Function: protein serine/threonine kinase activity (GO:0004674);; Molecular Function: ATP binding (GO:0005524);; Cellular Component: cytosol (GO:0005829);; Biological Process: protein phosphorylation (GO:0006468);; Biological Process: signal transduction (GO:0007165);; Biological Process: response to abscisic acid (GO:0009737);;	K07198|0|vvi:100258329|CIPK16; CBL-interacting protein kinase 16; K07198 5'-AMP-activated protein kinase, catalytic alpha subunit [EC:2.7.11.11] (A)	ko04140:Regulation of autophagy	[T]	Signal transduction mechanisms	Protein kinase domain;; Protein tyrosine kinase;; NAF domain;; Kinase-like	CBL-interacting protein kinase 5 OS=Oryza sativa subsp. japonica (Rice) PE=2 SV=1	T	Signal transduction mechanisms	CBL-interacting protein kinase 16 [Vitis vinifera]
gene7820	LOC100248366	7.4114	7.75087	7.72327	7.81619	5.51729	5.56764	2.0482	2.02061	2.15869	9.14637	9.9194	9.94349	14.6665	11.6546	15.3993	30.8837	31.2985	28.5618	--	--	Molecular Function: nucleic acid binding (GO:0003676);; Molecular Function: sequence-specific DNA binding transcription factor activity (GO:0003700);; Molecular Function: NAD+ ADP-ribosyltransferase activity (GO:0003950);; Cellular Component: intracellular (GO:0005622);; Biological Process: regulation of transcription, DNA-templated (GO:0006355);; Molecular Function: zinc ion binding (GO:0008270)…	--	--	--	--	--	--	S	Function unknown	PREDICTED: uncharacterized protein LOC100248366 [Vitis vinifera]
gene22748	LOC100242196	7.40801	8.14354	5.8956	4.87653	4.94386	3.6873	0.535512	0.158626	0.252946	3.07755	3.50073	3.51659	0.844106	1.65872	1.2271	0.280002	0.577831	0.37774	--	--	--	--	--	--	--	--	Protein SHOOT GRAVITROPISM 5 GN=At2g01940 OS=Arabidopsis thaliana (Mouse-ear cress) PE=1 SV=1	S	Function unknown	PREDICTED: uncharacterized protein LOC100242196 [Vitis vinifera]
gene20722	LOC100245349	5.10568	6.32675	6.54317	5.83185	6.56618	6.45114	5.49309	3.74933	4.41026	11.1611	12.9534	10.0419	9.63003	9.20417	9.51117	8.15221	8.99736	7.45022	[J]	Translation, ribosomal structure and biogenesis	Biological Process: tRNA splicing, via endonucleolytic cleavage and ligation (GO:0006388);; Molecular Function: transferase activity, transferring phosphorus-containing groups (GO:0016772);;	K10669|8.61304e-167|vvi:100245349|tRNA 2'-phosphotransferase 1; K10669 2'-phosphotransferase [EC:2.7.1.160] (A)	--	[J]	Translation, ribosomal structure and biogenesis	RNA 2'-phosphotransferase, Tpt1 / KptA family	--	J	Translation, ribosomal structure and biogenesis	PREDICTED: tRNA 2&apos;-phosphotransferase 1 isoform X1 [Vitis vinifera]
gene1665	LOC100262188	0.748231	0.823317	0.790807	0.38361	0.225619	0.156614	0.320941	0.035421	0.225598	0.24487	0.068268	0	0	0.043434	0.063674	0.18915	0.116094	0.044291	--	--	Molecular Function: hydrolase activity, hydrolyzing O-glycosyl compounds (GO:0004553);; Biological Process: carbohydrate metabolic process (GO:0005975);;	--	--	--	--	Cellulase (glycosyl hydrolase family 5);; Ricin-type beta-trefoil lectin domain	--	G	Carbohydrate transport and metabolism	unnamed protein product [Vitis vinifera]
gene24248	LOC100265988	0.148514	0.11875	0.309339	6.10059	5.39064	8.00067	126.745	133.973	143.411	0.357871	0.366478	0.201791	64.1166	62.3074	55.8954	323.453	316.721	296.03	--	--	Biological Process: metabolic process (GO:0008152);; Molecular Function: trans-zeatin O-beta-D-glucosyltransferase activity (GO:0050403);; Molecular Function: cis-zeatin O-beta-D-glucosyltransferase activity (GO:0050502);;	--	--	[GC]	--	UDP-glucoronosyl and UDP-glucosyl transferase	7-deoxyloganetin glucosyltransferase GN=UGT85A23 OS=Catharanthus roseus (Madagascar periwinkle) PE=1 SV=1	S	Function unknown	PREDICTED: 7-deoxyloganetin glucosyltransferase [Vitis vinifera]
gene17859	LOC100248982	0.247461	0.141787	0.132215	0.176169	0.194136	0.20317	0.849747	0.817469	0.900361	1.31696	1.45609	1.63032	1.77931	1.61467	1.9028	2.61495	2.84186	3.5207	--	--	Molecular Function: protein tyrosine kinase activity (GO:0004713);; Molecular Function: ATP binding (GO:0005524);; Biological Process: protein phosphorylation (GO:0006468);; Cellular Component: integral component of membrane (GO:0016021);;	--	--	--	--	Leucine Rich repeats (2 copies);; Leucine rich repeat;; Protein kinase domain;; Protein tyrosine kinase;; Leucine Rich Repeat;; Leucine Rich repeat;; Leucine rich repeat;; Leucine rich repeat N-terminal domain	Probable leucine-rich repeat receptor-like protein kinase At1g35710 (Precursor) GN=At1g35710 OS=Arabidopsis thaliana (Mouse-ear cress) PE=2 SV=1	S	Function unknown	PREDICTED: probable leucine-rich repeat receptor-like protein kinase At1g35710 [Vitis vinifera]
gene18735	LOC109123939	0	0	0.034693	0	0	0	0.251268	1.10246	0.48255	0	0	0.070225	0.163045	0.218281	0.235077	9.27791	11.9276	10.259	--	--	Cellular Component: extracellular region (GO:0005576);; Molecular Function: manganese ion binding (GO:0030145);; Molecular Function: nutrient reservoir activity (GO:0045735);;	--	--	--	--	Cupin;; Cupin domain	Germin-like protein subfamily 1 member 15 (Precursor) GN=At5g39120 OS=Arabidopsis thaliana (Mouse-ear cress) PE=2 SV=1	S	Function unknown	unnamed protein product [Vitis vinifera]
gene7754	LOC104879540	0.225785	0.267335	0.302902	0.713076	0.391903	0.475723	1.33276	1.14996	1.15567	0.217313	0.425561	0.327109	0.401535	0.386033	0.574111	7.49438	8.34433	7.47342	[M]	Cell wall/membrane/envelope biogenesis	Biological Process: biosynthetic process (GO:0009058);;	--	--	--	--	Glycosyltransferase Family 4;; Glycosyl transferases group 1;; Glycosyl transferase 4-like domain;; Glycosyl transferases group 1	--	M	Cell wall/membrane/envelope biogenesis	PREDICTED: uncharacterized protein LOC104879540 [Vitis vinifera]
gene3429	LOC100267575	33.9698	29.0293	34.3209	26.1365	24.2801	21.3177	10.5742	10.8042	9.72328	18.877	22.323	23.8691	42.423	51.8529	47.4458	28.298	26.8183	25.1259	[KAD]	--	Molecular Function: DNA binding (GO:0003677);; Molecular Function: chromatin binding (GO:0003682);; Biological Process: response to stress (GO:0006950);; Biological Process: response to hormone (GO:0009725);; Biological Process: response to oxygen-containing compound (GO:1901700);;	K09422|0|vvi:100267575|transcription factor MYB44; K09422 myb proto-oncogene protein, plant (A)	--	[K]	Transcription	Myb-like DNA-binding domain;; Myb-like DNA-binding domain	Transcription factor MYB44 GN=K8K14.2 OS=Arabidopsis thaliana (Mouse-ear cress) PE=2 SV=1	K	Transcription	PREDICTED: transcription factor MYB44 [Vitis vinifera]
gene28557	LOC100242727	0	0	0	0	0	0	0	0.083701	0	0.225253	0	0	0	0	0.112848	3.31053	2.11602	1.40943	--	--	Molecular Function: endopeptidase inhibitor activity (GO:0004866);; Biological Process: negative regulation of endopeptidase activity (GO:0010951);;	--	--	--	--	Trypsin and protease inhibitor	Alpha-amylase/subtilisin inhibitor (Precursor) GN=OSJNBa0038O10.14 OS=Oryza sativa subsp. japonica (Rice) PE=1 SV=2	S	Function unknown	PREDICTED: alpha-amylase/subtilisin inhibitor-like [Vitis vinifera]
gene10771	LOC100260104	16.8612	15.8073	16.6963	26.0187	24.1141	25.5858	0.078187	0.082005	0.541309	64.057	52.0001	59.5486	63.0677	67.91	67.1141	1.46327	1.07173	0.708846	--	--	Molecular Function: serine-type carboxypeptidase activity (GO:0004185);; Biological Process: proteolysis (GO:0006508);;	K16297|0|vvi:100260104|serine carboxypeptidase-like 45; K16297 serine carboxypeptidase-like clade II [EC:3.4.16.-] (A)	--	[OE]	--	Serine carboxypeptidase	Serine carboxypeptidase-like 45 (Precursor) GN=SCPL45 OS=Arabidopsis thaliana (Mouse-ear cress) PE=2 SV=1	E	Amino acid transport and metabolism	PREDICTED: serine carboxypeptidase-like 45 [Vitis vinifera]
gene17689	LOC100259437	7.35472	8.25258	8.73801	6.15012	4.45467	5.00252	0.253458	0.711342	0.647274	9.36671	9.66255	8.99774	20.493	15.5816	18.2246	1.90011	2.17609	2.52446	--	--	Molecular Function: acetylglucosaminyltransferase activity (GO:0008375);; Cellular Component: membrane (GO:0016020);;	--	--	--	--	Core-2/I-Branching enzyme	--	--	--	PREDICTED: uncharacterized protein LOC100259437 [Vitis vinifera]
gene15144	LOC100266751	17.6779	19.5029	18.3823	20.8373	17.5403	10.2479	4.1483	2.75624	4.088	21.1734	27.9113	35.032	29.167	22.0663	29.8937	2.05067	1.4131	1.9175	--	--	Cellular Component: cytoplasm (GO:0005737);; Molecular Function: glycolipid transporter activity (GO:0017089);; Biological Process: glycolipid transport (GO:0046836);; Molecular Function: glycolipid binding (GO:0051861);;	--	--	[S]	Function unknown	Glycolipid transfer protein (GLTP)	--	U	Intracellular trafficking, secretion, and vesicular transport	unnamed protein product [Vitis vinifera]
gene3865	LOC100244406	4.33511	4.02694	5.06646	2.59203	2.00781	2.66722	3.54387	2.52701	2.64887	15.4238	20.6033	20.2863	15.5462	12.915	15.4383	6.05601	5.40034	5.85062	[V]	Defense mechanisms	Molecular Function: ATP binding (GO:0005524);; Biological Process: ATP catabolic process (GO:0006200);; Molecular Function: organic phosphonate transmembrane-transporting ATPase activity (GO:0015416);; Cellular Component: membrane (GO:0016020);;	--	--	[Q]	Secondary metabolites biosynthesis, transport and catabolism	ABC-2 type transporter;; ABC transporter;; AAA domain	ABC transporter G family member 11 GN=At1g17840 OS=Arabidopsis thaliana (Mouse-ear cress) PE=1 SV=1	V	Defense mechanisms	PREDICTED: ABC transporter G family member 11 [Vitis vinifera]
gene22909	LOC100252619	0.360872	0.48254	0	0.647217	0.579118	0.502172	1.22323	0.992738	0.814224	0.214217	0.269399	0	0.147904	0.202408	0.368425	0.21818	0.291174	0.13738	--	--	Biological Process: defense response (GO:0006952);; Molecular Function: hydrolase activity (GO:0016787);; Molecular Function: ADP binding (GO:0043531);;	--	--	[T]	Signal transduction mechanisms	NB-ARC domain	Putative disease resistance protein RGA3 GN=RGA3 OS=Solanum bulbocastanum (Wild potato) PE=2 SV=2	S	Function unknown	PREDICTED: disease resistance protein RGA2 [Vitis vinifera]
gene9904	LOC100259314	0.176151	0.219671	0.247939	0.032894	0	0.094997	0.989456	0.812704	0.575638	0.117478	0.124831	0.263297	0.094243	0.14847	0.105894	2.74976	2.41171	4.78323	[Q]	Secondary metabolites biosynthesis, transport and catabolism	Molecular Function: iron ion binding (GO:0005506);; Molecular Function: electron carrier activity (GO:0009055);; Molecular Function: heme binding (GO:0020037);; Molecular Function: flavonoid 3',5'-hydroxylase activity (GO:0033772);; Biological Process: oxidation-reduction process (GO:0055114);;	--	--	[Q]	Secondary metabolites biosynthesis, transport and catabolism	Cytochrome P450	Cytochrome P450 CYP736A12 OS=Panax ginseng (Korean ginseng) PE=2 SV=1	Q	Secondary metabolites biosynthesis, transport and catabolism	PREDICTED: cytochrome P450 CYP736A12 [Vitis vinifera]
gene3803	LOC100264147	69.2984	63.4758	67.5119	102.387	104.468	101.297	119.08	110.693	118.802	29.7257	32.9685	34.0246	31.1733	41.6023	32.6604	38.5043	34.2287	39.3874	--	--	Molecular Function: protein tyrosine phosphatase activity (GO:0004725);; Biological Process: peptidyl-tyrosine dephosphorylation (GO:0035335);;	K17619|1.32088e-118|vvi:100264147|magnesium-dependent phosphatase 1; K17619 magnesium-dependent phosphatase 1 [EC:3.1.3.48 3.1.3.-] (A)	--	[R]	General function prediction only	Acid Phosphatase;; Haloacid dehalogenase-like hydrolase;; NLI interacting factor-like phosphatase	--	S	Function unknown	PREDICTED: magnesium-dependent phosphatase 1 [Vitis vinifera]
gene6266	LOC100232930	27.8966	51.2498	33.1099	42.5613	41.4131	17.7326	3.96148	3.04978	3.22302	68.6966	64.0403	72.6721	57.8483	46.2056	50.5438	8.23083	9.67472	8.87577	[R]	General function prediction only	Molecular Function: oxidoreductase activity, acting on paired donors, with incorporation or reduction of molecular oxygen, 2-oxoglutarate as one donor, and incorporation of one atom each of oxygen into both donors (GO:0016706);; Biological Process: oxidation-reduction process (GO:0055114);;	K06892|0|vvi:100232930|D4H; 1-aminocyclopropane-1-carboxylate oxidase homolog 1; K06892 feruloyl-CoA ortho-hydroxylase [EC:1.14.11.-] (A)	--	[QR]	--	2OG-Fe(II) oxygenase superfamily;; non-haem dioxygenase in morphine synthesis N-terminal	1-aminocyclopropane-1-carboxylate oxidase homolog 1 GN=At1g06620 OS=Arabidopsis thaliana (Mouse-ear cress) PE=2 SV=1	S	Function unknown	PREDICTED: 1-aminocyclopropane-1-carboxylate oxidase homolog 1 [Vitis vinifera]
gene21038	LOC100241611	9.63379	9.48182	9.85151	3.84018	4.02755	3.49992	0	0	0.082679	0.242841	0.558474	0.395876	0	0.061053	0.08583	0	0	0	--	--	Molecular Function: diacylglycerol O-acyltransferase activity (GO:0004144);; Biological Process: glycerolipid biosynthetic process (GO:0045017);;	--	--	--	--	Protein of unknown function (DUF1298)	O-acyltransferase WSD1 GN=WSD1 OS=Arabidopsis thaliana (Mouse-ear cress) PE=2 SV=1	S	Function unknown	unnamed protein product [Vitis vinifera]
gene17552	LOC100260956	6.88519	7.17037	7.30015	5.02899	4.47316	4.03263	0.534184	0.716525	0.641951	8.37417	9.12197	8.22719	5.71866	6.44273	6.41118	0.183971	0.141808	0.353152	--	--	--	--	--	[R]	General function prediction only	Domain of unknown function;; Ankyrin repeats (3 copies);; Ankyrin repeats (many copies);; Ankyrin repeat;; gag-polypeptide of LTR copia-type;; Ankyrin repeat;; Ankyrin repeats (many copies)	Ankyrin repeat-containing protein At3g12360 GN=At3g12360 OS=Arabidopsis thaliana (Mouse-ear cress) PE=2 SV=1	S	Function unknown	PREDICTED: ankyrin repeat-containing protein At5g02620-like [Vitis vinifera]
gene17421	LOC100251231	0.053659	0	0	0.342016	0.1259	0.353152	0.124814	0.378523	0.456045	0	0	0	0.185659	0.052705	0.020488	1.44388	2.07443	1.33792	--	--	Molecular Function: lyase activity (GO:0016829);;	K01728|0|vvi:100251231|probable pectate lyase 13-like; K01728 pectate lyase [EC:4.2.2.2] (A)	ko00040:Pentose and glucuronate interconversions	--	--	Pectate lyase	Probable pectate lyase 13 (Precursor) GN=PMR6 OS=Arabidopsis thaliana (Mouse-ear cress) PE=1 SV=1	G	Carbohydrate transport and metabolism	unnamed protein product [Vitis vinifera]
gene11792	LOC100246870	23.8589	24.0686	22.6774	43.2938	43.1859	42.8072	27.8582	28.5755	28.9013	57.4047	56.0616	56.7307	66.7092	73.26	79.1134	40.2474	39.1947	39.8766	[V]	Defense mechanisms	Biological Process: drug transmembrane transport (GO:0006855);; Molecular Function: drug transmembrane transporter activity (GO:0015238);; Molecular Function: antiporter activity (GO:0015297);; Cellular Component: membrane (GO:0016020);;	--	--	[R]	General function prediction only	MatE;; Polysaccharide biosynthesis C-terminal domain	MATE efflux family protein 1 GN=F11M15.20 OS=Arabidopsis thaliana (Mouse-ear cress) PE=2 SV=2	V	Defense mechanisms	PREDICTED: putative pentatricopeptide repeat-containing protein At5g52630 [Vitis vinifera]
gene11316	LOC100254636	0.233747	0.074788	1.21552	3.01954	3.03992	3.13772	2.22261	2.35544	1.88354	1.49297	3.16789	3.82045	1.15712	1.50159	0.499416	2.42915	2.7188	3.77373	--	--	--	--	--	--	--	Domain of unknown function (DUF4228)	--	S	Function unknown	PREDICTED: uncharacterized protein LOC100254636 [Vitis vinifera]
gene9765	LOC104879917	0.262312	0.335201	0.456373	0	0.131221	0.03395	0	0	0.160072	0.449858	0.105618	0.47674	0.290686	0	0.06301	13.9478	16.5102	12.9135	--	--	--	--	--	--	--	--	--	S	Function unknown	PREDICTED: uncharacterized protein LOC104879917 [Vitis vinifera]
gene5304	LOC100259998	6.92218	7.20486	7.58383	8.58044	9.0234	7.36442	3.29518	1.86439	1.95472	1.77151	1.8567	1.77823	1.85934	1.52333	2.10326	1.37822	1.65921	0.914153	[G]	Carbohydrate transport and metabolism	Biological Process: biosynthetic process (GO:0009058);; Molecular Function: strictosidine synthase activity (GO:0016844);;	--	--	[R]	General function prediction only	Strictosidine synthase;; SMP-30/Gluconolaconase/LRE-like region;; NHL repeat	Protein STRICTOSIDINE SYNTHASE-LIKE 5 {ECO:0000303|PubMed:10777701} (Precursor) OS=Arabidopsis thaliana (Mouse-ear cress) PE=2 SV=1	G	Carbohydrate transport and metabolism	unnamed protein product [Vitis vinifera]
gene14217	LOC100257697	0.946754	1.04581	1.08995	0.432431	0.500746	0.189496	0	0.124333	0.26099	3.98159	2.99455	2.97201	1.18609	1.24812	1.12641	1.14735	0.363213	0.794407	[RTKL]	--	Molecular Function: protein serine/threonine kinase activity (GO:0004674);; Molecular Function: non-membrane spanning protein tyrosine kinase activity (GO:0004715);; Molecular Function: ATP binding (GO:0005524);; Biological Process: protein phosphorylation (GO:0006468);;	--	--	[T]	Signal transduction mechanisms	Protein tyrosine kinase;; Protein kinase domain	Serine/threonine-protein kinase At5g01020 GN=At5g01020 OS=Arabidopsis thaliana (Mouse-ear cress) PE=1 SV=1	T	Signal transduction mechanisms	PREDICTED: serine/threonine-protein kinase At5g01020 [Vitis vinifera]
gene4340	LOC100244024	0.951457	0.91744	1.14557	0.495432	0.940892	1.01	1.81451	2.30578	2.00357	1.31153	0.892349	1.56225	0.30199	0.117364	0.362248	1.56473	1.17447	1.55073	[R]	General function prediction only	--	--	--	[R]	General function prediction only	Ankyrin repeats (3 copies);; Ankyrin repeat;; Ankyrin repeats (many copies);; Ankyrin repeat;; Ankyrin repeats (many copies);; Domain of unknown function	Ankyrin repeat-containing protein At2g01680 GN=At2g01680 OS=Arabidopsis thaliana (Mouse-ear cress) PE=2 SV=1	S	Function unknown	PREDICTED: ankyrin repeat-containing protein At5g02620-like [Vitis vinifera]
gene25476	LOC100855175	1.60495	1.53054	1.84447	1.07275	1.0518	0.602867	0.775823	0.735367	0.554764	2.0045	2.33139	2.29161	2.33485	2.10054	2.45969	1.25452	1.17618	1.1901	[S]	Function unknown	Biological Process: defense response (GO:0006952);; Biological Process: signal transduction (GO:0007165);; Molecular Function: ADP binding (GO:0043531);;	--	--	--	--	Leucine Rich repeats (2 copies);; Leucine rich repeat;; Leucine Rich Repeat;; Leucine Rich Repeat	TMV resistance protein N GN=N OS=Nicotiana glutinosa (Tobacco) PE=1 SV=1	--	--	PREDICTED: TMV resistance protein N-like [Vitis vinifera]
gene1193	LOC100247873	35.9227	36.4091	38.7329	19.2178	19.975	23.0241	10.7951	10.9611	10.5007	15.1675	19.1226	22.7419	15.9522	16.352	15.2912	10.4116	11.8575	10.9646	--	--	Cellular Component: integral component of membrane (GO:0016021);;	--	--	[R]	General function prediction only	C2 domain;; Putative integral membrane protein conserved region (DUF2404)	Synaptotagmin-2 GN=T20H2.13 OS=Arabidopsis thaliana (Mouse-ear cress) PE=2 SV=1	S	Function unknown	PREDICTED: synaptotagmin-2 isoform X1 [Vitis vinifera]
gene1856	LOC100266707	43.5992	36.7522	50.8604	13.1222	10.3004	17.432	12.0944	13.748	13.8812	42.0635	47.9079	59.7645	19.1572	22.8286	21.0463	39.7762	37.2344	32.5501	--	--	Biological Process: response to karrikin (GO:0080167);;	--	--	--	--	--	--	S	Function unknown	PREDICTED: uncharacterized protein LOC100266707 [Vitis vinifera]
gene964	LOC100258696	15.2385	13.9611	13.3099	13.6764	14.4887	14.8564	3.91561	3.72563	3.15422	50.6476	52.7947	49.2521	134.035	145.517	132.664	151.146	153.217	150.368	--	--	Molecular Function: transporter activity (GO:0005215);; Biological Process: transport (GO:0006810);; Cellular Component: membrane (GO:0016020);;	--	--	[E]	Amino acid transport and metabolism	POT family	Protein NRT1/ PTR FAMILY 4.6 GN=At1g69850 OS=Arabidopsis thaliana (Mouse-ear cress) PE=1 SV=1	E	Amino acid transport and metabolism	unnamed protein product [Vitis vinifera]
gene22531	LOC100267630	0.8393	0.295935	0.795438	0.33624	0.650524	0.701007	1.54684	1.12175	1.04209	2.72159	5.04499	4.48553	1.08783	0.517024	0.731187	0.551782	0.644323	0.63656	--	--	Biological Process: protein folding (GO:0006457);; Biological Process: heat acclimation (GO:0010286);;	K13993|3.79858e-142|vvi:100267630|small heat shock protein, chloroplastic; K13993 HSP20 family protein (A)	ko04141:Protein processing in endoplasmic reticulum	[O]	Posttranslational modification, protein turnover, chaperones	Hsp20/alpha crystallin family	Small heat shock protein, chloroplastic (Precursor) GN=HSP22 OS=Petunia hybrida (Petunia) PE=2 SV=1	O	Posttranslational modification, protein turnover, chaperones	PREDICTED: small heat shock protein, chloroplastic [Vitis vinifera]
gene28772	LOC100242910	55.6027	57.481	58.093	32.5841	33.4866	34.9742	2.65005	2.82352	3.25397	27.6434	23.5273	23.7908	12.7877	14.4405	15.0113	2.64403	2.42669	2.80999	[R]	General function prediction only	Molecular Function: catalytic activity (GO:0003824);; Biological Process: metabolic process (GO:0008152);;	--	--	[R]	General function prediction only	Alpha/beta hydrolase family;; Alpha/beta hydrolase family;; alpha/beta hydrolase fold;; Dienelactone hydrolase family;; TAP-like protein;; Prolyl oligopeptidase family	1-acylglycerol-3-phosphate O-acyltransferase GN=At4g24160 OS=Arabidopsis thaliana (Mouse-ear cress) PE=1 SV=1	S	Function unknown	PREDICTED: uncharacterized protein LOC100242910 [Vitis vinifera]
gene9679	LOC109122891	8.71669	9.47084	4.58568	6.80702	5.58024	6.05034	1.25116	6.22128	3.19496	15.5362	16.2076	17.8446	16.7909	14.9204	15.3278	19.4515	18.8845	18.1148	[P]	Inorganic ion transport and metabolism	Molecular Function: calcium channel activity (GO:0005262);; Molecular Function: calcium-transporting ATPase activity (GO:0005388);; Molecular Function: calmodulin binding (GO:0005516);; Molecular Function: ATP binding (GO:0005524);; Cellular Component: endoplasmic reticulum (GO:0005783);; Cellular Component: plasma membrane (GO:0005886);; Biological Process: ATP biosynthetic process (GO:0006754);…	K01537|1.10065e-167|vvi:100854234|calcium-transporting ATPase 2, plasma membrane-type-like; K01537 Ca2+-transporting ATPase [EC:3.6.3.8] (A)	--	[P]	Inorganic ion transport and metabolism	Cation transporting ATPase, C-terminus	Calcium-transporting ATPase 1, chloroplastic (Precursor) OS=Arabidopsis thaliana (Mouse-ear cress) PE=1 SV=3	P	Inorganic ion transport and metabolism	unnamed protein product [Vitis vinifera]
gene41	LOC100264579	0.606281	1.47989	1.65737	0.774514	1.39898	1.18816	2.87879	2.81461	3.2178	0.891411	0.373569	1.22808	0.386892	0.631583	1.12702	0.528336	0.375687	0.97803	--	--	--	K17402|7.1788e-120|vvi:100264579|uncharacterized LOC100264579; K17402 small subunit ribosomal protein S23 (A)	--	--	--	--	--	S	Function unknown	PREDICTED: uncharacterized protein LOC100264579 [Vitis vinifera]
gene22533	LOC100250422	17.4388	13.342	14.7667	6.4589	6.04103	6.42366	0.694	0.756139	0.532648	4.45481	3.62815	3.37518	0.954904	0.674178	1.20458	0.491912	0.348611	0.494344	--	--	--	--	--	--	--	WRC;; QLQ	Growth-regulating factor 2 GN=GRF2 OS=Arabidopsis thaliana (Mouse-ear cress) PE=1 SV=1	K	Transcription	PREDICTED: growth-regulating factor 4 isoform X1 [Vitis vinifera]
gene2220	LOC100248732	0.761449	0.484123	0.489632	0	0.216247	0.251615	0.398032	0.591423	0.752364	2.37267	1.21309	2.13151	0.787266	1.02535	0.55037	5.99762	6.09327	8.50629	--	--	--	--	--	--	--	Probable lipid transfer	--	--	--	PREDICTED: uncharacterized protein LOC100853220 [Vitis vinifera]
gene26209	LOC100260504	2.92148	3.16319	2.56547	2.26499	1.71466	2.29414	0.320335	0.161885	0.401045	4.39602	3.35777	3.50364	4.41426	4.02871	4.23462	0.905111	0.78325	1.3632	[RTKL]	--	Molecular Function: peptide receptor activity (GO:0001653);; Molecular Function: protein serine/threonine kinase activity (GO:0004674);; Molecular Function: protein tyrosine kinase activity (GO:0004713);; Molecular Function: phosphoprotein phosphatase activity (GO:0004721);; Molecular Function: ATP binding (GO:0005524);; Cellular Component: plasma membrane (GO:0005886);; Biological Process: prote…	--	--	--	--	Protein kinase domain;; Leucine Rich repeats (2 copies);; Protein tyrosine kinase;; Leucine rich repeat;; Leucine Rich Repeat;; Leucine Rich repeat;; Leucine rich repeat;; Leucine rich repeat N-terminal domain	Phytosulfokine receptor 2 (Precursor) GN=PSKR2 OS=Arabidopsis thaliana (Mouse-ear cress) PE=2 SV=1	S	Function unknown	PREDICTED: phytosulfokine receptor 2 [Vitis vinifera]
gene4146	LOC100268056	254.955	236.729	259.17	5.9882	4.57699	5.52178	37.4874	27.3684	31.4291	304.076	310.6	284.753	21.619	24.85	22.9435	3.90636	2.78091	3.58071	[O]	Posttranslational modification, protein turnover, chaperones	Biological Process: response to stress (GO:0006950);;	K13993|4.67536e-79|vvi:100268056|17.3 kDa class II heat shock protein; K13993 HSP20 family protein (A)	ko04141:Protein processing in endoplasmic reticulum	[O]	Posttranslational modification, protein turnover, chaperones	Hsp20/alpha crystallin family	17.9 kDa class II heat shock protein GN=HSP17.9-D OS=Glycine max (Soybean) PE=3 SV=1	O	Posttranslational modification, protein turnover, chaperones	PREDICTED: 17.3 kDa class II heat shock protein [Vitis vinifera]
gene2040	LOC100265026	0	0	0	0.242735	1.36437	1.3719	12.147	13.6667	14.0631	1.60808	1.59891	2.15219	0.428652	0.726961	0.631994	26.571	27.1846	31.3436	--	--	--	--	--	--	--	Thaumatin family	Thaumatin-like protein (Precursor) GN=tlp OS=Actinidia deliciosa (Kiwi) PE=1 SV=2	S	Function unknown	PREDICTED: protein P21 [Vitis vinifera]
gene20947	LOC100261912	50.9515	42.9792	51.0229	45.7254	50.4531	42.0281	14.5341	13.1354	12.2965	26.2811	26.0541	31.0661	20.1014	25.7628	20.8186	2.74579	6.20871	5.5888	[J]	Translation, ribosomal structure and biogenesis	Molecular Function: structural constituent of ribosome (GO:0003735);; Biological Process: translational elongation (GO:0006414);; Cellular Component: cytosolic ribosome (GO:0022626);;	K02942|1.59926e-38|vvi:100261912|60S acidic ribosomal protein P1; K02942 large subunit ribosomal protein LP1 (A)	ko03010:Ribosome	[J]	Translation, ribosomal structure and biogenesis	60s Acidic ribosomal protein	60S acidic ribosomal protein P1 GN=RPP1A OS=Zea mays (Maize) PE=1 SV=1	J	Translation, ribosomal structure and biogenesis	PREDICTED: 60S acidic ribosomal protein P1 [Vitis vinifera]
gene20936	LOC100248815	67.4788	64.458	63.7572	28.2851	26.9623	23.033	11.8297	9.65941	9.64441	23.6507	25.5003	26.3836	12.9062	13.2562	12.5339	4.14411	6.25651	6.09887	[J]	Translation, ribosomal structure and biogenesis	Molecular Function: DNA binding (GO:0003677);; Biological Process: pentose-phosphate shunt (GO:0006098);; Biological Process: rRNA processing (GO:0006364);; Cellular Component: plastid chromosome (GO:0009508);; Biological Process: response to abscisic acid (GO:0009737);; Biological Process: photosynthetic electron transport in photosystem I (GO:0009773);; Cellular Component: chloroplast envelope …	--	--	--	--	CAAD domains of cyanobacterial aminoacyl-tRNA synthetase	Protein CURVATURE THYLAKOID 1B, chloroplastic (Precursor) GN=F19D11.10 OS=Arabidopsis thaliana (Mouse-ear cress) PE=1 SV=2	S	Function unknown	PREDICTED: protein CURVATURE THYLAKOID 1B, chloroplastic [Vitis vinifera]
gene6872	LOC100259476	47.2708	44.6482	48.8642	15.0943	15.1801	13.2131	2.5734	2.81397	2.18493	25.258	26.3328	21.33	9.11805	9.2305	8.24842	2.03352	1.91678	1.87558	--	--	Biological Process: pentose-phosphate shunt (GO:0006098);; Biological Process: rRNA processing (GO:0006364);; Biological Process: aromatic amino acid family biosynthetic process (GO:0009073);; Cellular Component: chloroplast (GO:0009507);; Biological Process: leaf morphogenesis (GO:0009965);; Biological Process: chloroplast-nucleus signaling pathway (GO:0010019);; Biological Process: photosystem …	--	--	--	--	GUN4-like	Tetrapyrrole-binding protein, chloroplastic (Precursor) GN=GUN4 OS=Arabidopsis thaliana (Mouse-ear cress) PE=1 SV=1	S	Function unknown	PREDICTED: tetrapyrrole-binding protein, chloroplastic [Vitis vinifera]
gene15238	LOC100266747	14.5897	13.0446	13.9763	13.2348	8.2559	9.84137	5.23139	7.59395	7.3143	7.94767	7.87558	7.87263	9.78872	14.0892	12.067	2.3594	4.20591	3.39762	--	--	Molecular Function: hydrolase activity, hydrolyzing O-glycosyl compounds (GO:0004553);; Cellular Component: cell wall (GO:0005618);; Biological Process: cellular glucan metabolic process (GO:0006073);; Molecular Function: xyloglucan:xyloglucosyl transferase activity (GO:0016762);; Cellular Component: apoplast (GO:0048046);;	K14504|0|vvi:100266747|probable xyloglucan endotransglucosylase/hydrolase protein 23; K14504 xyloglucan:xyloglucosyl transferase TCH4 [EC:2.4.1.207] (A)	ko04075:Plant hormone signal transduction	--	--	Glycosyl hydrolases family 16;; Xyloglucan endo-transglycosylase (XET) C-terminus	Probable xyloglucan endotransglucosylase/hydrolase protein 23 (Precursor) GN=F14M19.90 OS=Arabidopsis thaliana (Mouse-ear cress) PE=2 SV=1	G	Carbohydrate transport and metabolism	PREDICTED: probable xyloglucan endotransglucosylase/hydrolase protein 23 [Vitis vinifera]
gene26444	LOC100253736	11.7639	10.5877	11.0003	2.517	2.3295	2.22234	1.56558	1.28569	1.81373	5.81948	5.90346	6.09971	1.40001	1.78688	2.15343	0.362366	0.292125	1.04347	--	--	Biological Process: maltose metabolic process (GO:0000023);; Molecular Function: calcium ion binding (GO:0005509);; Cellular Component: nitrite reductase complex [NAD(P)H] (GO:0009344);; Cellular Component: chloroplast thylakoid lumen (GO:0009543);; Cellular Component: photosystem II oxygen evolving complex (GO:0009654);; Biological Process: photosynthetic electron transport chain (GO:0009767);; …	K08901|1.79245e-160|vvi:100253736|psbQ-like protein 2, chloroplastic; K08901 photosystem II oxygen-evolving enhancer protein 3 (A)	ko00195:Photosynthesis	--	--	Oxygen evolving enhancer protein 3 (PsbQ)	PsbQ-like protein 2, chloroplastic (Precursor) GN=T13O15.8 OS=Arabidopsis thaliana (Mouse-ear cress) PE=1 SV=1	S	Function unknown	PREDICTED: psbQ-like protein 2, chloroplastic [Vitis vinifera]
gene25256	LOC100262406	12.6076	11.9126	15.779	1.7505	1.73087	0.981914	0.554854	0.513047	0.68597	3.5234	2.28803	8.36309	0.288788	0.184524	0.25288	29.0035	27.7829	24.3444	--	--	Molecular Function: DNA binding (GO:0003677);; Molecular Function: sequence-specific DNA binding transcription factor activity (GO:0003700);; Cellular Component: nucleus (GO:0005634);; Biological Process: regulation of transcription, DNA-templated (GO:0006355);;	--	--	--	--	AP2 domain	Ethylene-responsive transcription factor ERF110 GN=ERF110 OS=Arabidopsis thaliana (Mouse-ear cress) PE=2 SV=2	K	Transcription	unnamed protein product [Vitis vinifera]
gene20656	LOC100244418	45.2723	50.9034	50.3877	38.8504	42.891	32.5869	9.81606	9.25327	9.53544	42.2898	42.1051	41.685	15.6587	18.1106	18.4597	12.5951	14.5744	11.3598	--	--	--	--	--	--	--	--	--	S	Function unknown	PREDICTED: uncharacterized protein LOC100244418 [Vitis vinifera]
gene24638	LOC100264240	7.62014	8.2464	8.4776	4.96396	4.54474	2.8451	0.043694	0.131963	0.334298	2.75459	3.25047	3.95028	1.90122	1.41578	1.74436	1.4022	1.02951	1.03087	[I]	Lipid transport and metabolism	Molecular Function: carboxylic ester hydrolase activity (GO:0052689);;	--	--	[V]	Defense mechanisms	alpha/beta hydrolase fold;; Carboxylesterase family;; Alpha/beta hydrolase family	Probable carboxylesterase 2 GN=CXE2 OS=Arabidopsis thaliana (Mouse-ear cress) PE=2 SV=1	I	Lipid transport and metabolism	PREDICTED: probable carboxylesterase 2 [Vitis vinifera]
gene6361	LOC100263051	9.20296	9.59055	9.87121	3.6081	3.95001	3.31959	1.21116	1.59387	1.35894	8.39041	6.58064	7.9712	2.58097	2.73769	3.43446	8.69346	7.77427	14.0813	[E]	Amino acid transport and metabolism	Biological Process: response to wounding (GO:0009611);; Biological Process: response to nematode (GO:0009624);; Biological Process: response to abscisic acid (GO:0009737);; Biological Process: response to salicylic acid (GO:0009751);; Biological Process: response to jasmonic acid (GO:0009753);; Cellular Component: membrane (GO:0016020);; Biological Process: hyperosmotic salinity response (GO:0042…	--	--	[E]	Amino acid transport and metabolism	POT family	Protein NRT1/ PTR FAMILY 5.2 GN=MCL19.10 OS=Arabidopsis thaliana (Mouse-ear cress) PE=2 SV=1	E	Amino acid transport and metabolism	PREDICTED: protein NRT1/ PTR FAMILY 5.2 [Vitis vinifera]
gene4392	LOC104879004	8.95732	7.31098	8.6663	15.2019	13.0581	12.6168	0.569939	1.08054	0.444536	0	0.193974	0	0	0.279526	0	0.286786	0.155903	0.4356	--	--	--	--	--	--	--	BURP domain;; BURP domain	Dehydration-responsive protein RD22 (Precursor) GN=RD22 OS=Arabidopsis thaliana (Mouse-ear cress) PE=2 SV=1	--	--	PREDICTED: dehydration-responsive protein RD22-like [Vitis vinifera]
gene15357	LOC104880843	1.67097	1.48841	1.66152	1.1659	1.58094	1.17505	0.902785	0.628283	0.674003	0.698286	0.804898	0.721355	0.863284	0.824695	0.713634	0.490656	0.370068	0.447617	--	--	Biological Process: intra-Golgi vesicle-mediated transport (GO:0006891);; Cellular Component: Golgi transport complex (GO:0017119);;	--	--	[U]	Intracellular trafficking, secretion, and vesicular transport	VQ motif	--	S	Function unknown	PREDICTED: uncharacterized protein LOC104880843 [Vitis vinifera]
gene22234	LOC100252599	249.25	233.711	275.541	93.4926	100.751	78.9497	15.0509	13.6409	16.025	130.705	170.391	184.602	43.785	44.2484	45.2792	30.0694	30.5204	32.091	--	--	Biological Process: metal ion transport (GO:0030001);; Molecular Function: metal ion binding (GO:0046872);;	--	--	[P]	Inorganic ion transport and metabolism	Heavy-metal-associated domain	Putative late blight resistance protein homolog R1B-19 GN=R1B-19 OS=Solanum demissum (Wild potato) PE=5 SV=2	S	Function unknown	PREDICTED: heavy metal-associated isoprenylated plant protein 26 [Vitis vinifera]
gene28279	LOC100242139	0.067498	0.149269	0.229471	0.751905	0.507538	0.28698	0.041212	0	0.087523	0.473892	0.636429	0.884243	0.586204	1.43555	0.933682	0.979792	0.800001	0.713755	[Q]	Secondary metabolites biosynthesis, transport and catabolism	Molecular Function: monooxygenase activity (GO:0004497);; Molecular Function: iron ion binding (GO:0005506);; Molecular Function: electron carrier activity (GO:0009055);; Molecular Function: oxidoreductase activity, acting on paired donors, with incorporation or reduction of molecular oxygen (GO:0016705);; Molecular Function: heme binding (GO:0020037);; Biological Process: oxidation-reduction pro…	--	--	[Q]	Secondary metabolites biosynthesis, transport and catabolism	Cytochrome P450	Geraniol 8-hydroxylase GN=CYP76B10 OS=Swertia mussotii (Felwort) PE=1 SV=1	Q	Secondary metabolites biosynthesis, transport and catabolism	PREDICTED: geraniol 8-hydroxylase-like [Vitis vinifera]
gene27737	LOC100854625	0.2171	0.35266	0.577357	0.039239	0.427515	0.032027	0	0	0	1.79732	1.11388	1.05239	0.351154	0.091922	0.212669	0.114957	0	0	[RTKL]	--	Molecular Function: protein serine/threonine kinase activity (GO:0004674);; Molecular Function: ATP binding (GO:0005524);; Biological Process: protein phosphorylation (GO:0006468);;	--	--	--	--	Protein tyrosine kinase;; Protein kinase domain;; Salt stress response/antifungal	Cysteine-rich receptor-like protein kinase 29 (Precursor) GN=CRK29 OS=Arabidopsis thaliana (Mouse-ear cress) PE=2 SV=1	T	Signal transduction mechanisms	PREDICTED: putative receptor-like protein kinase At4g00960 [Vitis vinifera]
gene6231	LOC100264939	0	0	0	0	0	0.04278	0	0	0	0	0.142373	0	0	0.058746	0.146543	9.5379	8.17022	6.24211	--	--	Molecular Function: serine-type endopeptidase inhibitor activity (GO:0004867);; Biological Process: proteolysis (GO:0006508);; Molecular Function: peptidase activity (GO:0008233);; Biological Process: response to wounding (GO:0009611);;	--	--	--	--	Potato inhibitor I family	Inhibitor of trypsin and hageman factor OS=Cucurbita maxima (Pumpkin) PE=1 SV=1	S	Function unknown	PREDICTED: inhibitor of trypsin and hageman factor [Vitis vinifera]
gene5457	LOC100266089	1.61802	0.900874	1.8329	0	0.916196	0	5.9353	5.16009	3.79755	0.778207	1.05107	1.43647	1.82954	2.02723	1.218	77.5138	102.479	92.7336	--	--	--	--	--	--	--	--	--	S	Function unknown	PREDICTED: uncharacterized protein LOC100266089 [Vitis vinifera]
gene12902	LOC100260288	0	0	0	0	0	0	0	0	0	0	0.066208	0	1.93315	0.811516	0.63643	6.1961	6.76726	6.87896	--	--	Molecular Function: transferase activity, transferring acyl groups other than amino-acyl groups (GO:0016747);;	--	--	--	--	Transferase family	Methanol O-anthraniloyltransferase GN=AMAT OS=Vitis labrusca (Concord grape) PE=1 SV=1	S	Function unknown	PREDICTED: methanol O-anthraniloyltransferase [Vitis vinifera]
gene27332	LOC100253882	2.97508	2.42135	2.34716	2.00796	1.9052	1.7167	0.434288	1.65192	0.941663	0.557218	0.58446	1.18576	0.637998	0.741082	0.486107	1.04593	0.810098	1.0181	--	--	Molecular Function: hydrolase activity (GO:0016787);;	--	--	--	--	Alpha/beta hydrolase family;; Alpha/beta hydrolase family;; alpha/beta hydrolase fold	Salicylic acid-binding protein 2 GN=SABP2 OS=Nicotiana tabacum (Common tobacco) PE=1 SV=1	S	Function unknown	PREDICTED: salicylic acid-binding protein 2-like [Vitis vinifera]
gene12415	LOC100248007	0.332521	0.522557	0.998051	1.18126	2.09268	1.27259	0.550107	0.137294	0.17836	2.67356	4.20388	5.57163	5.53601	3.05184	7.29594	0	0.125132	0	--	--	Cellular Component: intracellular (GO:0005622);; Molecular Function: zinc ion binding (GO:0008270);;	--	--	[R]	General function prediction only	Zn-finger in Ran binding protein and others	--	S	Function unknown	PREDICTED: TATA-binding protein-associated factor 2N [Vitis vinifera]
gene14081	LOC100266208	3.51278	4.10752	4.20138	1.69939	1.97923	1.27267	0.762454	0.63336	0.678133	5.20912	7.30204	7.33527	3.21444	3.61384	5.15131	1.21943	1.19162	1.92119	[RTKL]	--	Biological Process: MAPK cascade (GO:0000165);; Molecular Function: nucleotide binding (GO:0000166);; Molecular Function: protein serine/threonine kinase activity (GO:0004674);; Biological Process: protein phosphorylation (GO:0006468);;	--	--	--	--	Salt stress response/antifungal;; Protein tyrosine kinase;; Protein kinase domain	Cysteine-rich receptor-like protein kinase 10 (Precursor) GN=F21P8.70 OS=Arabidopsis thaliana (Mouse-ear cress) PE=1 SV=3	T	Signal transduction mechanisms	PREDICTED: cysteine-rich receptor-like protein kinase 10 isoform X1 [Vitis vinifera]
gene2824	LOC104878769	0.928993	0.441517	0.27838	0.726587	0.681559	1.15418	0.151924	0.067405	0.105881	2.69502	4.3585	4.44318	1.40727	1.4742	0.711342	0.067154	0	0.081348	--	--	--	--	--	--	--	--	--	S	Function unknown	PREDICTED: uncharacterized protein LOC104878769 [Vitis vinifera]
gene29307	LOC100261899	6.77487	9.48011	10.8449	8.78436	9.37359	9.1212	7.80008	6.9092	9.69453	7.03986	8.52416	8.48356	3.02677	7.75948	8.38331	4.5659	3.04237	4.92673	--	--	Molecular Function: catalytic activity (GO:0003824);; Biological Process: metabolic process (GO:0008152);;	--	--	[V]	Defense mechanisms	Lanthionine synthetase C-like protein	LanC-like protein GCL1 GN=GCL1 OS=Arabidopsis thaliana (Mouse-ear cress) PE=2 SV=1	S	Function unknown	PREDICTED: lanC-like protein GCL1 [Vitis vinifera]
gene10065	LOC100252515	18.9116	16.9757	18.9528	10.8741	10.4061	7.99305	2.64907	2.2607	1.78414	9.23833	11.9585	12.8093	6.63763	7.43405	5.60967	0.563599	0.981189	1.29997	[P]	Inorganic ion transport and metabolism	Molecular Function: ammonium transmembrane transporter activity (GO:0008519);; Cellular Component: integral component of membrane (GO:0016021);; Biological Process: ammonium transmembrane transport (GO:0072488);;	K03320|0|vvi:100252515|ammonium transporter 3 member 1-like; K03320 ammonium transporter, Amt family (A)	--	[P]	Inorganic ion transport and metabolism	Ammonium Transporter Family	Ammonium transporter 3 member 1 GN=OsJ_04233 OS=Oryza sativa subsp. japonica (Rice) PE=2 SV=1	P	Inorganic ion transport and metabolism	PREDICTED: ammonium transporter 3 member 1-like [Vitis vinifera]
gene22073	LOC100853675	2.93821	4.15279	3.98625	1.5634	2.01357	0.940028	0	0	0.079343	5.85663	3.08592	9.07441	0.448369	0.26861	0.371236	41.8953	45.5592	38.9395	--	--	Cellular Component: cytoplasm (GO:0005737);; Biological Process: defense response (GO:0006952);; Biological Process: biosynthetic process (GO:0009058);; Molecular Function: trihydroxystilbene synthase activity (GO:0050350);;	K00660|0|vvi:100853675|stilbene synthase 4; K00660 chalcone synthase [EC:2.3.1.74] (A)	ko00941:Flavonoid biosynthesis;ko04712:Circadian rhythm - plant	--	--	Chalcone and stilbene synthases, N-terminal domain;; Chalcone and stilbene synthases, C-terminal domain;; 3-Oxoacyl-[acyl-carrier-protein (ACP)] synthase III C terminal;; 3-Oxoacyl-[acyl-carrier-protein (ACP)] synthase III;; FAE1/Type III polyketide synthase-like protein	Stilbene synthase 4 OS=Vitis vinifera (Grape) PE=3 SV=1	Q	Secondary metabolites biosynthesis, transport and catabolism	PREDICTED: stilbene synthase 4 [Vitis vinifera]
gene883	LOC100255261	4.50678	5.62722	6.33966	3.58568	3.23592	3.7741	2.63073	3.62509	2.87073	1.10952	1.81124	1.3489	0.772632	0.492812	0.776682	0	0.023232	0.123879	--	--	Biological Process: mitotic cell cycle (GO:0000278);; Cellular Component: nucleus (GO:0005634);; Biological Process: stomatal lineage progression (GO:0010440);; Molecular Function: cyclin-dependent protein serine/threonine kinase regulator activity (GO:0016538);; Molecular Function: protein kinase binding (GO:0019901);; Biological Process: DNA endoreduplication (GO:0042023);; Biological Process: …	K18810|0|vvi:100255261|cyclin-D1-1; K18810 cyclin D1/2/4, plant (A)	--	[D]	Cell cycle control, cell division, chromosome partitioning	Cyclin, N-terminal domain;; Cyclin, C-terminal domain	Cyclin-D1-1 GN=F20P5.7 OS=Arabidopsis thaliana (Mouse-ear cress) PE=1 SV=3	D	Cell cycle control, cell division, chromosome partitioning	PREDICTED: cyclin-D1-1 isoform X1 [Vitis vinifera]
gene8253	LOC109122765	3.47186	5.78123	3.95711	0.640663	0.93883	0	2.90984	1.41019	0.907871	0.499803	0.52972	0.817349	0	0	0.207426	0	0	0	[Q]	Secondary metabolites biosynthesis, transport and catabolism	Molecular Function: monooxygenase activity (GO:0004497);; Molecular Function: iron ion binding (GO:0005506);; Molecular Function: electron carrier activity (GO:0009055);; Molecular Function: oxidoreductase activity, acting on paired donors, with incorporation or reduction of molecular oxygen (GO:0016705);; Molecular Function: heme binding (GO:0020037);; Biological Process: oxidation-reduction pro…	K13083|8.05748e-115|vvi:100853643|	ko00941:Flavonoid biosynthesis;ko00944:Flavone and flavonol biosynthesis	[Q]	Secondary metabolites biosynthesis, transport and catabolism	Cytochrome P450	Flavonoid 3&apos;,5&apos;-hydroxylase GN=CYP75A2 OS=Solanum melongena (Eggplant) PE=2 SV=1	Q	Secondary metabolites biosynthesis, transport and catabolism	flavonoid 3&apos;-hydroxylase [Vitis vinifera]
gene20303	LOC100253958	28.171	28.3605	22.9612	27.0558	22.386	31.1395	5.69688	6.89196	5.74444	12.9305	12.992	13.551	17.7078	17.0817	18.4633	13.1882	13.5312	12.0125	[J]	Translation, ribosomal structure and biogenesis	Molecular Function: carbon-nitrogen ligase activity, with glutamine as amido-N-donor (GO:0016884);;	--	--	[J]	Translation, ribosomal structure and biogenesis	Amidase	Glutamyl-tRNA(Gln) amidotransferase subunit A, chloroplastic/mitochondrial {ECO:0000255|HAMAP-Rule:MF_03150} (Precursor) GN=VIT_12s0028g01330 OS=Vitis vinifera (Grape) PE=3 SV=1	J	Translation, ribosomal structure and biogenesis	unnamed protein product [Vitis vinifera]
gene22994	LOC100259359	4.14754	4.99337	5.01202	2.15498	2.26892	2.00321	0.412992	0.251628	0.266827	2.32924	2.04795	2.60206	1.17871	0.962884	1.20489	0.236235	0.30874	0.0317	[Q]	Secondary metabolites biosynthesis, transport and catabolism	Molecular Function: nucleic acid binding (GO:0003676);; Molecular Function: monooxygenase activity (GO:0004497);; Molecular Function: iron ion binding (GO:0005506);; Molecular Function: zinc ion binding (GO:0008270);; Molecular Function: electron carrier activity (GO:0009055);; Biological Process: DNA integration (GO:0015074);; Molecular Function: oxidoreductase activity, acting on paired donors,…	--	--	[Q]	Secondary metabolites biosynthesis, transport and catabolism	Cytochrome P450	Cytochrome P450 CYP736A12 OS=Panax ginseng (Korean ginseng) PE=2 SV=1	Q	Secondary metabolites biosynthesis, transport and catabolism	PREDICTED: cytochrome P450 CYP736A12 [Vitis vinifera]
gene19454	LOC100242952	109.256	111.841	110.133	142.77	134.047	145.127	31.141	32.1253	32.4488	146.513	131.717	128.64	270.326	265.542	272.848	84.0269	71.4618	72.361	--	--	--	--	--	--	--	GDSL/SGNH-like Acyl-Esterase family found in Pmr5 and Cas1p;; PMR5 N terminal Domain	Protein trichome birefringence-like 19 GN=TBL19 OS=Arabidopsis thaliana (Mouse-ear cress) PE=3 SV=1	S	Function unknown	PREDICTED: protein trichome birefringence-like 19 [Vitis vinifera]
gene1563	LOC100243730	6.82282	7.93236	7.15078	3.27229	3.62182	2.61781	1.98317	1.7342	1.51309	3.70824	6.69963	5.4986	4.25081	3.53816	4.44647	0.55568	0.709423	0.759192	--	--	Molecular Function: metal ion binding (GO:0046872);;	--	--	[S]	Function unknown	U-box domain;; HEAT repeats;; RING-type zinc-finger;; Armadillo/beta-catenin-like repeat;; Zinc-finger of the MIZ type in Nse subunit;; Zinc finger, C3HC4 type (RING finger)	U-box domain-containing protein 43 GN=PUB43 OS=Arabidopsis thaliana (Mouse-ear cress) PE=2 SV=1	S	Function unknown	PREDICTED: U-box domain-containing protein 43-like isoform X1 [Vitis vinifera]
gene23582	LOC100267396	20.2067	21.1864	18.5254	21.4233	22.2766	21.7894	25.2072	23.4996	23.8546	15.1269	17.3746	15.6328	16.8484	16.1113	14.2326	13.5863	13.2106	12.8025	[R]	General function prediction only	--	K14831|5.58631e-154|vvi:100267396|protein MAK16 homolog; K14831 protein MAK16 (A)	--	[A]	RNA processing and modification	Ribosomal L28e protein family;; Mak16 protein C-terminal region	--	S	Function unknown	PREDICTED: protein MAK16 homolog A isoform X1 [Vitis vinifera]
gene22878	LOC100245709	0.952163	0.759935	0.758517	0.785272	0.729521	0.916794	0.366424	0.618313	0.428958	0.647178	1.02707	0.932199	0.93371	1.15562	1.39983	1.98218	1.61723	1.8774	--	--	Biological Process: defense response (GO:0006952);; Molecular Function: ADP binding (GO:0043531);;	--	--	[T]	Signal transduction mechanisms	NB-ARC domain;; Leucine Rich repeats (2 copies);; Leucine rich repeat;; Leucine Rich Repeat	Putative disease resistance protein RGA1 GN=RGA1 OS=Solanum bulbocastanum (Wild potato) PE=2 SV=2	S	Function unknown	PREDICTED: putative disease resistance protein RGA4 [Vitis vinifera]
gene921	LOC100854096	6.00837	5.83108	5.29333	6.05574	4.10673	3.78475	3.83007	3.2647	3.18765	3.10565	3.56772	4.47391	7.07274	4.30096	8.86402	0.959113	1.4834	0.727686	--	--	--	--	--	--	--	--	CLE25p (Precursor) GN=CLE25 OS=Arabidopsis thaliana (Mouse-ear cress) PE=2 SV=1	S	Function unknown	PREDICTED: CLAVATA3/ESR (CLE)-related protein 25 [Vitis vinifera]
gene24036	LOC100854416	0.879446	0.927	1.41339	0.520042	0.799924	0.475825	0.241222	0.71423	0.927471	1.62152	1.89484	1.80158	0.774032	0.766452	0.672415	2.54239	2.22502	1.95667	[U]	Intracellular trafficking, secretion, and vesicular transport	Biological Process: proteolysis (GO:0006508);; Molecular Function: serine-type peptidase activity (GO:0008236);; Cellular Component: integral component of membrane (GO:0016021);;	K03100|3.84853e-135|vvi:100854416|thylakoidal processing peptidase 1, chloroplastic-like; K03100 signal peptidase I [EC:3.4.21.89] (A)	ko03060:Protein export	[O]	Posttranslational modification, protein turnover, chaperones	Peptidase S24-like;; Signal peptidase, peptidase S26	Thylakoidal processing peptidase 1, chloroplastic (Precursor) GN=TPP1 OS=Arabidopsis thaliana (Mouse-ear cress) PE=2 SV=2	U	Intracellular trafficking, secretion, and vesicular transport	PREDICTED: thylakoidal processing peptidase 1, chloroplastic-like [Vitis vinifera]
gene5066	LOC100263246	3.16199	3.60158	3.49612	11.1666	10.0558	10.1362	2.20821	3.56374	3.57363	3.53836	3.41773	3.8638	8.65782	6.7973	7.80643	7.00302	10.6043	9.08931	--	--	--	--	--	--	--	Transcriptional repressor, ovate	Transcription repressor OFP7 GN=OFP7 OS=Arabidopsis thaliana (Mouse-ear cress) PE=2 SV=1	S	Function unknown	uncharacterized protein LOC100263246 [Vitis vinifera]
gene25906	LOC104877973	4.76616	4.14864	4.78036	2.35503	2.72975	3.96764	1.47331	1.5217	1.35335	1.78416	2.33772	2.32303	2.052	1.70008	2.44163	0.627549	0.659797	0.762743	--	--	Biological Process: defense response (GO:0006952);; Biological Process: signal transduction (GO:0007165);; Molecular Function: ADP binding (GO:0043531);;	--	--	--	--	NB-ARC domain;; TIR domain;; TIR domain;; Leucine Rich repeats (2 copies);; Leucine rich repeat;; Leucine Rich Repeat;; Leucine Rich Repeat;; NACHT domain	TMV resistance protein N GN=N OS=Nicotiana glutinosa (Tobacco) PE=1 SV=1	S	Function unknown	PREDICTED: TMV resistance protein N-like [Vitis vinifera]
gene22340	LOC100244982	4.42774	4.73441	5.11441	5.18853	4.2086	4.79665	1.16927	1.23727	1.315	8.01663	9.61999	10.5655	13.9288	9.84662	17.7661	1.66287	1.48563	1.18606	[L]	Replication, recombination and repair	--	K10706|0|vvi:100244982|uncharacterized LOC100244982; K10706 senataxin [EC:3.6.4.-] (A)	--	[A]	RNA processing and modification	AAA domain;; AAA domain;; Part of AAA domain;; Viral (Superfamily 1) RNA helicase;; Type III restriction enzyme, res subunit	Probable helicase MAGATAMA 3 GN=MAA3 OS=Arabidopsis thaliana (Mouse-ear cress) PE=2 SV=1	L	Replication, recombination and repair	PREDICTED: uncharacterized protein LOC100244982 [Vitis vinifera]
gene5691	LOC100855314	5.4226	4.48223	3.49784	7.06493	6.98592	5.53019	1.79538	1.60149	1.49296	4.77637	5.47399	4.82936	6.07324	8.61815	8.54522	4.26477	3.02701	4.28132	[M]	Cell wall/membrane/envelope biogenesis	Molecular Function: polygalacturonase activity (GO:0004650);; Cellular Component: extracellular region (GO:0005576);; Biological Process: carbohydrate metabolic process (GO:0005975);;	--	--	--	--	Glycosyl hydrolases family 28	Probable polygalacturonase OS=Vitis vinifera (Grape) PE=1 SV=1	--	--	PREDICTED: probable polygalacturonase, partial [Vitis vinifera]
gene3137	IFRL6	381.326	344.455	326.491	630.924	668.753	609.515	958.009	981.819	996.902	304.167	303.419	306.234	354.323	365.551	408.76	430.566	449.964	389.856	[MG]	--	--	--	--	--	--	NmrA-like family;; NADH(P)-binding;; NAD dependent epimerase/dehydratase family;; 3-beta hydroxysteroid dehydrogenase/isomerase family	Isoflavone reductase-like protein OS=Olea europaea (Common olive) PE=1 SV=1	S	Function unknown	unnamed protein product [Vitis vinifera]
gene17059	LOC100246098	8.19987	5.44139	6.69542	8.8245	6.81952	6.24789	7.77526	7.6804	7.65825	17.1286	13.4405	16.6569	13.5615	17.6337	15.2182	16.3842	16.4032	15.1096	[I]	Lipid transport and metabolism	Molecular Function: catalytic activity (GO:0003824);; Biological Process: metabolic process (GO:0008152);;	--	--	--	--	Enoyl-CoA hydratase/isomerase family	--	S	Function unknown	PREDICTED: methylglutaconyl-CoA hydratase, mitochondrial-like [Vitis vinifera]
gene19047	LOC100241200	12.3328	12.3664	14.4511	19.5084	20.2034	20.9511	21.3764	23.0531	27.6823	0.720328	0.768696	1.91787	0.353802	3.37279	1.23624	2.84827	2.75501	2.80034	[E]	Amino acid transport and metabolism	--	--	--	--	--	Aluminium induced protein;; Glutamine amidotransferase domain	Stem-specific protein TSJT1 GN=TSJT1 OS=Nicotiana tabacum (Common tobacco) PE=2 SV=1	--	--	PREDICTED: asparagine synthetase [glutamine-hydrolyzing] 1-like [Vitis vinifera]
gene17433	LOC100266758	0.270655	0.265232	0.097613	0.352607	0.1382	0.116687	1.99477	1.47113	1.55569	3.12992	4.40001	4.30675	4.4016	2.8085	4.87986	14.8784	12.676	22.3251	--	--	--	--	--	--	--	Nodulin-like	--	S	Function unknown	PREDICTED: uncharacterized protein LOC100266758 [Vitis vinifera]
gene4479	LOC100245608	26.5856	27.3335	26.8648	33.9224	39.1181	32.7966	31.2446	29.345	27.8327	70.3584	70.8265	66.0848	72.511	83.342	74.6419	64.7117	63.2992	58.5801	[T]	Signal transduction mechanisms	--	--	--	[R]	General function prediction only	WD domain, G-beta repeat	Transcriptional corepressor LEUNIG GN=LUG OS=Arabidopsis thaliana (Mouse-ear cress) PE=1 SV=2	S	Function unknown	PREDICTED: transcriptional corepressor LEUNIG-like [Vitis vinifera]
gene22595	LOC100262242	12.1809	13.3382	12.546	12.1314	12.3615	11.5743	4.47948	4.37894	4.38718	20.2053	20.5983	19.5524	20.2155	20.6297	21.2838	9.36435	9.9862	9.08176	--	--	Biological Process: transport (GO:0006810);; Cellular Component: membrane (GO:0016020);;	--	--	--	--	--	Vesicle-associated membrane protein 727 GN=VAMP727 OS=Arabidopsis thaliana (Mouse-ear cress) PE=2 SV=1	S	Function unknown	PREDICTED: probable VAMP-like protein At1g33475 [Vitis vinifera]
gene7076	LOC100256090	23.76	21.3482	25.0518	10.7693	9.69579	6.87307	1.62564	1.39559	1.09	18.2518	16.1804	19.1793	8.05809	6.98384	8.73237	3.40025	2.54369	3.1387	[R]	General function prediction only	Molecular Function: zinc ion binding (GO:0008270);; Molecular Function: oxidoreductase activity (GO:0016491);; Biological Process: oxidation-reduction process (GO:0055114);;	K07119|0|vvi:100256090|NADP-dependent alkenal double bond reductase P2-like; K07119 (A)	--	[R]	General function prediction only	Zinc-binding dehydrogenase	2-alkenal reductase (NADP(+)-dependent) GN=DBR OS=Nicotiana tabacum (Common tobacco) PE=1 SV=1	S	Function unknown	PREDICTED: 2-alkenal reductase (NADP(+)-dependent) [Vitis vinifera]
gene15816	LOC100263626	60.9055	66.7159	68.3403	24.8895	19.9659	20.7584	3.82143	4.09319	3.61961	45.232	55.6439	63.294	35.7389	27.0659	36.9756	1.32818	2.23527	1.9532	--	--	Molecular Function: carboxylic ester hydrolase activity (GO:0004091);; Biological Process: lipid metabolic process (GO:0006629);;	--	--	--	--	GDSL-like Lipase/Acylhydrolase	GDSL esterase/lipase At4g26790 (Precursor) GN=At4g26790 OS=Arabidopsis thaliana (Mouse-ear cress) PE=2 SV=1	S	Function unknown	PREDICTED: GDSL esterase/lipase At4g26790-like [Vitis vinifera]
gene13556	LOC100258854	8.25018	8.15683	9.72434	10.0797	11.4063	9.43299	6.58291	7.39594	7.59891	3.2736	2.89442	3.26921	2.16227	3.4427	2.53509	3.0252	3.07801	2.47872	[U]	Intracellular trafficking, secretion, and vesicular transport	Biological Process: proteolysis (GO:0006508);; Biological Process: protein processing involved in protein targeting to mitochondrion (GO:0006627);; Molecular Function: serine-type peptidase activity (GO:0008236);; Cellular Component: integral component of membrane (GO:0016021);; Cellular Component: mitochondrial inner membrane peptidase complex (GO:0042720);;	K09647|1.07701e-118|vvi:100258854|mitochondrial inner membrane protease subunit 1-like; K09647 mitochondrial inner membrane protease subunit 1 [EC:3.4.21.-] (A)	ko03060:Protein export	[O]	Posttranslational modification, protein turnover, chaperones	Peptidase S24-like;; Signal peptidase, peptidase S26	Probable thylakoidal processing peptidase 2, chloroplastic (Precursor) GN=TPP2 OS=Arabidopsis thaliana (Mouse-ear cress) PE=2 SV=1	U	Intracellular trafficking, secretion, and vesicular transport	PREDICTED: mitochondrial inner membrane protease subunit 1-like [Vitis vinifera]
gene5896	LOC100256384	0.606867	0.600613	0.539539	0.512548	0.406698	0.3502	0.028421	0	0.067331	0.169545	0.129959	0.224753	0.530226	0.429808	0.453519	0.052709	0.026436	0.305617	--	--	--	K15032|0|vvi:100256384|uncharacterized LOC100256384; K15032 mTERF domain-containing protein, mitochondrial (A)	--	[KR]	--	mTERF	--	S	Function unknown	PREDICTED: uncharacterized protein LOC100256384 [Vitis vinifera]
gene18176	LOC100855367	6.25562	6.94834	5.8904	42.5294	32.5222	39.8428	11.7322	12.9152	11.7151	16.5851	16.2294	25.8584	39.8698	26.8643	36.7584	4.51296	6.3231	5.34776	--	--	--	--	--	--	--	--	--	S	Function unknown	unnamed protein product [Vitis vinifera]
gene19788	LOC100262761	15.4668	16.3777	15.6267	16.0424	15.2098	19.8153	24.8098	24.8905	27.5403	16.6185	15.899	17.082	13.6939	13.1381	13.76	59.2731	53.1131	53.2395	--	--	Cellular Component: integral component of membrane (GO:0016021);;	--	--	[E]	Amino acid transport and metabolism	Transmembrane amino acid transporter protein;; Tryptophan/tyrosine permease family	Lysine histidine transporter 1 GN=LHT1 OS=Arabidopsis thaliana (Mouse-ear cress) PE=1 SV=1	E	Amino acid transport and metabolism	PREDICTED: lysine histidine transporter 1 [Vitis vinifera]
gene5036	LOC100256393	10.7908	10.7343	10.5062	7.36926	7.12894	5.74303	3.03482	2.74339	2.37638	13.4002	12.8416	13.0335	8.6055	8.95754	10.0434	7.84554	6.30075	6.34038	--	--	--	--	--	--	--	Protein of unknown function (DUF677);; Protein of unknown function (DUF793)	UPF0496 protein At4g34320 GN=At4g34320 OS=Arabidopsis thaliana (Mouse-ear cress) PE=2 SV=1	S	Function unknown	PREDICTED: UPF0496 protein At4g34320-like [Vitis vinifera]
gene28404	LOC100853489	5.01761	3.93263	4.37067	3.16617	4.54125	4.53401	2.16244	1.94616	2.32283	5.79182	6.29206	3.89721	4.97088	4.71475	2.63569	4.2875	5.18597	5.18762	[R]	General function prediction only	Molecular Function: iron ion binding (GO:0005506);; Cellular Component: peroxisome (GO:0005777);; Molecular Function: flavonol synthase activity (GO:0045431);; Molecular Function: iron-sulfur cluster binding (GO:0051536);; Biological Process: flavonol biosynthetic process (GO:0051555);; Biological Process: oxidation-reduction process (GO:0055114);;	--	--	[QR]	--	non-haem dioxygenase in morphine synthesis N-terminal;; 2OG-Fe(II) oxygenase superfamily	Leucoanthocyanidin dioxygenase GN=ANS OS=Perilla frutescens (Beefsteak mint) PE=2 SV=1	S	Function unknown	unnamed protein product [Vitis vinifera]
gene20877	LOC100243753	11.2491	12.5906	11.4515	4.54462	3.91069	4.88469	1.64314	1.61657	1.56783	12.2435	11.4138	10.2364	3.85817	3.36203	3.20317	3.99843	3.37587	3.96413	--	--	--	--	--	--	--	Phloem protein 2	F-box protein PP2-A13 GN=T27I15.150 OS=Arabidopsis thaliana (Mouse-ear cress) PE=1 SV=1	S	Function unknown	PREDICTED: F-box protein PP2-A13 [Vitis vinifera]
gene4697	LOC104879061	1.52739	1.21127	1.38337	0.187357	0.149516	0.044444	0	0	0	0.462073	0.634148	0.809399	0	0	0	0	0	0	--	--	Molecular Function: nucleic acid binding (GO:0003676);; Molecular Function: aspartic-type endopeptidase activity (GO:0004190);; Biological Process: proteolysis (GO:0006508);; Biological Process: DNA integration (GO:0015074);;	--	--	[O]	Posttranslational modification, protein turnover, chaperones	Xylanase inhibitor N-terminal;; Xylanase inhibitor C-terminal;; Eukaryotic aspartyl protease	Aspartic proteinase nepenthesin-2 (Precursor) GN=nep2 OS=Nepenthes gracilis (Slender pitcher plant) PE=1 SV=1	O	Posttranslational modification, protein turnover, chaperones	PREDICTED: aspartic proteinase CDR1-like [Vitis vinifera]
gene7259	LOC100263839	0.152562	0.088317	0.269348	0.267296	0.066806	0.292907	0.220684	0.319156	0.357125	0.838963	0.201597	0.623748	0.040191	0.031248	0.032947	21.7307	21.5821	23.0636	--	--	--	--	--	--	--	Dirigent-like protein	Dirigent protein 7 (Precursor) GN=DIR7 OS=Arabidopsis thaliana (Mouse-ear cress) PE=2 SV=1	S	Function unknown	PREDICTED: dirigent protein 7 [Vitis vinifera]
gene20653	LOC100254744	12.3607	11.0954	11.3773	10.5129	11.4908	10.3004	6.47376	5.59914	5.31405	35.5863	35.1112	35.817	23.4706	22.984	20.2593	6.08538	6.06549	5.95763	[I]	Lipid transport and metabolism	Molecular Function: enoyl-CoA hydratase activity (GO:0004300);; Biological Process: metabolic process (GO:0008152);;	K05605|0|vvi:100254744|3-hydroxyisobutyryl-CoA hydrolase-like protein 1, mitochondrial; K05605 3-hydroxyisobutyryl-CoA hydrolase [EC:3.1.2.4] (A)	ko00280:Valine, leucine and isoleucine degradation;ko00410:beta-Alanine metabolism;ko00640:Propanoate metabolism;ko01200:Carbon metabolism	[I]	Lipid transport and metabolism	2-enoyl-CoA Hydratase C-terminal region;; Enoyl-CoA hydratase/isomerase family	3-hydroxyisobutyryl-CoA hydrolase-like protein 2, mitochondrial (Precursor) GN=At4g31810 OS=Arabidopsis thaliana (Mouse-ear cress) PE=2 SV=1	I	Lipid transport and metabolism	PREDICTED: 3-hydroxyisobutyryl-CoA hydrolase-like protein 1, mitochondrial isoform X1 [Vitis vinifera]
gene28999	LOC100248028	47.9196	50.7711	50.4832	33.8048	28.5319	29.0196	24.5002	22.7072	20.6813	25.8164	23.1738	29.0992	14.7801	15.6033	17.7088	13.8891	16.2193	20.7694	[G]	Carbohydrate transport and metabolism	Molecular Function: phosphatase activity (GO:0003869);; Cellular Component: nucleus (GO:0005634);; Cellular Component: vacuole (GO:0005773);; Cellular Component: chloroplast stroma (GO:0009570);; Biological Process: dephosphorylation (GO:0016311);; Cellular Component: apoplast (GO:0048046);;	K01091|6.50736e-114|vvi:100248028|phosphoglycolate phosphatase 1B, chloroplastic; K01091 phosphoglycolate phosphatase [EC:3.1.3.18] (A)	ko00630:Glyoxylate and dicarboxylate metabolism	[P]	Inorganic ion transport and metabolism	Haloacid dehalogenase-like hydrolase	Phosphoglycolate phosphatase 1B, chloroplastic (Precursor) GN=PGLP1B OS=Arabidopsis thaliana (Mouse-ear cress) PE=1 SV=1	G	Carbohydrate transport and metabolism	PREDICTED: phosphoglycolate phosphatase 1B, chloroplastic [Vitis vinifera]
gene17223	LOC100259921	52.4968	46.0334	53.6607	0.965577	0.708202	0.677646	11.5355	7.16364	9.72621	45.0093	45.4069	46.0261	2.34871	1.60195	1.86818	0.254828	0.155297	0.618619	[O]	Posttranslational modification, protein turnover, chaperones	Cellular Component: cytoplasm (GO:0005737);; Biological Process: response to stress (GO:0006950);;	K13993|2.59587e-94|vvi:100259921|18.2 kDa class I heat shock protein; K13993 HSP20 family protein (A)	ko04141:Protein processing in endoplasmic reticulum	[O]	Posttranslational modification, protein turnover, chaperones	Hsp20/alpha crystallin family	18.2 kDa class I heat shock protein GN=HSP18.2 OS=Medicago sativa (Alfalfa) PE=2 SV=1	O	Posttranslational modification, protein turnover, chaperones	PREDICTED: 18.2 kDa class I heat shock protein [Vitis vinifera]
gene6056	LOC109122563	0	0	0	0	0	0	0	0	0	14.3066	22.7403	16.2533	15.5648	16.9307	14.3683	3.38941	3.03681	3.24055	--	--	Molecular Function: nucleic acid binding (GO:0003676);; Molecular Function: zinc ion binding (GO:0008270);; Biological Process: DNA integration (GO:0015074);;	--	--	--	--	gag-polypeptide of LTR copia-type;; gag-polypeptide of LTR copia-type;; gag-polypeptide of LTR copia-type	--	S	Function unknown	hypothetical protein VITISV_015928 [Vitis vinifera]
gene5375	LOC100259237	6.32234	6.56787	6.21061	10.9708	10.7242	12.1241	29.096	36.0141	36.3278	15.062	19.5046	16.7598	39.9505	46.407	39.3058	38.525	34.6655	41.1105	--	--	--	--	--	--	--	--	--	--	--	PREDICTED: transcription factor 25 homolog [Vitis vinifera]
gene22285	LOC100242322	5.00022	5.3087	5.5446	3.04768	3.76702	3.46602	0.632595	0.337637	0.585146	1.79685	1.95377	1.66798	1.54839	0.881731	1.11845	0.470724	0.559159	0.837263	[RTKL]	--	Molecular Function: nucleotide binding (GO:0000166);; Molecular Function: protein kinase activity (GO:0004672);;	--	--	--	--	Protein tyrosine kinase;; Protein kinase domain;; Protein kinase domain;; Protein tyrosine kinase	Probable receptor-like protein kinase At5g39020 (Precursor) GN=At5g39020 OS=Arabidopsis thaliana (Mouse-ear cress) PE=2 SV=1	T	Signal transduction mechanisms	PREDICTED: glycerophosphodiester phosphodiesterase protein kinase domain-containing GDPDL2-like [Vitis vinifera]
gene28143	LOC100853615	0.046819	0.149376	0.061272	0.220637	0.074149	0.050846	0.028828	0.028635	0	1.14614	1.83358	1.62063	1.06475	0.852878	0.818187	0.938262	0.784398	1.46269	[RTKL]	--	Molecular Function: protein serine/threonine kinase activity (GO:0004674);; Molecular Function: ATP binding (GO:0005524);; Biological Process: protein phosphorylation (GO:0006468);; Molecular Function: polysaccharide binding (GO:0030247);;	--	--	--	--	Protein kinase domain;; Protein tyrosine kinase	Probable receptor-like protein kinase At5g39020 (Precursor) GN=At5g39020 OS=Arabidopsis thaliana (Mouse-ear cress) PE=2 SV=1	T	Signal transduction mechanisms	PREDICTED: probable receptor-like protein kinase At5g39020 [Vitis vinifera]
gene10750	LOC100244884	0.017558	0.03367	0	0	0	0	0.105049	0.041738	0.102841	1.1727	0.665765	0.86515	1.27933	1.90411	1.25362	1.6679	1.97704	1.94411	[I]	Lipid transport and metabolism	Biological Process: metabolic process (GO:0008152);; Molecular Function: hydrolase activity (GO:0016787);;	--	--	[V]	Defense mechanisms	alpha/beta hydrolase fold;; Carboxylesterase family;; Dienelactone hydrolase family;; Protein of unknown function (DUF2424);; Prolyl oligopeptidase family	Probable carboxylesterase 6 GN=CXE6 OS=Arabidopsis thaliana (Mouse-ear cress) PE=2 SV=1	I	Lipid transport and metabolism	PREDICTED: probable carboxylesterase 6 [Vitis vinifera]
gene22022	LOC100267589	20.8513	25.2478	19.8433	16.8971	18.8853	19.5466	19.0465	17.3503	17.9525	27.9275	26.6735	27.024	12.7813	15.0444	14.2165	6.14787	7.42713	9.40316	[S]	Function unknown	Biological Process: calcium ion transport (GO:0006816);; Biological Process: intra-Golgi vesicle-mediated transport (GO:0006891);; Biological Process: membrane fusion (GO:0006944);; Biological Process: Golgi organization (GO:0007030);; Biological Process: response to salt stress (GO:0009651);;	--	--	[S]	Function unknown	Per1-like	--	S	Function unknown	PREDICTED: post-GPI attachment to proteins factor 3 [Vitis vinifera]
gene4138	LOC100266315	9.71162	11.5475	13.3129	13.011	11.6217	12.6947	398.445	367.105	345.671	14.957	10.7606	9.69266	30.354	32.3519	29.6426	22.5777	20.459	25.4086	[O]	Posttranslational modification, protein turnover, chaperones	Biological Process: response to stress (GO:0006950);;	K13993|7.4426e-81|vvi:100266315|17.1 kDa class II heat shock protein; K13993 HSP20 family protein (A)	ko04141:Protein processing in endoplasmic reticulum	[O]	Posttranslational modification, protein turnover, chaperones	Hsp20/alpha crystallin family	17.9 kDa class II heat shock protein GN=HSP17.9-D OS=Glycine max (Soybean) PE=3 SV=1	O	Posttranslational modification, protein turnover, chaperones	PREDICTED: 17.1 kDa class II heat shock protein [Vitis vinifera]
gene1289	LOC100259590	0.301129	0.254348	0.251501	0.099507	0.06874	0.042555	0	0.041702	0.086264	0.774972	0.835255	0.916837	0.913266	0.423739	0.433468	1.50307	1.37311	2.08073	[V]	Defense mechanisms	Molecular Function: ATP binding (GO:0005524);; Biological Process: ATP catabolic process (GO:0006200);; Cellular Component: integral component of membrane (GO:0016021);; Molecular Function: 2-alkenal reductase [NAD(P)] activity (GO:0032440);; Molecular Function: ATPase activity, coupled to transmembrane movement of substances (GO:0042626);; Biological Process: transmembrane transport (GO:0055085)…	--	--	[Q]	Secondary metabolites biosynthesis, transport and catabolism	ABC transporter transmembrane region;; ABC transporter;; AAA domain;; Miro-like protein;; P-loop containing region of AAA domain;; 50S ribosome-binding GTPase;; Domain of unknown function DUF87;; Dynamin family;; Type II/IV secretion system protein	ABC transporter C family member 3 GN=MJG19.3 OS=Arabidopsis thaliana (Mouse-ear cress) PE=1 SV=1	V	Defense mechanisms	PREDICTED: putative ABC transporter C family member 15 isoform X1 [Vitis vinifera]
gene865	LOC100253486	27.6841	30.7961	28.6266	25.434	26.5571	21.4318	1.46011	1.11147	1.56512	72.777	75.2895	75.9512	41.4892	43.61	39.5801	2.83684	3.86761	3.64303	--	--	Cellular Component: membrane (GO:0016020);;	--	--	--	--	EamA-like transporter family	WAT1-related protein At5g40210 GN=At5g40210 OS=Arabidopsis thaliana (Mouse-ear cress) PE=2 SV=1	--	--	PREDICTED: WAT1-related protein At5g40210-like [Vitis vinifera]
gene2065	LOC100266705	31.4994	35.3829	33.4813	13.8102	11.3865	11.7433	9.49946	7.37957	7.76585	15.0249	20.4007	23.4299	18.6829	12.7869	21.7331	2.95737	2.01649	3.94525	[E]	Amino acid transport and metabolism	Biological Process: alcohol metabolic process (GO:0006066);; Molecular Function: choline dehydrogenase activity (GO:0008812);; Molecular Function: aldehyde-lyase activity (GO:0016832);; Molecular Function: flavin adenine dinucleotide binding (GO:0050660);; Biological Process: oxidation-reduction process (GO:0055114);;	--	--	[R]	General function prediction only	GMC oxidoreductase;; GMC oxidoreductase	Protein HOTHEAD (Precursor) GN=F3N23.17 OS=Arabidopsis thaliana (Mouse-ear cress) PE=1 SV=1	E	Amino acid transport and metabolism	PREDICTED: protein HOTHEAD [Vitis vinifera]
gene15988	LOC100256300	105.78	95.0383	110.031	88.8598	85.6153	73.6359	14.7433	12.4606	14.0818	93.3572	100.178	102.711	66.9235	78.0541	72.8579	28.1206	31.7485	35.0599	[C]	Energy production and conversion	Molecular Function: ubiquinol-cytochrome-c reductase activity (GO:0008121);; Molecular Function: plastoquinol--plastocyanin reductase activity (GO:0009496);; Biological Process: photosynthesis (GO:0015979);; Cellular Component: integral component of membrane (GO:0016021);; Biological Process: electron transport chain (GO:0022900);; Cellular Component: thylakoid membrane (GO:0042651);; Molecular F…	K02636|3.03898e-139|vvi:100256300|cytochrome b6-f complex iron-sulfur subunit, chloroplastic; K02636 cytochrome b6-f complex iron-sulfur subunit [EC:1.10.9.1] (A)	ko00195:Photosynthesis	[C]	Energy production and conversion	Cytochrome B6-F complex Fe-S subunit;; Rieske [2Fe-2S] domain	Cytochrome b6-f complex iron-sulfur subunit, chloroplastic (Precursor) GN=OSJNBa0058I18.25 OS=Oryza sativa subsp. japonica (Rice) PE=1 SV=1	C	Energy production and conversion	PREDICTED: cytochrome b6-f complex iron-sulfur subunit, chloroplastic isoform X2 [Vitis vinifera]
gene22621	LOC100241370	1.41893	2.05394	1.72646	3.86447	3.06558	2.44304	0.755719	0.533578	0.71871	0.700663	0.886183	0.980715	0.882593	0.474884	1.3962	0.337157	0.276308	0.520103	[RTKL]	--	Molecular Function: protein serine/threonine kinase activity (GO:0004674);; Molecular Function: ATP binding (GO:0005524);; Biological Process: protein phosphorylation (GO:0006468);; Molecular Function: polysaccharide binding (GO:0030247);;	--	--	--	--	Protein kinase domain;; Protein tyrosine kinase	Glycerophosphodiester phosphodiesterase protein kinase domain-containing GDPDL2 {ECO:0000305} (Precursor) OS=Arabidopsis thaliana (Mouse-ear cress) PE=1 SV=1	T	Signal transduction mechanisms	PREDICTED: glycerophosphodiester phosphodiesterase protein kinase domain-containing GDPDL2-like [Vitis vinifera]
gene21103	LOC104881928	0.184264	0.529779	0.641528	0.242654	0.548649	0.869812	2.95683	3.17823	2.22907	0.55775	0.363218	0.495054	1.85858	1.40842	1.23619	10.663	12.3787	11.8433	--	--	Cellular Component: nucleus (GO:0005634);;	--	--	--	--	--	--	S	Function unknown	PREDICTED: uncharacterized protein LOC104881928 [Vitis vinifera]
gene8670	LOC100240970	26.3333	21.9499	29.8849	0.81393	2.13183	0.734944	0.079231	0	0	7.76566	5.20769	8.65949	0.409991	0	0.243732	0.212672	0.683902	0.650953	--	--	Molecular Function: DNA binding (GO:0003677);; Molecular Function: sequence-specific DNA binding transcription factor activity (GO:0003700);; Cellular Component: nucleus (GO:0005634);; Biological Process: regulation of transcription, DNA-templated (GO:0006355);;	--	--	--	--	AP2 domain	Ethylene-responsive transcription factor 3 GN=ERF3 OS=Nicotiana tabacum (Common tobacco) PE=2 SV=1	K	Transcription	PREDICTED: ethylene-responsive transcription factor 11-like [Vitis vinifera]
gene18439	LOC100261280	1.8578	1.5795	1.89723	0.85883	0.808249	0.771767	1.94614	1.28866	1.45396	1.72286	0.667439	0.300176	0.453119	0.052462	0.313151	0.100923	0.092337	0.054798	--	--	Molecular Function: aspartic-type endopeptidase activity (GO:0004190);; Biological Process: proteolysis (GO:0006508);; Biological Process: lipid metabolic process (GO:0006629);;	K08245|0|vvi:100261280|cyprosin-like; K08245 phytepsin [EC:3.4.23.40] (A)	--	[O]	Posttranslational modification, protein turnover, chaperones	Eukaryotic aspartyl protease;; Saposin-like type B, region 2;; Saposin-like type B, region 1	Aspartic proteinase A1 (Precursor) GN=F12F1.24 OS=Arabidopsis thaliana (Mouse-ear cress) PE=1 SV=1	O	Posttranslational modification, protein turnover, chaperones	PREDICTED: cyprosin-like isoform X1 [Vitis vinifera]
gene19822	PEL	0.171656	0.041009	0	0	0.086739	0	0.298511	0.098951	0	25.6805	10.4802	11.6999	6.2829	4.28582	1.83363	0.081668	0	0.085037	--	--	Cellular Component: membrane (GO:0016020);; Molecular Function: pectate lyase activity (GO:0030570);;	K01728|0|vvi:100233090|PEL; pectate lyase; K01728 pectate lyase [EC:4.2.2.2] (A)	ko00040:Pentose and glucuronate interconversions	--	--	Pectate lyase;; Right handed beta helix region	Pectate lyase (Precursor) OS=Zinnia violacea (Garden zinnia) PE=1 SV=1	G	Carbohydrate transport and metabolism	pectate lyase precursor [Vitis vinifera]
PB.8708	#N/A	52.3532	48.1292	59.7059	27.2261	36.8862	27.5283	9.45018	7.61642	8.0293	15.988	16.6747	15.5342	8.04068	10.1139	9.36517	1.94024	0.82477	0.420344	--	--	Biological Process: branched-chain amino acid metabolic process (GO:0009081);; Molecular Function: L-leucine transaminase activity (GO:0052654);; Molecular Function: L-valine transaminase activity (GO:0052655);; Molecular Function: L-isoleucine transaminase activity (GO:0052656);;	--	--	--	--	--	--	S	Function unknown	unnamed protein product [Vitis vinifera]
gene27643	LOC100241205	77.8783	70.4461	73.0764	127.614	145.847	173.481	40.7594	43.2615	41.8504	51.898	57.2052	60.8881	123.923	120.445	113.108	20.5527	17.1315	19.2665	[G]	Carbohydrate transport and metabolism	Cellular Component: cytosol (GO:0005829);; Molecular Function: beta-glucosidase activity (GO:0008422);; Biological Process: cellulose catabolic process (GO:0030245);; Molecular Function: cation binding (GO:0043169);;	K01188|0|vvi:100241205|beta-glucosidase 42; K01188 beta-glucosidase [EC:3.2.1.21] (A)	ko00460:Cyanoamino acid metabolism;ko00500:Starch and sucrose metabolism;ko00940:Phenylpropanoid biosynthesis	[G]	Carbohydrate transport and metabolism	Glycosyl hydrolase family 1	Beta-glucosidase 42 GN=BGLU42 OS=Arabidopsis thaliana (Mouse-ear cress) PE=2 SV=1	G	Carbohydrate transport and metabolism	PREDICTED:pectate lyase activity 42 [Vitis vinifera]
gene26968	LOC100250505	1.89232	1.41477	1.81665	0.700439	0.740262	1.36889	0.161729	0.385051	0.105603	8.66507	1.93399	8.06328	5.1477	4.75748	5.84795	0.155701	0.787585	0.565165	--	--	--	--	--	[R]	General function prediction only	Domain of unknown function	--	S	Function unknown	PREDICTED: uncharacterized protein LOC100250505 isoform X1 [Vitis vinifera]
gene19040	LOC100246093	1.71056	2.12561	1.40018	1.56435	1.49276	1.84912	0.095606	0.118934	0.299462	0.723333	0.791361	0.75762	0.90784	0.764197	0.894883	0.459399	0.232148	0.323823	--	--	Molecular Function: ATP binding (GO:0005524);; Biological Process: defense response (GO:0006952);; Molecular Function: nucleoside-triphosphatase activity (GO:0017111);; Molecular Function: ADP binding (GO:0043531);;	--	--	[T]	Signal transduction mechanisms	NB-ARC domain;; Leucine rich repeat;; Leucine Rich repeats (2 copies);; NACHT domain	Probable disease resistance protein At4g27220 GN=At4g27220 OS=Arabidopsis thaliana (Mouse-ear cress) PE=2 SV=1	S	Function unknown	unnamed protein product [Vitis vinifera]
gene1677	LOC100265650	47.0704	47.7187	46.0115	41.5769	39.2548	42.2207	34.942	36.7384	34.4758	57.3061	54.7731	53.4481	61.8147	54.6222	60.8788	80.0416	80.925	75.9112	[RTKL]	--	Molecular Function: calmodulin-dependent protein kinase activity (GO:0004683);; Molecular Function: calcium ion binding (GO:0005509);; Molecular Function: ATP binding (GO:0005524);; Cellular Component: vacuole (GO:0005773);; Cellular Component: cytosol (GO:0005829);; Cellular Component: plasma membrane (GO:0005886);; Biological Process: response to salt stress (GO:0009651);; Biological Process: a…	K13412|0|vvi:100265650|calcium-dependent protein kinase 3; K13412 calcium-dependent protein kinase [EC:2.7.11.1] (A)	ko04626:Plant-pathogen interaction	[T]	Signal transduction mechanisms	Protein kinase domain;; EF hand;; EF-hand domain pair;; Protein tyrosine kinase;; EF-hand domain pair;; EF-hand domain;; EF hand;; Cytoskeletal-regulatory complex EF hand;; Kinase-like;; Secreted protein acidic and rich in cysteine Ca binding region;; Toprim-like;; Ca2+ insensitive EF hand;; Lipopolysaccharide kinase (Kdo/WaaP) family	Calcium-dependent protein kinase 3 GN=F9D16.120 OS=Arabidopsis thaliana (Mouse-ear cress) PE=1 SV=1	T	Signal transduction mechanisms	PREDICTED: calcium-dependent protein kinase 3 [Vitis vinifera]
gene7208	LOC100248535	5.66692	5.14601	6.07032	40.5911	44.6559	48.7877	26.4234	27.1168	23.6367	20.2556	22.0131	22.3471	60.8828	70.8876	60.3993	25.0567	24.398	25.4813	[R]	General function prediction only	--	K06966|4.14414e-138|vvi:100248535|probable cytokinin riboside 5'-monophosphate phosphoribohydrolase LOGL1; K06966 (A)	--	--	--	Possible lysine decarboxylase	Probable cytokinin riboside 5&apos;-monophosphate phosphoribohydrolase LOGL1 OS=Oryza sativa subsp. japonica (Rice) PE=2 SV=1	S	Function unknown	PREDICTED: probable cytokinin riboside 5&apos;-monophosphate phosphoribohydrolase LOGL1 [Vitis vinifera]
gene526	LOC100250939	80.7532	82.8386	97.7365	26.251	22.0082	21.0933	15.0895	12.3857	12.5508	98.84	122.149	141.901	51.8515	46.8822	56.9974	23.337	28.7467	32.5918	--	--	--	--	--	--	--	PLAC8 family	Protein PLANT CADMIUM RESISTANCE 2 GN=PCR2 OS=Arabidopsis thaliana (Mouse-ear cress) PE=1 SV=1	S	Function unknown	PREDICTED: protein PLANT CADMIUM RESISTANCE 2 [Vitis vinifera]
gene11342	LOC100266652	0.716461	1.55913	0.841299	1.13364	1.04309	0.540475	0.40653	0.148293	0.239658	0.601728	0.844738	1.28509	1.04688	0.954862	1.06854	2.9819	2.72616	2.5615	[R]	General function prediction only	--	--	--	[G]	Carbohydrate transport and metabolism	Calcineurin-like phosphoesterase;; Iron/zinc purple acid phosphatase-like protein C	Purple acid phosphatase 22 (Precursor) GN=F3C22.220 OS=Arabidopsis thaliana (Mouse-ear cress) PE=2 SV=1	S	Function unknown	unnamed protein product [Vitis vinifera]
gene5124	LOC100254788	1.18799	1.53574	1.96764	0.914957	1.98094	0.316838	0.285499	0.214118	0.17333	0.460803	0.385512	0.358396	0.22381	0.121684	0.539079	0.317609	0.415495	1.26251	--	--	--	--	--	--	--	--	--	S	Function unknown	PREDICTED: uncharacterized protein LOC100254788 [Vitis vinifera]
gene6304	LOC100257925	25.4181	25.315	26.6239	19.0793	19.4998	20.2566	12.9603	10.7013	10.7458	34.1276	31.0588	34.1456	24.486	21.5289	27.4319	29.4689	24.7675	35.6856	[GEPR]	--	Molecular Function: inorganic phosphate transmembrane transporter activity (GO:0005315);; Biological Process: phosphate ion transport (GO:0006817);; Cellular Component: integral component of membrane (GO:0016021);; Biological Process: transmembrane transport (GO:0055085);;	K08176|0|vvi:100257925|inorganic phosphate transporter 1-4-like; K08176 MFS transporter, PHS family, inorganic phosphate transporter (A)	--	[P]	Inorganic ion transport and metabolism	Sugar (and other) transporter;; Major Facilitator Superfamily	Inorganic phosphate transporter 1-4 GN=T7F6.11 OS=Arabidopsis thaliana (Mouse-ear cress) PE=1 SV=1	G	Carbohydrate transport and metabolism	PREDICTED: inorganic phosphate transporter 1-4-like [Vitis vinifera]
gene4359	LOC100243881	0.433092	1.03297	0.554045	0.733894	0.705446	0.573945	0.20421	0.45009	0.41931	0.16362	0.422413	0.407118	0.189687	0.258991	0.223609	0.262487	0.278243	0.554616	--	--	--	--	--	[P]	Inorganic ion transport and metabolism	Tesmin/TSO1-like CXC domain, cysteine-rich domain	Protein tesmin/TSO1-like CXC 5 GN=TCX5 OS=Arabidopsis thaliana (Mouse-ear cress) PE=1 SV=1	S	Function unknown	PREDICTED: protein tesmin/TSO1-like CXC 6 [Vitis vinifera]
gene6098	LOC100240811	19.9887	19.1192	26.0368	10.1077	6.59469	5.79254	5.90542	7.73601	5.99742	24.3564	21.2037	26.1852	7.23127	7.68202	8.59178	40.5602	39.4595	35.9894	[J]	Translation, ribosomal structure and biogenesis	Molecular Function: N-acetyltransferase activity (GO:0008080);; Biological Process: response to abscisic acid (GO:0009737);;	--	--	--	--	Acetyltransferase (GNAT) domain;; Acetyltransferase (GNAT) domain;; Acetyltransferase (GNAT) domain;; Acetyltransferase (GNAT) family	--	J	Translation, ribosomal structure and biogenesis	PREDICTED: uncharacterized protein YIR042C [Vitis vinifera]
gene2044	LOC100263272	6.19188	7.23917	8.12176	3.7464	3.81472	5.96049	275.391	231.704	223.368	18.9778	15.6651	28.1976	16.3218	15.4341	16.4298	443.572	451.416	427.881	--	--	Biological Process: defense response to bacterium, incompatible interaction (GO:0009816);; Biological Process: defense response to fungus, incompatible interaction (GO:0009817);;	--	--	--	--	Thaumatin family	Osmotin-like protein OSM34 (Precursor) GN=OSM34 OS=Arabidopsis thaliana (Mouse-ear cress) PE=2 SV=2	S	Function unknown	PREDICTED: protein P21 [Vitis vinifera]
gene19939	LOC100249137	13.4463	14.5408	14.9102	5.78607	5.3285	5.00749	11.6299	9.94457	9.27506	5.16565	7.31414	7.4185	4.37328	3.87708	4.31833	3.11241	2.9157	4.91775	[P]	Inorganic ion transport and metabolism	Molecular Function: carbonate dehydratase activity (GO:0004089);; Molecular Function: zinc ion binding (GO:0008270);; Biological Process: carbon utilization (GO:0015976);;	K01673|0|vvi:100249137|beta carbonic anhydrase 1, chloroplastic; K01673 carbonic anhydrase [EC:4.2.1.1] (A)	ko00910:Nitrogen metabolism	[P]	Inorganic ion transport and metabolism	Carbonic anhydrase	Beta carbonic anhydrase 1, chloroplastic {ECO:0000303|PubMed:17407539} (Precursor) OS=Arabidopsis thaliana (Mouse-ear cress) PE=1 SV=2	P	Inorganic ion transport and metabolism	PREDICTED: carbonic anhydrase 2 isoform X1 [Vitis vinifera]
gene11223	LOC100259609	2.38364	4.05315	3.93312	3.10135	2.76408	2.37578	2.22322	1.34156	1.21589	3.85758	3.8902	4.40203	2.40007	1.99336	2.86603	4.60245	4.32273	4.55083	--	--	--	--	--	--	--	--	--	S	Function unknown	PREDICTED: uncharacterized protein LOC100259609 [Vitis vinifera]
gene1716	LOC100251959	0.111327	0.086827	0.183099	0.039596	0	0.071877	0.236827	0.125515	0.098355	0.019808	0	0.186917	0.04629	0.018238	0	0.619467	0.577649	0.433614	[RTKL]	--	Molecular Function: protein serine/threonine/tyrosine kinase activity (GO:0004712);; Molecular Function: protein tyrosine kinase activity (GO:0004713);; Biological Process: phosphorylation (GO:0016310);; Biological Process: endoplasmic reticulum unfolded protein response (GO:0030968);;	--	--	[T]	Signal transduction mechanisms	Protein of unknown function (DUF1221);; Protein tyrosine kinase;; Protein kinase domain	Protein kinase GN=PHY1 OS=Ceratodon purpureus (Fire moss) PE=3 SV=3	T	Signal transduction mechanisms	PREDICTED: mitogen-activated protein kinase kinase kinase 7 [Vitis vinifera]
gene27862	LOC100253000	1.14232	1.2075	1.35401	2.80238	2.94452	4.13392	1.26062	1.24871	1.33328	2.94631	2.56946	3.54691	11.7521	11.5832	11.2478	0.70832	0.715134	0.676898	[RTKL]	--	Molecular Function: protein kinase activity (GO:0004672);; Molecular Function: ATP binding (GO:0005524);; Cellular Component: plasma membrane (GO:0005886);; Biological Process: protein phosphorylation (GO:0006468);; Cellular Component: integral component of membrane (GO:0016021);; Molecular Function: 2-alkenal reductase [NAD(P)] activity (GO:0032440);; Biological Process: oxidation-reduction proc…	--	--	--	--	Protein kinase domain;; Protein tyrosine kinase;; Leucine Rich repeats (2 copies);; Leucine Rich Repeat;; Leucine rich repeat	Probable LRR receptor-like serine/threonine-protein kinase At1g12460 (Precursor) GN=At1g12460 OS=Arabidopsis thaliana (Mouse-ear cress) PE=2 SV=1	T	Signal transduction mechanisms	PREDICTED: probable LRR receptor-like serine/threonine-protein kinase At1g12460 [Vitis vinifera]
gene3140	LOC100257152	0.266378	0.36463	0.402559	0.029297	0.057508	0.028109	2.51899	2.30013	2.19962	0	0	0	0	0	0	0.663942	0.398303	0.656286	--	--	Molecular Function: catechol oxidase activity (GO:0004097);; Molecular Function: SNAP receptor activity (GO:0005484);; Biological Process: intracellular protein transport (GO:0006886);; Cellular Component: membrane (GO:0016020);; Biological Process: vesicle-mediated transport (GO:0016192);; Molecular Function: metal ion binding (GO:0046872);; Biological Process: oxidation-reduction process (GO:00…	--	--	--	--	Protein of unknown function (DUF_B2219);; Common central domain of tyrosinase;; Polyphenol oxidase middle domain	Aureusidin synthase GN=AS1 OS=Antirrhinum majus (Garden snapdragon) PE=1 SV=1	S	Function unknown	PREDICTED: aureusidin synthase-like [Vitis vinifera]
gene10533	LOC100250641	7.1048	8.40781	6.6961	2.04196	1.52267	1.35538	0	0.161694	0.025541	6.17091	4.55163	7.46767	1.39758	1.10828	1.88083	1.08842	0.84478	0.695874	[P]	Inorganic ion transport and metabolism	Biological Process: MAPK cascade (GO:0000165);; Biological Process: response to molecule of bacterial origin (GO:0002237);; Cellular Component: plasma membrane (GO:0005886);; Biological Process: protein targeting to membrane (GO:0006612);; Biological Process: nucleotide transport (GO:0006862);; Biological Process: ER to Golgi vesicle-mediated transport (GO:0006888);; Biological Process: membrane …	K03320|0|vvi:100250641|ammonium transporter 2-like; K03320 ammonium transporter, Amt family (A)	--	[P]	Inorganic ion transport and metabolism	Ammonium Transporter Family;; Ammonium Transporter Family	Ammonium transporter 2 GN=AMT2 OS=Arabidopsis thaliana (Mouse-ear cress) PE=1 SV=2	P	Inorganic ion transport and metabolism	PREDICTED: ammonium transporter 2-like [Vitis vinifera]
gene13137	THI1-2	6.0179	8.44553	6.3084	5.25829	6.08438	4.73855	26.3398	25.3588	21.5964	40.8563	38.5568	41.5306	53.0297	52.6359	56.1222	92.4767	92.5213	92.792	[H]	Coenzyme transport and metabolism	Cellular Component: cytosol (GO:0005829);; Biological Process: response to stress (GO:0006950);; Biological Process: thiamine biosynthetic process (GO:0009228);; Cellular Component: chloroplast stroma (GO:0009570);; Molecular Function: metal ion binding (GO:0046872);; Biological Process: thiazole biosynthetic process (GO:0052837);;	K03146|0|vvi:100265774|THI1-2; thiamine thiazole synthase 2, chloroplastic; K03146 thiamine thiazole synthase (A)	ko00730:Thiamine metabolism	[R]	General function prediction only	Thi4 family;; FAD dependent oxidoreductase;; FAD binding domain;; NAD(P)-binding Rossmann-like domain;; Lycopene cyclase protein;; Pyridine nucleotide-disulphide oxidoreductase;; GMC oxidoreductase	Thiamine thiazole synthase 2, chloroplastic {ECO:0000255|HAMAP-Rule:MF_03158} (Precursor) GN=VIT_10s0116g00530 OS=Vitis vinifera (Grape) PE=3 SV=1	H	Coenzyme transport and metabolism	PREDICTED: thiamine thiazole synthase 2, chloroplastic [Vitis vinifera]
gene5308	LOC100249006	13.4991	14.2206	11.6318	35.8111	32.9261	38.1301	18.9699	15.5712	17.0872	15.8591	17.4244	16.8114	32.3847	36.5835	30.5649	1.44205	1.01162	1.5301	[G]	Carbohydrate transport and metabolism	Biological Process: biosynthetic process (GO:0009058);; Molecular Function: strictosidine synthase activity (GO:0016844);;	--	--	[R]	General function prediction only	Strictosidine synthase;; SMP-30/Gluconolaconase/LRE-like region	Protein STRICTOSIDINE SYNTHASE-LIKE 5 {ECO:0000303|PubMed:10777701} (Precursor) OS=Arabidopsis thaliana (Mouse-ear cress) PE=2 SV=1	G	Carbohydrate transport and metabolism	unnamed protein product [Vitis vinifera]
gene23744	LOC100258202	0.609778	0.630101	0.778668	0.132829	0.2621	0.266923	0.04761	0.049041	0.017436	0.147865	0.249831	0.112982	0.094233	0.052359	0.03317	0.108242	0.022955	0	[RTKL]	--	Molecular Function: protein serine/threonine kinase activity (GO:0004674);; Molecular Function: ATP binding (GO:0005524);; Biological Process: protein phosphorylation (GO:0006468);;	--	--	--	--	Protein tyrosine kinase;; Protein kinase domain;; D-mannose binding lectin;; PAN-like domain	G-type lectin S-receptor-like serine/threonine-protein kinase At1g67520 (Precursor) GN=At1g67520 OS=Arabidopsis thaliana (Mouse-ear cress) PE=2 SV=3	T	Signal transduction mechanisms	PREDICTED: G-type lectin S-receptor-like serine/threonine-protein kinase CES101 [Vitis vinifera]
gene17162	LOC100247843	18.4558	20.8723	20.1303	15.9658	14.2302	15.0827	1.67181	1.80629	1.84947	18.3926	18.7085	21.0615	18.0272	15.9532	19.3672	6.76174	5.20488	6.59594	[L]	Replication, recombination and repair	Cellular Component: nucleus (GO:0005634);; Molecular Function: nucleotidyltransferase activity (GO:0016779);; Biological Process: RNA 3' uridylation (GO:0071076);;	--	--	[D]	Cell cycle control, cell division, chromosome partitioning	Nucleotidyltransferase domain	--	L	Replication, recombination and repair	PREDICTED: poly(A) RNA polymerase GLD2 [Vitis vinifera]
gene28925	LOC100262940	0	0.028755	0	0	0	0	0	0	0	1.02578	0.970247	0.650218	0.425089	0.194268	0.032038	0	0	0	--	--	Molecular Function: GTPase activity (GO:0003924);; Molecular Function: calcium ion binding (GO:0005509);; Molecular Function: GTP binding (GO:0005525);; Cellular Component: endosome (GO:0005768);; Biological Process: GTP catabolic process (GO:0006184);; Biological Process: protein targeting to vacuole (GO:0006623);; Biological Process: endocytosis (GO:0006897);; Biological Process: membrane fusio…	K12483|0|vvi:100262940|EH domain-containing protein 3-like; K12483 EH domain-containing protein 1 (A)	ko04144:Endocytosis	[TU]	--	Dynamin family;; 50S ribosome-binding GTPase;; EF-hand domain pair;; Cytoskeletal-regulatory complex EF hand;; EF hand;; Elongation factor Tu GTP binding domain	--	S	Function unknown	PREDICTED: EH domain-containing protein 3-like [Vitis vinifera]
gene29340	LOC100855356	0.160247	0.104529	0.218685	0.27696	0.237554	0.054453	0.17775	0.060306	0.146126	0	0.116426	0.396543	0	0.042776	0.050114	2.36234	4.07731	3.24554	[E]	Amino acid transport and metabolism	Cellular Component: cytoplasm (GO:0005737);; Biological Process: L-phenylalanine catabolic process (GO:0006559);; Biological Process: cinnamic acid biosynthetic process (GO:0009800);; Molecular Function: phenylalanine ammonia-lyase activity (GO:0045548);;	K10775|0|vvi:100854997|phenylalanine ammonia-lyase-like; K10775 phenylalanine ammonia-lyase [EC:4.3.1.24] (A)	ko00360:Phenylalanine metabolism;ko00940:Phenylpropanoid biosynthesis	[Q]	Secondary metabolites biosynthesis, transport and catabolism	Aromatic amino acid lyase	Phenylalanine ammonia-lyase (Fragment) GN=PAL OS=Vitis vinifera (Grape) PE=2 SV=1	E	Amino acid transport and metabolism	PREDICTED: phenylalanine ammonia-lyase-like [Vitis vinifera]
PB.7747	#N/A	4.62591	4.1363	3.64545	3.18452	3.96723	3.92677	4.38834	4.99012	4.76251	0.139472	0.064514	0.093333	0.213081	0.115973	0.09396	0.123957	0.210586	0.164739	--	--	Molecular Function: DNA binding (GO:0003677);; Molecular Function: endonuclease activity (GO:0004519);; Cellular Component: intracellular (GO:0005622);; Biological Process: DNA repair (GO:0006281);;	--	--	[R]	General function prediction only	--	Auxilin-related protein 1 GN=At4g12780 OS=Arabidopsis thaliana (Mouse-ear cress) PE=1 SV=2	O	Posttranslational modification, protein turnover, chaperones	PREDICTED: auxilin-related protein 2-like [Vitis vinifera]
gene22649	LOC100245655	0.055396	0	0	0.121856	0.360991	0	0.064297	0.447503	0.107616	3.60252	2.51068	2.92342	1.77542	1.74106	0.732244	1.06807	0.397477	1.35312	--	--	Molecular Function: DNA binding (GO:0003677);; Molecular Function: sequence-specific DNA binding transcription factor activity (GO:0003700);; Cellular Component: nucleus (GO:0005634);; Biological Process: regulation of transcription, DNA-templated (GO:0006355);;	--	--	--	--	AP2 domain	Ethylene-responsive transcription factor ERF115 GN=ERF115 OS=Arabidopsis thaliana (Mouse-ear cress) PE=1 SV=1	K	Transcription	PREDICTED: ethylene-responsive transcription factor ERF114, partial [Vitis vinifera]
gene7273	LOC100251930	0.13696	0.105024	0.374979	2.11727	1.8224	3.37251	8.66509	8.31802	8.28705	1.76001	2.17159	1.42497	6.07798	6.79718	5.66237	19.2304	19.0024	15.7124	[RTKL]	--	Molecular Function: protein serine/threonine kinase activity (GO:0004674);; Molecular Function: ATP binding (GO:0005524);; Biological Process: protein phosphorylation (GO:0006468);;	K07359|0|vvi:100251930|serine/threonine-protein kinase GRIK1; K07359 calcium/calmodulin-dependent protein kinase kinase [EC:2.7.11.17] (A)	--	[T]	Signal transduction mechanisms	Protein kinase domain;; Protein tyrosine kinase;; Kinase-like;; RIO1 family	Serine/threonine-protein kinase GRIK1 OS=Arabidopsis thaliana (Mouse-ear cress) PE=1 SV=1	T	Signal transduction mechanisms	PREDICTED: serine/threonine-protein kinase GRIK1 isoform X1 [Vitis vinifera]
gene11428	LOC100257270	71.9993	66.5006	68.5851	80.4708	76.585	80.5854	90.968	89.2517	93.5794	169.676	185.759	175.512	198.324	192.858	191.883	242.178	221.419	207.008	[LKJ]	--	--	--	--	[A]	RNA processing and modification	Helicase conserved C-terminal domain;; DEAD/DEAH box helicase	DEAD-box ATP-dependent RNA helicase 38 OS=Oryza sativa subsp. japonica (Rice) PE=3 SV=1	L	Replication, recombination and repair	PREDICTED: DEAD-box ATP-dependent RNA helicase 38 isoform X2 [Vitis vinifera]
gene29310	LOC100264974	0.246289	0.306459	0.172751	0.66188	0.541658	0.54867	1.69221	1.44261	1.45055	0.032851	0.008167	0.025009	0.047268	0.068887	0.066043	0.316844	0.251276	0.233272	--	--	--	--	--	--	--	KIP1-like protein	--	S	Function unknown	PREDICTED: myosin-11-like [Vitis vinifera]
gene17031	TIP1%3B1	46.3438	45.6345	44.8478	403.131	409.267	490.863	8.92095	17.0885	17.1639	120.111	113.804	141.557	717.221	854.386	675.018	64.8779	71.9724	53.9799	[G]	Carbohydrate transport and metabolism	Biological Process: water transport (GO:0006833);; Molecular Function: urea transmembrane transporter activity (GO:0015204);; Molecular Function: water channel activity (GO:0015250);; Cellular Component: integral component of membrane (GO:0016021);; Biological Process: urea transmembrane transport (GO:0071918);;	K09873|6.71325e-165|vvi:100233003|TIP1;1, TIP1, aquaporin; aquaporin-like; K09873 aquaporin TIP (A)	--	[G]	Carbohydrate transport and metabolism	Major intrinsic protein	Aquaporin TIP1-3, N-terminally processed GN=TIP1-3 OS=Arabidopsis thaliana (Mouse-ear cress) PE=1 SV=1	G	Carbohydrate transport and metabolism	unnamed protein product [Vitis vinifera]
gene7840	LOC100262131	1.54404	1.44313	1.60832	0.653556	0.1726	0.319977	0.13822	0.148667	0.04857	5.83447	5.24449	4.44038	1.33499	1.22382	2.1981	2.92468	2.54766	2.602	[Q]	Secondary metabolites biosynthesis, transport and catabolism	Molecular Function: iron ion binding (GO:0005506);; Molecular Function: electron carrier activity (GO:0009055);; Cellular Component: membrane (GO:0016020);; Molecular Function: oxidoreductase activity, acting on paired donors, with incorporation or reduction of molecular oxygen, NAD(P)H as one donor, and incorporation of one atom of oxygen (GO:0016709);; Molecular Function: heme binding (GO:00200…	--	--	[Q]	Secondary metabolites biosynthesis, transport and catabolism	Cytochrome P450	2-methylbutanal oxime monooxygenase GN=CYP71E7 OS=Manihot esculenta (Cassava) PE=1 SV=1	Q	Secondary metabolites biosynthesis, transport and catabolism	PREDICTED: 2-methylbutanal oxime monooxygenase-like [Vitis vinifera]
gene29498	LOC100241664	2.96507	3.26445	1.9029	0.829096	1.18003	1.0072	0.206206	0.174009	0.049979	14.9517	15.9493	13.2833	7.68752	10.1995	8.90481	1.53174	1.68605	1.84461	--	--	Cellular Component: integral component of membrane (GO:0016021);; Biological Process: transmembrane transport (GO:0055085);;	--	--	[G]	Carbohydrate transport and metabolism	Major Facilitator Superfamily;; Sugar (and other) transporter	--	G	Carbohydrate transport and metabolism	PREDICTED: uncharacterized protein LOC100241664 [Vitis vinifera]
gene15623	LOC100243748	34.1304	29.9954	33.2406	3.3279	2.54311	1.57672	0	0	0.094125	8.11541	9.49186	20.2683	0.836579	0.551925	0.526376	0	0	0	--	--	--	--	--	--	--	Helix-loop-helix DNA-binding domain	Transcription factor bHLH36 GN=MIO24.9 OS=Arabidopsis thaliana (Mouse-ear cress) PE=2 SV=1	K	Transcription	PREDICTED: transcription factor bHLH36-like [Vitis vinifera]
gene13527	PHYE	28.8127	29.4274	28.2839	23.5282	22.9953	19.6288	1.89974	2.18085	1.96503	14.6208	13.7286	13.0636	8.72519	9.19315	9.41312	1.86068	1.85343	2.13363	[T]	Signal transduction mechanisms	Molecular Function: phosphorelay sensor kinase activity (GO:0000155);; Biological Process: phosphorelay signal transduction system (GO:0000160);; Molecular Function: ATP binding (GO:0005524);; Biological Process: methylation-dependent chromatin silencing (GO:0006346);; Molecular Function: G-protein coupled photoreceptor activity (GO:0008020);; Biological Process: detection of visible light (GO:00…	K12123|0|vvi:100264019|PHYE; phytochrome E; K12123 phytochrome E (A)	--	--	--	Phytochrome region;; PAS fold;; PAS fold;; GAF domain;; PAS domain;; Histidine kinase-, DNA gyrase B-, and HSP90-like ATPase;; His Kinase A (phospho-acceptor) domain;; PAS fold	Phytochrome E GN=PHYE OS=Ipomoea nil (Japanese morning glory) PE=2 SV=1	T	Signal transduction mechanisms	PREDICTED: phytochrome E [Vitis vinifera]
gene3221	LOC100264100	64.8932	65.8683	65.3335	103.835	92.9833	111.377	188.359	193.521	182.514	129.341	122.8	131.192	146.018	142.118	147.194	62.6663	61.7915	59.0894	[E]	Amino acid transport and metabolism	Molecular Function: serine-type carboxypeptidase activity (GO:0004185);; Biological Process: proteolysis (GO:0006508);;	K16297|0|vvi:100264100|putative serine carboxypeptidase-like 23; K16297 serine carboxypeptidase-like clade II [EC:3.4.16.-] (A)	--	[OE]	--	Serine carboxypeptidase	Serine carboxypeptidase-like 40 (Precursor) GN=SCPL40 OS=Arabidopsis thaliana (Mouse-ear cress) PE=2 SV=2	E	Amino acid transport and metabolism	PREDICTED: putative serine carboxypeptidase-like 23 [Vitis vinifera]
gene20768	LOC100266167	20.2369	20.6956	19.1269	14.8874	13.0951	13.9818	6.55532	6.26542	6.00599	10.8679	10.9216	10.4256	8.30926	8.19815	9.94978	4.57962	4.6219	4.82411	[Z]	Cytoskeleton	Molecular Function: microtubule motor activity (GO:0003777);; Molecular Function: ATP binding (GO:0005524);; Cellular Component: kinesin complex (GO:0005871);; Cellular Component: microtubule (GO:0005874);; Biological Process: microtubule-based movement (GO:0007018);; Molecular Function: microtubule binding (GO:0008017);; Biological Process: root development (GO:0048364);;	--	--	[Z]	Cytoskeleton	Kinesin motor domain;; Armadillo/beta-catenin-like repeat;; HEAT repeats	Armadillo repeat-containing kinesin-like protein 2 GN=ARK2 OS=Arabidopsis thaliana (Mouse-ear cress) PE=1 SV=2	Z	Cytoskeleton	PREDICTED: armadillo repeat-containing kinesin-like protein 2 [Vitis vinifera]
gene23286	LOC100262032	5.61343	5.61903	6.21265	6.2298	6.85009	7.58104	1.39711	1.4213	2.12999	14.8528	13.222	12.5102	15.7626	15.6051	17.3203	5.33623	4.69167	5.46257	--	--	Molecular Function: galactoside 2-alpha-L-fucosyltransferase activity (GO:0008107);; Cellular Component: membrane (GO:0016020);; Biological Process: fucosylation (GO:0036065);; Biological Process: cell wall biogenesis (GO:0042546);;	K13681|0|vvi:100262032|galactoside 2-alpha-L-fucosyltransferase; K13681 xyloglucan fucosyltransferase [EC:2.4.1.-] (A)	--	--	--	Xyloglucan fucosyltransferase	Galactoside 2-alpha-L-fucosyltransferase GN=FT1 OS=Pisum sativum (Garden pea) PE=2 SV=1	O	Posttranslational modification, protein turnover, chaperones	hypothetical protein VITISV_031725 [Vitis vinifera]
gene21643	LOC100249331	1.50104	1.20993	0.820712	2.60749	2.22373	2.86661	0.169855	0.355743	0.770336	1.16804	0.810919	1.14509	8.43316	7.22915	5.92329	0	0.308336	0.44541	--	--	Biological Process: regulation of cyclin-dependent protein serine/threonine kinase activity (GO:0000079);; Molecular Function: kinase activity (GO:0016301);; Molecular Function: protein kinase binding (GO:0019901);;	--	--	[R]	General function prediction only	Cyclin;; Cyclin, N-terminal domain	Cyclin-U4-1 GN=CYCU4-1 OS=Arabidopsis thaliana (Mouse-ear cress) PE=1 SV=1	S	Function unknown	PREDICTED: cyclin-U4-1 [Vitis vinifera]
gene12977	LOC100258233	0.142588	0.05307	0.052611	0.087384	0	0	0	0	0	0.654969	0.322361	0.486576	0.113892	0.205165	0.050926	0	0	0	--	--	--	--	--	[R]	General function prediction only	Leucine Rich repeats (2 copies);; Leucine rich repeat;; Leucine Rich Repeat;; Leucine Rich repeat;; Leucine rich repeat N-terminal domain;; Leucine rich repeat	LRR receptor-like serine/threonine-protein kinase GSO1 (Precursor) GN=GSO1 OS=Arabidopsis thaliana (Mouse-ear cress) PE=2 SV=1	S	Function unknown	PREDICTED: probable leucine-rich repeat receptor-like protein kinase At1g35710 [Vitis vinifera]
gene17543	LOC100247137	157.065	150.54	172.81	205.842	219.322	214.907	704.392	668.554	695.609	284.873	366.251	411.694	472.414	361.013	424.673	396.582	436.648	498.93	[P]	Inorganic ion transport and metabolism	Cellular Component: chromatin (GO:0000785);; Biological Process: metal ion transport (GO:0030001);; Molecular Function: metal ion binding (GO:0046872);;	K07213|3.47331e-41|vvi:100247137|copper transport protein CCH; K07213 copper chaperone (A)	--	[P]	Inorganic ion transport and metabolism	Heavy-metal-associated domain	Copper transport protein ATX1 GN=ATX1 OS=Arabidopsis thaliana (Mouse-ear cress) PE=1 SV=1	S	Function unknown	PREDICTED: copper transport protein CCH [Vitis vinifera]
gene8720	LOC100852835	59.0518	58.9036	62.7998	21.6451	22.0438	18.5166	9.28802	7.9638	8.49104	41.9416	39.0299	33.9844	10.555	12.2998	11.0481	4.48244	3.98696	4.31496	[E]	Amino acid transport and metabolism	Molecular Function: S-adenosylmethionine-homocysteine S-methyltransferase activity (GO:0008898);; Biological Process: methionine biosynthetic process (GO:0009086);; Biological Process: methylation (GO:0032259);; Biological Process: S-methylmethionine cycle (GO:0033528);;	K00547|0|vvi:100852835|homocysteine S-methyltransferase 2; K00547 homocysteine S-methyltransferase [EC:2.1.1.10] (A)	ko00270:Cysteine and methionine metabolism	[E]	Amino acid transport and metabolism	Homocysteine S-methyltransferase	Homocysteine S-methyltransferase 2 GN=HMT-2 OS=Arabidopsis thaliana (Mouse-ear cress) PE=1 SV=1	E	Amino acid transport and metabolism	PREDICTED: homocysteine S-methyltransferase 2 [Vitis vinifera]
gene8464	LOC100246547	0.37591	0.716207	0.657682	0.887316	0.995422	0.602496	1.60264	1.25817	1.64506	1.48838	1.00476	1.26319	2.41128	2.11403	2.29056	26.8396	27.8202	26.6102	--	--	Molecular Function: gamma-aminobutyric acid transmembrane transporter activity (GO:0015185);; Biological Process: gamma-aminobutyric acid transport (GO:0015812);; Cellular Component: integral component of membrane (GO:0016021);;	--	--	[E]	Amino acid transport and metabolism	Transmembrane amino acid transporter protein	GABA transporter 1 GN=T23G18.9 OS=Arabidopsis thaliana (Mouse-ear cress) PE=1 SV=1	E	Amino acid transport and metabolism	PREDICTED: GABA transporter 1 [Vitis vinifera]
gene5287	LOC104879121	0.338434	0.080375	0.482778	0.369164	0.556845	0.447899	0	0.191631	0.175534	1.41416	1.82106	1.46755	1.07259	0.463039	0.8918	0.040347	0.189713	0.225753	[P]	Inorganic ion transport and metabolism	Molecular Function: peroxidase activity (GO:0004601);;	K00434|1.4565e-126|vvi:100262705|	ko00053:Ascorbate and aldarate metabolism;ko00480:Glutathione metabolism	--	--	Peroxidase	Probable L-ascorbate peroxidase 3 OS=Oryza sativa subsp. japonica (Rice) PE=3 SV=1	P	Inorganic ion transport and metabolism	PREDICTED: probable L-ascorbate peroxidase 3 isoform X2 [Vitis vinifera]
gene26559	LOC100257234	14.4197	17.0862	19.7488	21.3266	19.5478	16.4525	25.7053	30.567	30.1965	14.5836	13.7499	15.9144	11.6722	13.3574	12.7023	1.93623	2.56804	2.96179	[H]	Coenzyme transport and metabolism	Biological Process: isoprenoid biosynthetic process (GO:0008299);; Molecular Function: transferase activity (GO:0016740);;	K13789|0|vvi:100257234|heterodimeric geranylgeranyl pyrophosphate synthase small subunit, chloroplastic; K13789 geranylgeranyl diphosphate synthase, type II [EC:2.5.1.1 2.5.1.10 2.5.1.29] (A)	ko00900:Terpenoid backbone biosynthesis	[H]	Coenzyme transport and metabolism	Polyprenyl synthetase	Heterodimeric geranylgeranyl pyrophosphate synthase small subunit, chloroplastic (Precursor) GN=GGR OS=Arabidopsis thaliana (Mouse-ear cress) PE=1 SV=2	H	Coenzyme transport and metabolism	PREDICTED: heterodimeric geranylgeranyl pyrophosphate synthase small subunit, chloroplastic [Vitis vinifera]
gene23647	LOC100255310	214.396	198.676	208.148	193.628	217.396	180.513	145.311	143.125	143.076	96.5732	105.208	95.5319	89.4818	96.6989	80.1803	97.62	98.9096	105.883	[O]	Posttranslational modification, protein turnover, chaperones	Molecular Function: peptide-methionine (S)-S-oxide reductase activity (GO:0008113);; Biological Process: oxidation-reduction process (GO:0055114);;	K07304|1.0398e-138|vvi:100255310|peptide methionine sulfoxide reductase; K07304 peptide-methionine (S)-S-oxide reductase [EC:1.8.4.11] (A)	--	[O]	Posttranslational modification, protein turnover, chaperones	Peptide methionine sulfoxide reductase	Peptide methionine sulfoxide reductase (Fragment) GN=E4 OS=Solanum lycopersicum (Tomato) PE=3 SV=1	O	Posttranslational modification, protein turnover, chaperones	PREDICTED: peptide methionine sulfoxide reductase [Vitis vinifera]
gene14108	PPO	40.1361	38.2125	36.4243	12.7605	11.1269	12.6675	0.408564	0.341569	0.71292	11.8024	11.1138	17.5553	10.2834	9.99849	9.68912	0.12678	0	0.044301	--	--	Molecular Function: catechol oxidase activity (GO:0004097);; Cellular Component: chloroplast thylakoid lumen (GO:0009543);; Biological Process: pigment biosynthetic process (GO:0046148);; Molecular Function: metal ion binding (GO:0046872);; Biological Process: oxidation-reduction process (GO:0055114);;	--	--	--	--	Protein of unknown function (DUF_B2219);; Common central domain of tyrosinase	Polyphenol oxidase, chloroplastic (Precursor) OS=Vitis vinifera (Grape) PE=1 SV=1	--	--	unnamed protein product [Vitis vinifera]
gene9859	LOC100259515	375.991	378.308	381.452	195.586	184.572	192.044	143.825	133.986	128.724	234.153	237.021	292.184	119.972	112.732	131.666	39.8667	41.4638	42.8371	[I]	Lipid transport and metabolism	Molecular Function: inositol-3-phosphate synthase activity (GO:0004512);; Cellular Component: cytoplasm (GO:0005737);; Biological Process: inositol biosynthetic process (GO:0006021);; Biological Process: phospholipid biosynthetic process (GO:0008654);;	K01858|0|vvi:100259515|inositol-3-phosphate synthase; K01858 myo-inositol-1-phosphate synthase [EC:5.5.1.4] (A)	ko00562:Inositol phosphate metabolism	[I]	Lipid transport and metabolism	Myo-inositol-1-phosphate synthase;; Myo-inositol-1-phosphate synthase	Inositol-3-phosphate synthase OS=Nicotiana tabacum (Common tobacco) PE=2 SV=1	I	Lipid transport and metabolism	PREDICTED: inositol-3-phosphate synthase [Vitis vinifera]
gene22163	LOC100247339	0.461652	0.684143	0.295027	3.37943	4.53571	4.51005	19.2882	19.1868	19.9649	1.06254	0.673856	0.409774	2.64854	2.63853	2.18981	3.23141	2.28199	3.52528	--	--	Molecular Function: carboxylic ester hydrolase activity (GO:0004091);; Cellular Component: plant-type cell wall (GO:0009505);;	--	--	[M]	Cell wall/membrane/envelope biogenesis	Pectinacetylesterase	--	S	Function unknown	PREDICTED: uncharacterized protein LOC100247339 isoform X1 [Vitis vinifera]
gene28686	LOC100252642	2.44069	1.64524	1.42533	11.2705	9.36239	13.4907	42.8446	48.9701	43.7927	5.93563	0.15683	0.093246	13.897	11.7605	16.0253	13.9042	12.0985	20.1437	[R]	General function prediction only	Molecular Function: zinc ion binding (GO:0008270);; Biological Process: response to bacterium (GO:0009617);; Biological Process: plant-type hypersensitive response (GO:0009626);; Biological Process: lignin biosynthetic process (GO:0009809);; Molecular Function: aryl-alcohol dehydrogenase (NAD+) activity (GO:0018456);; Molecular Function: cinnamyl-alcohol dehydrogenase activity (GO:0045551);; Biol…	K00083|0|vvi:100252642|probable mannitol dehydrogenase; K00083 cinnamyl-alcohol dehydrogenase [EC:1.1.1.195] (A)	ko00940:Phenylpropanoid biosynthesis	[Q]	Secondary metabolites biosynthesis, transport and catabolism	Alcohol dehydrogenase GroES-like domain;; Zinc-binding dehydrogenase;; D-isomer specific 2-hydroxyacid dehydrogenase, NAD binding domain	Probable mannitol dehydrogenase GN=CAD OS=Fragaria ananassa (Strawberry) PE=2 SV=1	C	Energy production and conversion	PREDICTED: probable mannitol dehydrogenase [Vitis vinifera]
gene5458	LOC100260878	9.37133	7.84943	9.33587	14.2461	13.1693	14.0773	14.5686	16.11	15.3311	14.6776	14.8244	14.3018	38.312	35.1287	36.5616	45.478	46.6815	39.8456	--	--	--	--	--	--	--	--	BTB/POZ domain-containing protein At2g13690 GN=PRL1-IFG OS=Arabidopsis thaliana (Mouse-ear cress) PE=2 SV=2	S	Function unknown	PREDICTED: BTB/POZ domain-containing protein At2g13690 [Vitis vinifera]
gene5671	LOC100246525	0	0	0.079217	0	0	0	0.170059	0.659927	0.385551	0.511841	0.311048	0.240523	0.429662	0	0.076681	204.253	198.224	207.766	--	--	Biological Process: defense response (GO:0006952);; Biological Process: response to biotic stimulus (GO:0009607);;	--	--	--	--	Pathogenesis-related protein Bet v I family	Major allergen Pru ar 1 OS=Prunus armeniaca (Apricot) PE=1 SV=1	S	Function unknown	PREDICTED: major allergen Pru av 1 [Vitis vinifera]
gene5459	LOC100266085	7.14567	7.02722	7.43428	5.4576	4.30527	5.06791	1.49809	1.38391	1.5388	3.34517	4.05251	3.62862	2.77104	2.98664	3.81315	0.635257	0.670055	0.743787	--	--	--	--	--	--	--	LIM-domain binding protein	Transcriptional corepressor SEUSS GN=SEU OS=Arabidopsis thaliana (Mouse-ear cress) PE=1 SV=1	--	--	PREDICTED: transcriptional corepressor SEUSS isoform X1 [Vitis vinifera]
gene18490	LOC100259632	8.75346	7.8167	7.65247	6.16401	7.19634	7.92028	2.18078	2.56852	1.83986	12.8224	12.5109	11.1594	8.56199	10.9911	8.10671	4.18734	4.94685	4.90927	--	--	Molecular Function: calcium ion binding (GO:0005509);; Cellular Component: chloroplast thylakoid lumen (GO:0009543);; Cellular Component: chloroplast stroma (GO:0009570);; Cellular Component: photosystem II oxygen evolving complex (GO:0009654);; Cellular Component: extrinsic component of membrane (GO:0019898);; Cellular Component: chloroplast photosystem II (GO:0030095);; Biological Process: phot…	--	--	--	--	PsbP	PsbP domain-containing protein 1, chloroplastic (Precursor) GN=PPD1 OS=Arabidopsis thaliana (Mouse-ear cress) PE=1 SV=1	S	Function unknown	PREDICTED: psbP domain-containing protein 1, chloroplastic [Vitis vinifera]
gene27590	LOC100251269	21.3221	20.5762	19.3005	20.531	24.553	26.2397	22.8191	22.8624	25.6792	16.696	18.7816	19.2573	13.5139	14.6315	13.2104	10.6861	10.3586	9.13967	--	--	--	--	--	--	--	PLAC8 family	Protein MID1-COMPLEMENTING ACTIVITY 1 GN=MCA1 OS=Arabidopsis thaliana (Mouse-ear cress) PE=1 SV=1	S	Function unknown	PREDICTED: protein MID1-COMPLEMENTING ACTIVITY 1 [Vitis vinifera]
gene17910	LOC109123685	0.021291	0.125306	0.125984	0.049107	0.360863	0.096631	0.343308	0.181314	0.376446	0.730056	0.758522	0.709261	1.50503	0.679404	1.61395	1.07631	1.35083	0.943153	--	--	Biological Process: defense response (GO:0006952);; Molecular Function: ADP binding (GO:0043531);;	--	--	[T]	Signal transduction mechanisms	NB-ARC domain;; AAA ATPase domain;; AAA domain	Putative disease resistance RPP13-like protein 1 GN=RPPL1 OS=Arabidopsis thaliana (Mouse-ear cress) PE=3 SV=1	S	Function unknown	PREDICTED: putative disease resistance RPP13-like protein 1 [Vitis vinifera]
gene8168	LOC100251263	10.0862	10.4617	8.51664	11.9342	13.3089	10.6431	15.6438	15.3263	15.2577	9.42534	8.59091	9.68037	9.97252	10.0369	9.19617	8.09304	6.92339	7.79376	[A]	RNA processing and modification	Molecular Function: nucleic acid binding (GO:0003676);; Molecular Function: exonuclease activity (GO:0004527);; Cellular Component: intracellular (GO:0005622);;	K13288|3.01303e-163|vvi:100251263|oligoribonuclease; K13288 oligoribonuclease [EC:3.1.-.-] (A)	ko03008:Ribosome biogenesis in eukaryotes	[A]	RNA processing and modification	Exonuclease	Oligoribonuclease GN=At2g26970 OS=Arabidopsis thaliana (Mouse-ear cress) PE=2 SV=2	A	RNA processing and modification	PREDICTED: oligoribonuclease [Vitis vinifera]
gene13043	LOC100246206	0.219917	0.580706	0.533276	0.478864	0.409477	0.41947	0.52138	0.381159	0.287145	3.00589	2.21364	2.9819	0.775525	0.758629	1.03124	5.40711	5.78136	5.57665	--	--	--	K08900|0|vvi:100246206|probable mitochondrial chaperone BCS1-B; K08900 mitochondrial chaperone BCS1 (A)	--	[O]	Posttranslational modification, protein turnover, chaperones	Domain associated at C-terminal with AAA;; ATPase family associated with various cellular activities (AAA);; AAA domain	--	O	Posttranslational modification, protein turnover, chaperones	PREDICTED: probable mitochondrial chaperone BCS1-B [Vitis vinifera]
gene1270	LOC100261354	79.9036	82.1734	79.0069	3.91676	2.37785	3.27585	17.5652	16.7919	17.5701	107.495	113.811	101.86	3.62986	4.92434	4.62087	2.4037	2.42545	2.57913	[O]	Posttranslational modification, protein turnover, chaperones	Biological Process: response to stress (GO:0006950);;	K13993|1.49785e-157|vvi:100261354|25.3 kDa heat shock protein, chloroplastic-like; K13993 HSP20 family protein (A)	ko04141:Protein processing in endoplasmic reticulum	[O]	Posttranslational modification, protein turnover, chaperones	Hsp20/alpha crystallin family	25.3 kDa heat shock protein, chloroplastic (Precursor) GN=HSP25.3 OS=Arabidopsis thaliana (Mouse-ear cress) PE=2 SV=1	O	Posttranslational modification, protein turnover, chaperones	PREDICTED: small heat shock protein, chloroplastic [Vitis vinifera]
gene1570	LOC100266163	0.265074	0.440649	0.317357	0.138347	0.129521	0.443633	0.283923	0.218452	0.249076	2.25069	1.11162	0.964442	0.648618	0.367444	0.549431	0.865195	1.13769	1.49964	[L]	Replication, recombination and repair	Biological Process: cytokinesis by cell plate formation (GO:0000911);; Molecular Function: DNA binding (GO:0003677);; Molecular Function: DNA helicase activity (GO:0003678);; Molecular Function: ATP binding (GO:0005524);; Cellular Component: nucleus (GO:0005634);; Cellular Component: cytosol (GO:0005829);; Biological Process: acetyl-CoA metabolic process (GO:0006084);; Biological Process: DNA unw…	K02540|0|vvi:100266163|DNA replication licensing factor MCM2; K02540 DNA replication licensing factor MCM2 [EC:3.6.4.12] (A)	ko03030:DNA replication	[L]	Replication, recombination and repair	MCM2/3/5 family;; Mini-chromosome maintenance protein 2;; MCM N-terminal domain;; Magnesium chelatase, subunit ChlI;; AAA domain (dynein-related subfamily)	DNA replication licensing factor MCM2 GN=OsI_36121 OS=Oryza sativa subsp. indica (Rice) PE=3 SV=1	L	Replication, recombination and repair	PREDICTED: DNA replication licensing factor MCM2 [Vitis vinifera]
gene27899	LOC100266813	5.53355	5.30332	4.74815	12.0898	11.3372	12.6027	40.9221	41.261	46.2181	2.64962	3.40415	3.07345	5.09299	3.59501	4.32836	29.7154	31.8448	34.302	[O]	Posttranslational modification, protein turnover, chaperones	Molecular Function: acid-amino acid ligase activity (GO:0016881);;	K10581|0|vvi:100266813|probable ubiquitin-conjugating enzyme E2 24; K10581 ubiquitin-conjugating enzyme E2 O [EC:6.3.2.19] (A)	ko04120:Ubiquitin mediated proteolysis	[O]	Posttranslational modification, protein turnover, chaperones	Ubiquitin-conjugating enzyme	Probable ubiquitin-conjugating enzyme E2 24 GN=T1B8.8 OS=Arabidopsis thaliana (Mouse-ear cress) PE=2 SV=1	O	Posttranslational modification, protein turnover, chaperones	PREDICTED: probable ubiquitin-conjugating enzyme E2 24 [Vitis vinifera]
PB.5366	#N/A	166.584	165.806	189.048	160.682	157.882	116.948	37.4084	37.1433	36.4405	133.467	141.985	130.45	68.2253	78.1523	69.5839	21.5246	21.9377	17.8841	--	--	Molecular Function: zinc ion binding (GO:0008270);;	--	--	[O]	Posttranslational modification, protein turnover, chaperones	--	E3 ubiquitin-protein ligase RING1-like GN=At3g19950 OS=Arabidopsis thaliana (Mouse-ear cress) PE=1 SV=1	O	Posttranslational modification, protein turnover, chaperones	PREDICTED: E3 ubiquitin-protein ligase arkadia-like [Vitis vinifera]
gene6294	LOC100264738	0.274398	0.121748	0.182852	21.7725	15.5582	37.2048	414.874	557.589	496.083	17.6004	14.4642	6.6177	20.2258	16.7661	12.7254	380.15	416.188	404.179	--	--	--	--	--	--	--	--	--	--	--	PREDICTED: early nodulin-75-like [Vitis vinifera]
gene17405	LOC100265038	25.4342	29.9636	28.2681	29.2257	22.6119	23.5842	13.9	13.6853	13.4747	34.6952	33.5583	36.0374	30.7381	27.665	30.1731	30.7913	28.0021	30.0835	--	--	Cellular Component: ubiquitin ligase complex (GO:0000151);; Molecular Function: ubiquitin-protein transferase activity (GO:0004842);; Cellular Component: kinesin complex (GO:0005871);; Biological Process: protein ubiquitination (GO:0016567);; Molecular Function: kinesin binding (GO:0019894);; Biological Process: protein autophosphorylation (GO:0046777);; Molecular Function: transmembrane receptor…	--	--	[S]	Function unknown	Armadillo/beta-catenin-like repeat;; U-box domain;; HEAT repeats;; Armadillo-like	U-box domain-containing protein 14 GN=PUB14 OS=Arabidopsis thaliana (Mouse-ear cress) PE=1 SV=1	O	Posttranslational modification, protein turnover, chaperones	PREDICTED: U-box domain-containing protein 14 [Vitis vinifera]
gene27214	LOC100251296	0.182935	0.157525	0.208589	0.242602	0.116665	0.24905	0.443928	0.318195	0.256165	0.054671	0.108616	0.0918	0.148185	0.236508	0.049974	0.070138	0.030186	0.081111	--	--	Biological Process: defense response (GO:0006952);; Biological Process: metabolic process (GO:0008152);; Molecular Function: hydrolase activity, acting on glycosyl bonds (GO:0016798);; Molecular Function: ADP binding (GO:0043531);;	--	--	[T]	Signal transduction mechanisms	NB-ARC domain;; Leucine rich repeat;; Leucine Rich repeats (2 copies)	Putative disease resistance protein RGA4 GN=RGA4 OS=Solanum bulbocastanum (Wild potato) PE=2 SV=1	S	Function unknown	PREDICTED: putative disease resistance protein RGA4 isoform X1 [Vitis vinifera]
gene17358	LOC100246118	59.9832	63.9269	62.7739	52.3681	41.3551	47.6808	14.072	13.9174	16.4608	69.2343	61.8148	61.444	39.1753	32.697	47.1159	43.3734	43.9918	37.1478	[R]	General function prediction only	Biological Process: lipid metabolic process (GO:0006629);; Molecular Function: hydrolase activity (GO:0016787);; Biological Process: response to other organism (GO:0051707);;	--	--	[I]	Lipid transport and metabolism	Patatin-like phospholipase	Patatin-like protein 6 GN=PLP6 OS=Arabidopsis thaliana (Mouse-ear cress) PE=2 SV=1	S	Function unknown	PREDICTED: patatin-like protein 6 [Vitis vinifera]
gene12279	LOC100248097	1.54744	2.03013	1.91615	13.8807	14.8073	18.1504	6.84697	6.7137	7.324	5.81214	4.5757	3.81625	22.3868	21.7587	19.9738	21.0775	21.2898	21.5465	[Z]	Cytoskeleton	Molecular Function: microtubule motor activity (GO:0003777);; Molecular Function: ATP binding (GO:0005524);; Cellular Component: nucleus (GO:0005634);; Cellular Component: kinesin complex (GO:0005871);; Cellular Component: microtubule (GO:0005874);; Cellular Component: plasma membrane (GO:0005886);; Biological Process: microtubule-based movement (GO:0007018);; Molecular Function: microtubule bind…	K10393|0|vvi:100248097|kinesin-13A; K10393 kinesin family member 2/24 (A)	--	[Z]	Cytoskeleton	Kinesin motor domain	Kinesin-13A GN=KINESIN-13A OS=Arabidopsis thaliana (Mouse-ear cress) PE=1 SV=1	Z	Cytoskeleton	PREDICTED: kinesin-13A isoform X1 [Vitis vinifera]
gene2902	LOC100245139	7.71871	6.79549	8.47847	5.72574	4.96428	3.92121	0.277211	0.177915	0.433812	11.5977	11.6858	11.6628	4.27713	4.73365	6.10874	2.51577	2.32506	2.044	[RTKL]	--	Molecular Function: protein serine/threonine kinase activity (GO:0004674);; Molecular Function: ATP binding (GO:0005524);; Biological Process: protein phosphorylation (GO:0006468);;	--	--	--	--	Protein kinase domain;; Protein tyrosine kinase	Putative proline-rich receptor-like protein kinase PERK11 GN=PERK11 OS=Arabidopsis thaliana (Mouse-ear cress) PE=2 SV=2	T	Signal transduction mechanisms	PREDICTED: proline-rich receptor-like protein kinase PERK4 isoform X1 [Vitis vinifera]
gene15493	LOC100259105	0.929616	0.245621	0.560742	0.562013	0.751236	0.62438	0.423492	0.456816	0.298079	1.20323	1.75043	1.55693	1.22206	1.76282	1.30645	2.53646	2.47758	3.42223	[R]	General function prediction only	Molecular Function: riboflavin kinase activity (GO:0008531);; Biological Process: riboflavin biosynthetic process (GO:0009231);; Molecular Function: hydrolase activity (GO:0016787);; Molecular Function: acid-amino acid ligase activity (GO:0016881);;	--	--	[R]	General function prediction only	Haloacid dehalogenase-like hydrolase;; haloacid dehalogenase-like hydrolase;; HAD-hyrolase-like	Riboflavin kinase GN=F18E5.90 OS=Arabidopsis thaliana (Mouse-ear cress) PE=1 SV=1	S	Function unknown	unnamed protein product [Vitis vinifera]
gene2815	LOC100241797	19.9334	19.1273	20.8527	7.50193	5.91542	6.64271	0.480142	0.409024	0.709748	5.84201	5.83646	7.47926	2.06927	2.22587	2.20104	0.043214	0.264132	0.457097	--	--	Molecular Function: transporter activity (GO:0005215);; Biological Process: transport (GO:0006810);; Cellular Component: integral component of membrane (GO:0016021);;	--	--	[G]	Carbohydrate transport and metabolism	Major intrinsic protein	Aquaporin PIP1-3 GN=F22L4.16 OS=Arabidopsis thaliana (Mouse-ear cress) PE=1 SV=1	G	Carbohydrate transport and metabolism	PREDICTED: probable aquaporin TIP3-2 [Vitis vinifera]
gene26862	LOC100266911	11.0283	14.063	13.0545	10.2358	6.68125	7.78691	3.99145	4.42398	4.04117	10.9787	11.4527	9.40542	6.18302	6.37914	6.58718	1.21623	2.01796	2.43083	[T]	Signal transduction mechanisms	Molecular Function: phosphoprotein phosphatase activity (GO:0004721);; Biological Process: metabolic process (GO:0008152);;	--	--	[T]	Signal transduction mechanisms	Protein phosphatase 2C	Probable protein phosphatase 2C 6 GN=At1g16220 OS=Arabidopsis thaliana (Mouse-ear cress) PE=2 SV=1	T	Signal transduction mechanisms	PREDICTED: probable protein phosphatase 2C 6 [Vitis vinifera]
gene4383	LOC100252539	1.13532	0.362124	0.899044	1.18957	1.10181	1.46573	0.50955	0.359198	0.153989	0.200062	0.242298	0.306507	0.370643	0.411969	0.26666	0.244699	0.487539	0.279414	[P]	Inorganic ion transport and metabolism	Molecular Function: N,N-dimethylaniline monooxygenase activity (GO:0004499);; Biological Process: auxin biosynthetic process (GO:0009851);; Molecular Function: flavin adenine dinucleotide binding (GO:0050660);; Molecular Function: NADP binding (GO:0050661);; Biological Process: oxidation-reduction process (GO:0055114);;	K11816|0|vvi:100252539|indole-3-pyruvate monooxygenase YUCCA6; K11816 indole-3-pyruvate monooxygenase [EC:1.14.13.168] (A)	ko00380:Tryptophan metabolism	[Q]	Secondary metabolites biosynthesis, transport and catabolism	Flavin-binding monooxygenase-like;; Pyridine nucleotide-disulphide oxidoreductase;; L-lysine 6-monooxygenase (NADPH-requiring);; Pyridine nucleotide-disulphide oxidoreductase;; Pyridine nucleotide-disulphide oxidoreductase;; NAD(P)-binding Rossmann-like domain;; FAD-NAD(P)-binding;; FAD binding domain;; HI0933-like protein;; FAD dependent oxidoreductase;; Thi4 family	Indole-3-pyruvate monooxygenase YUCCA6 GN=T14C9.160 OS=Arabidopsis thaliana (Mouse-ear cress) PE=1 SV=1	P	Inorganic ion transport and metabolism	PREDICTED: indole-3-pyruvate monooxygenase YUCCA6 [Vitis vinifera]
gene1108	LOC100249622	5.78403	7.50665	6.61345	24.6712	28.0837	28.551	31.3987	35.0641	34.7905	14.6179	16.2341	17.3456	30.4174	24.6291	29.4597	20.9779	23.1462	24.4698	[F]	Nucleotide transport and metabolism	Biological Process: endonucleolytic cleavage involved in rRNA processing (GO:0000478);; Molecular Function: CTP synthase activity (GO:0003883);; Cellular Component: cytosol (GO:0005829);; Biological Process: pyrimidine nucleotide biosynthetic process (GO:0006221);; Biological Process: embryo development ending in seed dormancy (GO:0009793);;	K01937|0|vvi:100249622|CTP synthase 1; K01937 CTP synthase [EC:6.3.4.2] (A)	ko00240:Pyrimidine metabolism	[F]	Nucleotide transport and metabolism	CTP synthase N-terminus;; Glutamine amidotransferase class-I;; Peptidase C26	--	F	Nucleotide transport and metabolism	PREDICTED: CTP synthase 1 [Vitis vinifera]
gene13772	LOC100267910	3.87741	4.87394	3.54433	5.3558	4.12099	3.98535	0.822135	1.34794	1.13517	0	0	0	0	0	0	0	0	0	[RTKL]	--	Molecular Function: protein serine/threonine kinase activity (GO:0004674);; Molecular Function: calcium ion binding (GO:0005509);; Molecular Function: ATP binding (GO:0005524);; Biological Process: protein phosphorylation (GO:0006468);; Molecular Function: polysaccharide binding (GO:0030247);;	--	--	--	--	Protein kinase domain;; Protein tyrosine kinase;; EGF domain;; Calcium-binding EGF domain	Wall-associated receptor kinase-like 22 (Precursor) GN=F20B17_27 OS=Arabidopsis thaliana (Mouse-ear cress) PE=2 SV=1	--	--	PREDICTED: putative wall-associated receptor kinase-like 11 [Vitis vinifera]
gene21394	LOC100256293	2.13556	3.57413	3.05371	1.66969	1.48749	1.84506	0.102814	0.167473	0.100994	2.97411	3.08265	4.15562	0.462429	0.370757	0.392475	20.4279	21.4951	19.977	[E]	Amino acid transport and metabolism	Cellular Component: cytoplasm (GO:0005737);; Biological Process: L-phenylalanine catabolic process (GO:0006559);; Biological Process: cinnamic acid biosynthetic process (GO:0009800);; Molecular Function: phenylalanine ammonia-lyase activity (GO:0045548);;	K10775|0|vvi:100256293|phenylalanine ammonia-lyase-like; K10775 phenylalanine ammonia-lyase [EC:4.3.1.24] (A)	ko00360:Phenylalanine metabolism;ko00940:Phenylpropanoid biosynthesis	[Q]	Secondary metabolites biosynthesis, transport and catabolism	Aromatic amino acid lyase	Phenylalanine ammonia-lyase GN=PAL OS=Populus trichocarpa (Western balsam poplar) PE=2 SV=1	E	Amino acid transport and metabolism	PREDICTED: phenylalanine ammonia-lyase-like [Vitis vinifera]
PB.7185	#N/A	9.85161	10.3341	8.87044	77.8076	98.6732	104.917	14.0998	21.3729	23.0189	1.54817	2.05975	2.15016	37.6256	51.7478	44.4601	12.3898	12.5502	9.99138	--	--	Biological Process: metabolic process (GO:0008152);; Molecular Function: transferase activity, transferring hexosyl groups (GO:0016758);;	--	--	--	--	--	--	S	Function unknown	hypothetical protein VITISV_004920 [Vitis vinifera]
gene28131	LOC100242032	25.2308	21.157	21.7832	34.6423	35.8258	37.4781	67.1259	64.021	63.1153	12.4003	13.34	12.3043	17.7744	18.2827	17.8999	27.2868	27.8597	27.1148	[P]	Inorganic ion transport and metabolism	Molecular Function: N,N-dimethylaniline monooxygenase activity (GO:0004499);; Molecular Function: flavin adenine dinucleotide binding (GO:0050660);; Molecular Function: NADP binding (GO:0050661);; Biological Process: oxidation-reduction process (GO:0055114);;	--	--	[Q]	Secondary metabolites biosynthesis, transport and catabolism	Flavin-binding monooxygenase-like;; Pyridine nucleotide-disulphide oxidoreductase;; NAD(P)-binding Rossmann-like domain;; FAD dependent oxidoreductase;; FAD binding domain;; Pyridine nucleotide-disulphide oxidoreductase;; Thi4 family;; HI0933-like protein;; FAD dependent oxidoreductase;; FAD-NAD(P)-binding;; FAD binding domain;; Flavin containing amine oxidoreductase;; Glucose inhibited division …	Flavin-containing monooxygenase FMO GS-OX-like 3 GN=At1g62620 OS=Arabidopsis thaliana (Mouse-ear cress) PE=2 SV=2	P	Inorganic ion transport and metabolism	PREDICTED: flavin-containing monooxygenase FMO GS-OX-like 3 [Vitis vinifera]
gene17716	LOC100257397	115.774	109.392	111.483	10.1808	8.99953	10.7139	14.0271	11.8758	15.8496	92.869	102.21	93.1674	9.02837	8.19371	11.8258	4.69082	2.53212	4.04035	--	--	--	--	--	[O]	Posttranslational modification, protein turnover, chaperones	CS domain	Uncharacterized protein OsI_027940 OS=Oryza sativa subsp. indica (Rice) PE=1 SV=2	S	Function unknown	hypothetical protein VITISV_015756 [Vitis vinifera]
gene15788	LOC100267124	189.609	178.664	181.22	70.5351	70.5329	73.6564	4.19356	3.75681	4.10981	128.264	127.857	118.039	57.6397	54.6942	61.1613	0.426416	0.306893	0.714167	--	--	Biological Process: carbohydrate metabolic process (GO:0005975);; Molecular Function: cellulase activity (GO:0008810);;	--	--	--	--	Glycosyl hydrolase family 9	Endoglucanase 11 (Precursor) GN=At2g32990 OS=Arabidopsis thaliana (Mouse-ear cress) PE=2 SV=1	G	Carbohydrate transport and metabolism	PREDICTED: endoglucanase 11 [Vitis vinifera]
gene1636	LOC100265661	51.9688	65.8974	60.9338	1.09855	1.55606	1.30052	7.32743	6.13722	6.90427	161.397	150.296	165.963	2.37868	2.72284	2.90496	2.83005	4.18911	3.16401	[O]	Posttranslational modification, protein turnover, chaperones	Molecular Function: ATP binding (GO:0005524);; Cellular Component: cell wall (GO:0005618);; Cellular Component: cytosol (GO:0005829);; Cellular Component: plasma membrane (GO:0005886);; Biological Process: protein folding (GO:0006457);; Biological Process: response to heat (GO:0009408);; Biological Process: defense response to bacterium (GO:0042742);; Biological Process: response to arsenic-conta…	K04079|0|vvi:100265661|heat shock protein 83; K04079 molecular chaperone HtpG (A)	ko04141:Protein processing in endoplasmic reticulum;ko04626:Plant-pathogen interaction	[O]	Posttranslational modification, protein turnover, chaperones	Hsp90 protein;; Histidine kinase-, DNA gyrase B-, and HSP90-like ATPase;; Histidine kinase-, DNA gyrase B-, and HSP90-like ATPase	Heat shock protein 83 GN=HSP83A OS=Ipomoea nil (Japanese morning glory) PE=2 SV=1	O	Posttranslational modification, protein turnover, chaperones	PREDICTED: heat shock protein 83 [Vitis vinifera]
gene4388	LOC100264582	0.388168	0.350931	0.289437	0.372654	0.38478	0.516919	0.793818	0.958122	0.834945	0.708115	0.907382	0.787634	0.684129	0.560935	0.881279	0.932319	0.897319	1.00993	[R]	General function prediction only	Molecular Function: nucleic acid binding (GO:0003676);; Molecular Function: helicase activity (GO:0004386);; Molecular Function: nucleotidyltransferase activity (GO:0016779);;	K02349|0|vvi:100264582|helicase and polymerase-containing protein TEBICHI; K02349 DNA polymerase theta [EC:2.7.7.7] (A)	--	[R]	General function prediction only	DNA polymerase family A;; DEAD/DEAH box helicase;; Helicase conserved C-terminal domain	Helicase and polymerase-containing protein TEBICHI GN=TEB OS=Arabidopsis thaliana (Mouse-ear cress) PE=2 SV=1	L	Replication, recombination and repair	PREDICTED: helicase and polymerase-containing protein TEBICHI isoform X1 [Vitis vinifera]
gene10365	LOC100240986	0	0	0.351326	0.395015	0.428888	0.293454	0.374071	0	0.073424	1.22712	1.33303	1.28413	1.97683	1.71	1.61362	2.46351	2.80474	1.58437	--	--	Molecular Function: calcium ion binding (GO:0005509);; Molecular Function: calcium-dependent phospholipid binding (GO:0005544);;	--	--	[U]	Intracellular trafficking, secretion, and vesicular transport	Annexin	Annexin D8 GN=T2L20 OS=Arabidopsis thaliana (Mouse-ear cress) PE=2 SV=2	S	Function unknown	PREDICTED: annexin A3 [Vitis vinifera]
gene19651	LOC100265266	0.340443	0.323255	0.233098	2.73792	2.6255	3.97354	13.7771	12.6152	12.3101	3.34673	2.30867	1.9956	1.1701	2.02508	1.30032	46.2293	46.5395	43.9654	--	--	Biological Process: heat acclimation (GO:0010286);;	--	--	--	--	GRAM domain	GEM-like protein 5 GN=At5g13200 OS=Arabidopsis thaliana (Mouse-ear cress) PE=1 SV=1	S	Function unknown	PREDICTED: GEM-like protein 5 isoform X1 [Vitis vinifera]
gene423	LOC100266239	3.15355	3.36511	3.5169	2.09491	1.86072	1.65647	1.01371	1.69515	1.15043	4.22011	4.61659	4.98504	3.77598	3.37508	3.81791	2.84224	3.3328	2.6397	--	--	Cellular Component: nucleus (GO:0005634);; Biological Process: chromatin assembly or disassembly (GO:0006333);;	K10753|2.50978e-121|vvi:100266239|histone chaperone ASF1B; K10753 histone chaperone ASF1 (A)	--	[KB]	--	ASF1 like histone chaperone	Histone chaperone ASF1B GN=F16F17.110 OS=Arabidopsis thaliana (Mouse-ear cress) PE=1 SV=1	BK	--	PREDICTED: histone chaperone ASF1B [Vitis vinifera]
gene25610	LOC100854818	26.3313	20.5293	23.7788	14.7468	25.0966	18.1954	18.5025	13.1341	17.0776	12.2439	11.7174	13.0817	10.8443	14.7382	12.6496	11.8097	12.3792	11.2795	--	--	--	--	--	--	--	--	--	S	Function unknown	PREDICTED: uncharacterized protein LOC100854818 [Vitis vinifera]
gene16189	LOC104880942	3.11863	2.2102	3.06402	2.80853	1.42524	2.38705	3.72036	5.14518	4.32718	1.65774	1.1716	2.0627	1.45568	1.9585	1.44094	2.37276	1.87865	2.08992	--	--	--	K07053|2.1857e-21|pper:PRUPE_ppa005657mg|hypothetical protein; K07053 (A)	--	--	--	--	--	--	--	PREDICTED: uncharacterized protein LOC104880942 [Vitis vinifera]
gene28672	LOC109122104	14.0513	15.3801	16.1009	8.51454	7.5947	8.96459	5.02242	4.61099	3.86366	6.90468	10.0084	10.8719	7.06458	6.71936	9.44551	2.05804	1.60831	2.28604	[RTKL]	--	Molecular Function: RNA binding (GO:0003723);; Molecular Function: RNA-directed DNA polymerase activity (GO:0003964);; Molecular Function: protein serine/threonine kinase activity (GO:0004674);; Molecular Function: ATP binding (GO:0005524);; Biological Process: RNA-dependent DNA replication (GO:0006278);; Biological Process: protein phosphorylation (GO:0006468);; Biological Process: recognition o…	--	--	--	--	Protein tyrosine kinase;; Protein kinase domain;; S-locus glycoprotein family;; D-mannose binding lectin;; PAN-like domain;; Domain of unknown function (DUF3403)	G-type lectin S-receptor-like serine/threonine-protein kinase RKS1 (Precursor) GN=RKS1 OS=Arabidopsis thaliana (Mouse-ear cress) PE=3 SV=3	--	--	PREDICTED: G-type lectin S-receptor-like serine/threonine-protein kinase At1g11410 [Vitis vinifera]
gene23415	EDS1	25.6976	24.7377	27.1893	14.8989	13.0578	12.9163	10.5352	10.0982	10.6062	23.1875	20.6524	25.4959	15.6075	14.7904	17.0663	26.8566	26.3445	26.8895	--	--	Molecular Function: triglyceride lipase activity (GO:0004806);; Biological Process: lipid metabolic process (GO:0006629);;	K18875|0|vvi:100233033|EDS1; enhanced disease susceptibility 1; K18875 enhanced disease susceptibility 1 protein (A)	ko04626:Plant-pathogen interaction	--	--	Lipase (class 3)	Protein EDS1L {ECO:0000305} OS=Arabidopsis thaliana (Mouse-ear cress) PE=1 SV=1	S	Function unknown	PREDICTED: enhanced disease susceptibility 1 isoform X1 [Vitis vinifera]
gene22222	LOC100250814	0.978514	0.877657	1.15471	0.41022	0.913526	0.610175	0.866181	0.184104	0.686075	1.32009	1.3856	1.26093	1.89782	1.61973	1.29037	1.09445	1.11001	1.40476	[M]	Cell wall/membrane/envelope biogenesis	--	--	--	--	--	Glycosyl hydrolases family 28;; Pectate lyase superfamily protein	Probable polygalacturonase OS=Vitis vinifera (Grape) PE=1 SV=1	M	Cell wall/membrane/envelope biogenesis	PREDICTED: probable polygalacturonase [Vitis vinifera]
gene27531	LOC100854907	0.03598	0.086827	0.020123	0.039974	0.156925	0.134812	0	0	0.060104	8.10091	9.60313	8.39002	7.79265	9.54596	9.26205	3.33247	4.84874	3.87906	--	--	Cellular Component: endosome (GO:0005768);; Cellular Component: endoplasmic reticulum (GO:0005783);; Cellular Component: Golgi apparatus (GO:0005794);; Cellular Component: trans-Golgi network (GO:0005802);; Biological Process: hyperosmotic salinity response (GO:0042538);; Biological Process: vacuolar sequestering of sodium ion (GO:0043182);;	--	--	[V]	Defense mechanisms	Protein of unknown function (DUF1068)	--	S	Function unknown	PREDICTED: uncharacterized protein LOC100854907 [Vitis vinifera]
gene16478	LOC109121409	1.19259	1.04762	0.891195	1.62948	1.31327	1.18384	1.691	1.8012	1.35971	0.246517	0.291266	0.270211	0.270699	0.242254	0.260941	0.06396	0.058746	0.076293	--	--	Biological Process: defense response (GO:0006952);; Molecular Function: ADP binding (GO:0043531);;	--	--	[T]	Signal transduction mechanisms	Leucine Rich repeats (2 copies);; Leucine rich repeat;; Leucine Rich Repeat	Putative disease resistance protein At3g14460 GN=At3g14460 OS=Arabidopsis thaliana (Mouse-ear cress) PE=3 SV=1	S	Function unknown	PREDICTED: putative disease resistance protein At3g14460 isoform X1 [Vitis vinifera]
gene15247	LOC100263324	65.6165	62.9256	77.3085	30.9223	21.0132	22.0022	13.9751	16.6001	15.0261	49.2942	52.4705	55.6587	49.8819	58.2731	63.0055	12.7011	12.1034	12.3982	--	--	Molecular Function: hydrolase activity, hydrolyzing O-glycosyl compounds (GO:0004553);; Cellular Component: cell wall (GO:0005618);; Biological Process: cellular glucan metabolic process (GO:0006073);; Molecular Function: xyloglucan:xyloglucosyl transferase activity (GO:0016762);; Cellular Component: apoplast (GO:0048046);;	K08235|0|vvi:100263324|probable xyloglucan endotransglucosylase/hydrolase protein 23-like; K08235 xyloglucan:xyloglucosyl transferase [EC:2.4.1.207] (A)	--	--	--	Glycosyl hydrolases family 16;; Xyloglucan endo-transglycosylase (XET) C-terminus	Probable xyloglucan endotransglucosylase/hydrolase protein 23 (Precursor) GN=F14M19.90 OS=Arabidopsis thaliana (Mouse-ear cress) PE=2 SV=1	G	Carbohydrate transport and metabolism	PREDICTED: probable xyloglucan endotransglucosylase/hydrolase protein 23 [Vitis vinifera]
gene27740	LOC100241634	0.157123	0.083565	0.052355	0.12763	0.131653	0.025168	0.305026	0.040804	0.039912	0.185873	0.138804	0	0.074566	0.196027	0.048167	0.756436	0.920286	0.833105	[RTKL]	--	Molecular Function: protein serine/threonine kinase activity (GO:0004674);; Molecular Function: ATP binding (GO:0005524);; Biological Process: protein phosphorylation (GO:0006468);;	--	--	--	--	Salt stress response/antifungal;; Protein tyrosine kinase;; Protein kinase domain	Cysteine-rich receptor-like protein kinase 29 (Precursor) GN=CRK29 OS=Arabidopsis thaliana (Mouse-ear cress) PE=2 SV=1	T	Signal transduction mechanisms	PREDICTED: putative receptor-like protein kinase At4g00960 isoform X1 [Vitis vinifera]
gene4560	LOC100262729	171.008	168.467	184.76	230.984	248.586	242.889	0.163031	0.07989	0.458502	306.547	312.487	252.75	851.241	946.983	862.593	0.719431	0.302785	0.134993	--	--	--	--	--	--	--	Hydrophobic seed protein;; Protease inhibitor/seed storage/LTP family;; Probable lipid transfer	14 kDa proline-rich protein DC2.15 (Precursor) OS=Daucus carota (Wild carrot) PE=2 SV=1	S	Function unknown	PREDICTED: putative lipid-binding protein At4g00165 [Vitis vinifera]
gene6721	LOC100266853	1.78452	2.34365	2.33476	1.32478	2.49421	1.89443	2.41139	3.386	2.72754	8.58325	7.56715	7.33465	10.9997	15.4344	13.399	17.5326	19.1379	18.1222	[R]	General function prediction only	Molecular Function: GTP binding (GO:0005525);; Biological Process: small GTPase mediated signal transduction (GO:0007264);; Biological Process: protein transport (GO:0015031);; Molecular Function: hydrolase activity (GO:0016787);;	K07904|0|vvi:100266853|ras-related protein RABA5c-like; K07904 Ras-related protein Rab-11A (A)	ko04144:Endocytosis	[U]	Intracellular trafficking, secretion, and vesicular transport	Ras family;; Miro-like protein;; ADP-ribosylation factor family;; 50S ribosome-binding GTPase	Ras-related protein RABA5c GN=F14B2.7 OS=Arabidopsis thaliana (Mouse-ear cress) PE=1 SV=1	S	Function unknown	PREDICTED: ras-related protein RABA5c-like [Vitis vinifera]
gene7876	LOC100263882	0.586674	0.516399	0.75561	1.20187	0.895934	1.04968	0.241143	0.599276	0.829891	1.3577	0.956081	1.08983	3.26485	3.38145	3.39301	0.765121	0.61708	0.654587	--	--	Biological Process: response to fungus (GO:0009620);;	--	--	--	--	GDSL/SGNH-like Acyl-Esterase family found in Pmr5 and Cas1p;; PMR5 N terminal Domain	Protein PMR5 GN=MZN1.6 OS=Arabidopsis thaliana (Mouse-ear cress) PE=2 SV=1	S	Function unknown	PREDICTED: protein PMR5 [Vitis vinifera]
gene15154	LOC100240972	0.097392	0.120593	0.144983	0.147009	0.116152	0.222055	0.245505	0.112015	0.180414	0.496769	0.607241	0.605079	0.438808	0.338865	0.513516	0.106623	0.249228	0.237834	[RTKL]	--	Molecular Function: protein serine/threonine kinase activity (GO:0004674);; Molecular Function: ATP binding (GO:0005524);; Biological Process: protein phosphorylation (GO:0006468);; Cellular Component: integral component of membrane (GO:0016021);;	--	--	--	--	Protein kinase domain;; Protein tyrosine kinase;; Leucine Rich repeats (2 copies);; Leucine rich repeat;; Leucine Rich Repeat;; Leucine rich repeat N-terminal domain;; Leucine Rich repeat	LRR receptor-like serine/threonine-protein kinase EFR (Precursor) GN=EFR OS=Arabidopsis thaliana (Mouse-ear cress) PE=1 SV=1	T	Signal transduction mechanisms	PREDICTED: probable LRR receptor-like serine/threonine-protein kinase At3g47570 [Vitis vinifera]
gene521	LOC100249261	0	0	0	0	0	0	0	0	0	0	0	0	0	0	0	1.94881	2.34479	1.56672	--	--	--	--	--	--	--	PLAC8 family	Protein PLANT CADMIUM RESISTANCE 2 GN=PCR2 OS=Arabidopsis thaliana (Mouse-ear cress) PE=1 SV=1	S	Function unknown	PREDICTED: protein PLANT CADMIUM RESISTANCE 2 [Vitis vinifera]
gene10042	LOC100242376	26.6568	30.2173	29.6083	28.683	28.3638	26.2755	8.29843	8.50355	8.37727	66.8442	68.179	68.2841	41.6691	43.7145	41.353	10.8918	8.47168	8.89586	--	--	--	--	--	--	--	Plant protein of unknown function (DUF869)	Filament-like plant protein (Fragment) GN=FPP OS=Solanum lycopersicum (Tomato) PE=1 SV=1	S	Function unknown	PREDICTED: filament-like plant protein [Vitis vinifera]
gene19996	LOC100244055	3.89364	3.75187	3.51442	1.03375	1.22803	2.20807	0.085108	0.220938	0.134206	21.9533	26.2868	24.5746	14.0503	15.3726	16.3669	1.58304	1.14909	1.36574	--	--	--	--	--	--	--	Lipase (class 3)	Senescence-associated carboxylesterase 101 (Precursor) GN=SAG101 OS=Arabidopsis thaliana (Mouse-ear cress) PE=1 SV=1	S	Function unknown	PREDICTED: senescence-associated carboxylesterase 101-like [Vitis vinifera]
gene4073	LOC100252510	8.29742	9.11569	8.3042	6.30223	8.18962	5.34108	7.37991	7.17574	6.75655	12.4737	10.714	14.321	8.80276	7.47733	8.99555	2.85666	2.40804	3.44066	--	--	Biological Process: cell differentiation (GO:0030154);;	--	--	[S]	Function unknown	Ndr family;; Alpha/beta hydrolase family	Pollen-specific protein SF21 GN=SF21 OS=Helianthus annuus (Common sunflower) PE=2 SV=1	S	Function unknown	PREDICTED: pollen-specific protein SF21 [Vitis vinifera]
gene21137	LOC100246456	1.45683	1.82529	1.84819	1.17105	2.68851	2.55506	12.2381	14.3021	12.5642	0.718935	1.19755	1.28588	0.521281	0.903986	0.708936	4.34665	4.41825	4.73718	--	--	Biological Process: polysaccharide catabolic process (GO:0000272);; Molecular Function: chitinase activity (GO:0004568);; Cellular Component: extracellular region (GO:0005576);; Cellular Component: cell wall (GO:0005618);; Biological Process: chitin catabolic process (GO:0006032);;	K01183|0|vvi:100246456|chitinase 1-like; K01183 chitinase [EC:3.2.1.14] (A)	ko00520:Amino sugar and nucleotide sugar metabolism	[M]	Cell wall/membrane/envelope biogenesis	Glycosyl hydrolases family 18	Acidic endochitinase (Precursor) OS=Nicotiana tabacum (Common tobacco) PE=1 SV=1	S	Function unknown	PREDICTED: chitinase 1-like [Vitis vinifera]
gene13304	LOC100267564	4.25928	3.91587	3.35192	4.64263	3.96059	5.81532	0.707831	1.29243	0.839252	6.12085	6.13718	6.67474	7.24939	5.91973	8.01855	0.288447	0.358515	0.284208	[S]	Function unknown	Biological Process: polysaccharide biosynthetic process (GO:0000271);; Molecular Function: protein serine/threonine kinase activity (GO:0004674);; Molecular Function: ATP binding (GO:0005524);; Biological Process: protein phosphorylation (GO:0006468);; Biological Process: microtubule nucleation (GO:0007020);; Biological Process: transmembrane receptor protein tyrosine kinase signaling pathway (GO…	K00924|0|vvi:100267564|receptor-like protein kinase HSL1; K00924 [EC:2.7.1.-] (A)	--	--	--	Protein kinase domain;; Leucine Rich repeats (2 copies);; Protein tyrosine kinase;; Leucine rich repeat;; Leucine Rich Repeat;; Leucine rich repeat N-terminal domain;; Leucine Rich repeat	Receptor-like protein kinase HSL1 (Precursor) GN=HSL1 OS=Arabidopsis thaliana (Mouse-ear cress) PE=2 SV=1	S	Function unknown	PREDICTED: receptor-like protein kinase HSL1 [Vitis vinifera]
gene11926	LOC100241213	0.340699	0.237477	0.172513	0.906851	0.605712	0.455517	1.36024	1.58372	1.19205	0	0.21937	0	0.178578	0	0	0.190701	0.153372	0.33432	--	--	Molecular Function: iron ion binding (GO:0005506);; Molecular Function: electron carrier activity (GO:0009055);; Molecular Function: oxidoreductase activity, acting on paired donors, with incorporation or reduction of molecular oxygen (GO:0016705);; Molecular Function: heme binding (GO:0020037);; Biological Process: oxidation-reduction process (GO:0055114);;	--	--	--	--	Plant protein of unknown function (DUF936)	--	S	Function unknown	PREDICTED: uncharacterized protein LOC100241213 isoform X2 [Vitis vinifera]
gene10121	LOC100263151	6.60479	5.77622	5.67381	5.31885	5.78157	6.29098	4.27517	5.05598	5.00366	8.24604	10.3547	10.1913	8.27879	8.35226	10.5475	11.8473	10.6244	9.91916	--	--	Biological Process: N-terminal protein myristoylation (GO:0006499);;	--	--	[L]	Replication, recombination and repair	Domain of unknown function (DUF1771);; Smr domain	--	S	Function unknown	PREDICTED: uncharacterized protein LOC100263151 [Vitis vinifera]
gene22092	LOC100266849	0.073393	0.063586	0.091663	0	0.071862	0.059985	0	0	0.009151	0.012094	0.062205	0.03739	0	0	0	1.3087	0.929193	0.775577	[Q]	Secondary metabolites biosynthesis, transport and catabolism	Cellular Component: cytoplasm (GO:0005737);; Biological Process: defense response (GO:0006952);; Biological Process: biosynthetic process (GO:0009058);; Molecular Function: trihydroxystilbene synthase activity (GO:0050350);;	K00660|0|vvi:100266849|stilbene synthase 6; K00660 chalcone synthase [EC:2.3.1.74] (A)	ko00941:Flavonoid biosynthesis;ko04712:Circadian rhythm - plant	--	--	Chalcone and stilbene synthases, N-terminal domain;; Chalcone and stilbene synthases, C-terminal domain;; 3-Oxoacyl-[acyl-carrier-protein (ACP)] synthase III C terminal;; 3-Oxoacyl-[acyl-carrier-protein (ACP)] synthase III;; FAE1/Type III polyketide synthase-like protein	Stilbene synthase 6 GN=STS OS=Vitis vinifera (Grape) PE=2 SV=1	Q	Secondary metabolites biosynthesis, transport and catabolism	PREDICTED: stilbene synthase 6 [Vitis vinifera]
gene22270	LOC100261214	6.90463	6.88743	5.9961	11.366	1.70154	9.84889	15.8457	14.8273	16.3225	13.7066	13.1746	12.4258	20.8618	16.3335	20.5522	25.1753	24.385	22.4623	--	--	Biological Process: metabolic process (GO:0008152);; Molecular Function: hydroquinone glucosyltransferase activity (GO:0050505);;	--	--	[GC]	--	UDP-glucoronosyl and UDP-glucosyl transferase	UDP-glycosyltransferase 88A1 GN=UGT88A1 OS=Arabidopsis thaliana (Mouse-ear cress) PE=2 SV=1	S	Function unknown	PREDICTED: UDP-glycosyltransferase 88A1-like [Vitis vinifera]
gene18689	LOC100261443	0.254412	0.847631	0.598221	0.175985	0.122955	0.116018	0.140737	0.267527	0.130825	8.89086	9.21803	7.17287	2.40363	3.23802	3.23893	1.75192	1.23565	1.12552	--	--	Molecular Function: protein dimerization activity (GO:0046983);;	--	--	--	--	Helix-loop-helix DNA-binding domain	Transcription factor bHLH96 GN=T9N14.4 OS=Arabidopsis thaliana (Mouse-ear cress) PE=2 SV=1	K	Transcription	PREDICTED: transcription factor bHLH94 [Vitis vinifera]
gene13853	LOC100252820	1.95119	2.14213	2.59516	1.01409	0.796476	0.591331	0	0.094123	0	0.316887	0.621668	1.12731	1.2177	0.337932	0.677015	0	0.013646	0.031468	--	--	Biological Process: metabolic process (GO:0008152);;	--	--	[I]	Lipid transport and metabolism	Patatin-like phospholipase	Patatin-like protein 7 GN=PLP7 OS=Arabidopsis thaliana (Mouse-ear cress) PE=2 SV=1	S	Function unknown	PREDICTED: patatin-like protein 3 [Vitis vinifera]
gene7060	LOC100259412	1.29972	1.19261	2.04745	0.545359	0.401383	0.567942	0.053921	0	0	0.650855	0.354503	0.684624	0	0.464993	0.096281	0.196443	0	0	--	--	Biological Process: metabolic process (GO:0008152);; Molecular Function: transferase activity, transferring hexosyl groups (GO:0016758);;	--	--	[GC]	--	UDP-glucoronosyl and UDP-glucosyl transferase;; Glycosyltransferase family 28 C-terminal domain	UDP-glycosyltransferase 74E1 GN=UGT74E1 OS=Arabidopsis thaliana (Mouse-ear cress) PE=3 SV=1	S	Function unknown	hypothetical protein VITISV_017017 [Vitis vinifera]
gene26031	LOC100250342	2.84766	3.4103	3.7565	9.80565	10.1244	10.2665	0.345467	0.50974	0.844477	7.46071	6.95247	4.73287	10.6785	10.4453	12.1129	1.56251	2.14868	2.40377	--	--	--	--	--	--	--	GDSL/SGNH-like Acyl-Esterase family found in Pmr5 and Cas1p;; PMR5 N terminal Domain	Protein trichome birefringence-like 41 GN=TBL41 OS=Arabidopsis thaliana (Mouse-ear cress) PE=2 SV=1	S	Function unknown	PREDICTED: protein trichome birefringence-like 41 [Vitis vinifera]
gene3556	LOC100256695	14.2491	13.8076	12.3339	6.79109	5.45921	6.49971	0.301691	0.36512	0.451088	1.76001	1.7365	2.11086	0.183346	0.503448	0.375591	0	0	0	--	--	Molecular Function: serine-type carboxypeptidase activity (GO:0004185);; Biological Process: proteolysis (GO:0006508);;	K16296|0|vvi:100256695|serine carboxypeptidase-like 13; K16296 serine carboxypeptidase-like clade I [EC:3.4.16.-] (A)	--	[OE]	--	Serine carboxypeptidase	Serine carboxypeptidase-like 18 (Precursor) GN=SCPL18 OS=Arabidopsis thaliana (Mouse-ear cress) PE=2 SV=2	E	Amino acid transport and metabolism	unnamed protein product [Vitis vinifera]
gene14016	LOC100251568	2.17447	2.03028	2.23652	3.14607	2.4632	3.67715	3.3314	5.44677	4.70366	0.830224	0.556201	0.921935	1.36243	1.528	2.60432	1.65319	2.00116	2.3628	--	--	--	--	--	--	--	GRAM domain	GEM-like protein 4 GN=At5g08350 OS=Arabidopsis thaliana (Mouse-ear cress) PE=2 SV=1	S	Function unknown	unnamed protein product [Vitis vinifera]
gene3856	LOC100246881	2.54753	3.04463	2.285	2.93018	1.96506	2.50403	1.7068	0.992496	1.54625	5.98511	7.46831	6.10328	8.20011	7.81091	7.11815	3.45923	5.07279	4.5107	[QR]	--	--	--	--	[A]	RNA processing and modification	Putative methyltransferase	--	S	Function unknown	unnamed protein product [Vitis vinifera]
gene17616	LOC100261330	13.1479	14.8716	17.0094	12.4747	14.0277	13.4788	14.8399	14.4629	16.4144	14.0015	13.3334	11.2337	10.3608	10.7444	10.6179	6.73704	6.58028	6.48579	[T]	Signal transduction mechanisms	Biological Process: protein dephosphorylation (GO:0006470);; Molecular Function: protein tyrosine/serine/threonine phosphatase activity (GO:0008138);;	--	--	--	--	Dual specificity phosphatase, catalytic domain;; Protein-tyrosine phosphatase	--	T	Signal transduction mechanisms	PREDICTED: uncharacterized protein LOC100261330 [Vitis vinifera]
gene4161	LOC100255952	5.04373	4.60395	5.00139	1.56276	0.944263	0.973031	0.382659	0.459695	0.183436	4.2874	3.6675	4.47243	1.74286	2.05976	1.61298	1.95698	1.932	1.49752	--	--	--	--	--	--	--	--	--	S	Function unknown	PREDICTED: uncharacterized protein LOC100255952 [Vitis vinifera]
gene16047	LOC100247755	0.141961	0.172787	0.17563	1.03238	0.401297	0.69551	81.9327	74.5855	81.8489	1.64077	1.38282	1.23682	1.9225	2.12731	2.01904	51.7245	49.3348	46.9292	--	--	Cellular Component: integral component of plasma membrane (GO:0005887);; Biological Process: embryo sac development (GO:0009553);; Biological Process: pollen development (GO:0009555);; Biological Process: embryo development (GO:0009790);; Molecular Function: identical protein binding (GO:0042802);;	--	--	--	--	--	Protein GAMETE EXPRESSED 1 (Precursor) GN=GEX1 OS=Arabidopsis thaliana (Mouse-ear cress) PE=1 SV=1	S	Function unknown	PREDICTED: protein GAMETE EXPRESSED 1 [Vitis vinifera]
gene12839	LOC100250200	76.3634	74.8481	81.404	86.2414	83.9989	77.3786	223.993	209.218	221.697	179.237	176.886	167.685	99.6192	105.077	96.7853	201.875	222.347	206.742	[O]	Posttranslational modification, protein turnover, chaperones	Cellular Component: nucleus (GO:0005634);; Biological Process: protein folding (GO:0006457);; Biological Process: response to stress (GO:0006950);; Cellular Component: chloroplast stroma (GO:0009570);; Molecular Function: heat shock protein binding (GO:0031072);; Molecular Function: unfolded protein binding (GO:0051082);;	--	--	[O]	Posttranslational modification, protein turnover, chaperones	DnaJ domain	Chaperone protein dnaJ 8, chloroplastic (Precursor) GN=F23A5.28 OS=Arabidopsis thaliana (Mouse-ear cress) PE=2 SV=1	O	Posttranslational modification, protein turnover, chaperones	unnamed protein product [Vitis vinifera]
gene22099	LOC100260082	30.4063	33.5048	33.9597	19.5978	17.7123	15.7141	6.40588	6.58463	6.77111	21.566	22.2358	21.1443	12.2203	16.2464	13.125	2.02425	2.85691	2.32827	[M]	Cell wall/membrane/envelope biogenesis	Biological Process: carbohydrate metabolic process (GO:0005975);; Molecular Function: carbohydrate binding (GO:0030246);;	--	--	--	--	--	--	M	Cell wall/membrane/envelope biogenesis	PREDICTED: uncharacterized protein LOC100260082 [Vitis vinifera]
gene18216	LOC100258065	0.019263	0.018408	0.138185	0.036582	0.135784	0.040451	0.173601	0.13737	0.209857	0.527042	0.178823	0.287382	0.325878	0.332375	0.43633	2.33568	1.99589	2.16066	[RTKL]	--	Molecular Function: protein serine/threonine kinase activity (GO:0004674);; Molecular Function: ATP binding (GO:0005524);; Biological Process: protein phosphorylation (GO:0006468);;	--	--	--	--	Protein kinase domain;; Protein tyrosine kinase;; D-mannose binding lectin	G-type lectin S-receptor-like serine/threonine-protein kinase RLK1 (Precursor) GN=RLK1 OS=Arabidopsis thaliana (Mouse-ear cress) PE=2 SV=2	T	Signal transduction mechanisms	PREDICTED: G-type lectin S-receptor-like serine/threonine-protein kinase RLK1 [Vitis vinifera]
gene9488	LOC100253350	0.714559	0.816508	0.653608	0.596701	0.689586	0.648643	0.184738	0.366441	0.525263	0.728748	0.834589	1.02492	1.04625	0.874175	0.951235	1.12579	0.641108	0.943263	--	--	Biological Process: defense response (GO:0006952);; Molecular Function: ADP binding (GO:0043531);;	K13457|0|vvi:100253350|disease resistance protein RPM1; K13457 disease resistance protein RPM1 (A)	ko04626:Plant-pathogen interaction	[T]	Signal transduction mechanisms	NB-ARC domain;; Leucine Rich repeats (2 copies)	Disease resistance protein RPM1 GN=F17A9.20 OS=Arabidopsis thaliana (Mouse-ear cress) PE=1 SV=1	S	Function unknown	PREDICTED: disease resistance protein RPM1 [Vitis vinifera]
gene28228	LOC100264881	13.8819	13.4589	13.0447	16.8629	17.7937	16.5438	4.84974	5.08495	5.04161	21.316	22.5025	24.1212	23.9085	23.175	26.1731	11.3747	11.5499	9.83098	--	--	Cellular Component: Golgi membrane (GO:0000139);; Molecular Function: nucleotide-sugar transmembrane transporter activity (GO:0005338);; Molecular Function: sugar:proton symporter activity (GO:0005351);; Biological Process: carbohydrate transport (GO:0008643);; Biological Process: pollen exine formation (GO:0010584);; Biological Process: nucleotide-sugar transport (GO:0015780);; Cellular Componen…	K15272|0|vvi:100264881|CMP-sialic acid transporter 5; K15272 solute carrier family 35 (UDP-sugar transporter), member A1/2/3 (A)	--	[G]	Carbohydrate transport and metabolism	Nucleotide-sugar transporter	CMP-sialic acid transporter 5 GN=At5g65000 OS=Arabidopsis thaliana (Mouse-ear cress) PE=2 SV=1	EG	--	PREDICTED: CMP-sialic acid transporter 5 [Vitis vinifera]
gene20346	LOC100249847	1.57567	1.85172	1.82018	1.57793	1.56356	1.76487	0.802635	0.83433	0.627656	3.96642	4.96718	5.36719	3.54825	3.64278	3.66175	0.781586	0.705685	0.721568	[S]	Function unknown	Molecular Function: nucleotide binding (GO:0000166);;	--	--	--	--	NB-ARC domain;; Leucine Rich repeats (2 copies);; TIR domain;; Leucine rich repeat;; Leucine Rich Repeat;; TIR domain;; Leucine rich repeat;; Protein kinase domain;; Protein tyrosine kinase	TMV resistance protein N GN=N OS=Nicotiana glutinosa (Tobacco) PE=1 SV=1	S	Function unknown	PREDICTED: TMV resistance protein N-like [Vitis vinifera]
gene6053	LOC100258046	0.054044	0.122932	0.164771	0.3035	0.259376	0.38094	0.80229	0.531494	0.679384	0.704516	0.65382	0.835937	0.177947	1.10622	0.313814	2.59094	3.34092	2.35491	[E]	Amino acid transport and metabolism	Molecular Function: spermidine synthase activity (GO:0004766);; Biological Process: metabolic process (GO:0008152);;	--	--	[E]	Amino acid transport and metabolism	Spermine/spermidine synthase	Thermospermine synthase ACAULIS5 GN=T20D1.50 OS=Arabidopsis thaliana (Mouse-ear cress) PE=1 SV=1	E	Amino acid transport and metabolism	PREDICTED: thermospermine synthase ACAULIS5 [Vitis vinifera]
gene5449	LOC100253890	0	0	0.02732	0.027317	0	0	0	0	0	0.427297	0.42101	0.241753	0.12947	0.443198	0.207138	0.681463	0.477276	0.743755	[E]	Amino acid transport and metabolism	Molecular Function: catalytic activity (GO:0003824);; Biological Process: metabolic process (GO:0008152);; Molecular Function: pyridoxal phosphate binding (GO:0030170);;	--	--	[R]	General function prediction only	Aminotransferase class-V	--	E	Amino acid transport and metabolism	PREDICTED: uncharacterized protein LOC100253890 [Vitis vinifera]
gene7256	LOC100248431	0.196179	0.062698	0	0	0	0	0	0.148191	0	0.207005	0.143118	0	0.08465	0	0	3.35099	4.72065	4.29838	--	--	--	--	--	--	--	Dirigent-like protein	Dirigent protein 7 (Precursor) GN=DIR7 OS=Arabidopsis thaliana (Mouse-ear cress) PE=2 SV=1	S	Function unknown	PREDICTED: dirigent protein 22-like [Vitis vinifera]
gene33	LOC100854459	0.7415	0.421535	0.528794	0.416451	0.239728	0.228676	0.588468	0.522035	0.527418	0.04738	0.22759	0.17716	0	0.336274	0.26073	0.289529	0.202799	0.202921	--	--	--	--	--	--	--	--	--	S	Function unknown	PREDICTED: cell wall protein RBR3 isoform X2 [Vitis vinifera]
gene12109	LOC100265130	1.13401	0.644973	1.21371	2.05704	1.22471	0.676228	1.79669	1.47849	1.23256	3.46844	5.10928	5.18048	6.01145	3.84807	5.08769	0.523392	1.01353	0.667359	--	--	--	--	--	--	--	Jacalin-like lectin domain	Jacalin-related lectin 19 GN=JAL19 OS=Arabidopsis thaliana (Mouse-ear cress) PE=2 SV=1	S	Function unknown	PREDICTED: jacalin-related lectin 19-like [Vitis vinifera]
gene20686	LOC100244381	12.106	12.1102	12.0818	3.24105	2.58271	3.23067	2.83808	2.12447	1.67964	2.94181	5.13278	5.44077	1.89512	1.2114	1.84001	2.43069	1.85385	3.15457	--	--	Molecular Function: DNA binding (GO:0003677);; Molecular Function: sequence-specific DNA binding transcription factor activity (GO:0003700);; Biological Process: regulation of transcription, DNA-templated (GO:0006355);; Cellular Component: plasmodesma (GO:0009506);; Biological Process: double fertilization forming a zygote and endosperm (GO:0009567);; Molecular Function: protein dimerization acti…	--	--	--	--	Helix-loop-helix DNA-binding domain	Transcription factor UNE10 GN=F6N15.11 OS=Arabidopsis thaliana (Mouse-ear cress) PE=2 SV=1	K	Transcription	PREDICTED: transcription factor UNE10 [Vitis vinifera]
gene11735	LOC100258862	71.4069	61.0759	69.442	43.8244	40.9784	36.3138	0.272461	0.312556	0.477381	30.6872	34.7752	39.1312	23.7399	23.8564	26.5632	0.889259	0.878401	0.605983	--	--	Molecular Function: sequence-specific DNA binding transcription factor activity (GO:0003700);; Biological Process: regulation of transcription, DNA-templated (GO:0006355);; Molecular Function: zinc ion binding (GO:0008270);; Molecular Function: sequence-specific DNA binding (GO:0043565);;	--	--	[K]	Transcription	GATA zinc finger	GATA transcription factor 9 GN=GATA9 OS=Arabidopsis thaliana (Mouse-ear cress) PE=2 SV=1	K	Transcription	PREDICTED: GATA transcription factor 2-like [Vitis vinifera]
PB.3546	#N/A	15.0915	14.4249	12.9072	10.4119	12.2414	11.5828	2.86156	2.51482	3.04395	15.6412	18.9664	18.0047	17.0153	17.9892	16.9766	5.96668	6.35663	6.08473	--	--	--	--	--	[K]	Transcription	RNA polymerase III subunit Rpc25	--	--	--	PREDICTED: uncharacterized protein LOC100256324 [Vitis vinifera]
gene2792	LOC100246872	4.47059	3.77501	2.43141	2.16323	2.21116	2.00103	0	0	0	1.45592	0.816326	1.62821	3.03343	3.1346	2.62991	0.093719	0.197216	0.08778	--	--	--	K14488|2.49663e-62|vvi:100246872|auxin-induced protein 10A5-like; K14488 SAUR family protein (A)	ko04075:Plant hormone signal transduction	--	--	Auxin responsive protein	Auxin-induced protein 10A5 OS=Glycine max (Soybean) PE=2 SV=1	S	Function unknown	PREDICTED: auxin-induced protein 15A [Vitis vinifera]
gene1049	LOC100255065	15.2624	14.4519	15.9606	8.73338	9.30756	7.84472	5.98012	3.01277	4.64601	30.4666	29.5935	32.1326	5.33798	5.13721	6.04826	9.76699	10.71	10.67	--	--	Molecular Function: zinc ion binding (GO:0008270);;	--	--	[O]	Posttranslational modification, protein turnover, chaperones	Ring finger domain;; RING-H2 zinc finger;; Zinc finger, C3HC4 type (RING finger);; Zinc finger, C3HC4 type (RING finger)	E3 ubiquitin-protein ligase RING1 GN=RING1 OS=Gossypium hirsutum (Upland cotton) PE=1 SV=1	O	Posttranslational modification, protein turnover, chaperones	unnamed protein product [Vitis vinifera]
gene15243	LOC100256457	765.043	822.643	761.137	364.21	311.32	349.943	3.29218	5.94849	6.01971	304.635	263.227	241.374	59.5127	62.5831	80.22	2.99433	2.48849	3.55095	--	--	Molecular Function: hydrolase activity, hydrolyzing O-glycosyl compounds (GO:0004553);; Cellular Component: cell wall (GO:0005618);; Biological Process: cellular glucan metabolic process (GO:0006073);; Molecular Function: xyloglucan:xyloglucosyl transferase activity (GO:0016762);; Cellular Component: apoplast (GO:0048046);;	--	--	--	--	Glycosyl hydrolases family 16;; Xyloglucan endo-transglycosylase (XET) C-terminus	Xyloglucan endotransglucosylase/hydrolase 2 {ECO:0000250|UniProtKB:Q38857} (Precursor) OS=Glycine max (Soybean) PE=2 SV=1	G	Carbohydrate transport and metabolism	PREDICTED: brassinosteroid-regulated protein BRU1 [Vitis vinifera]
gene17774	LOC100243374	0.302986	0.275611	0.117375	0.289679	0.220652	0.228202	0.034913	0.161752	0.04907	0.450111	0.829721	0.499298	1.44899	1.20424	1.41443	0.460215	0.206785	0.284539	[S]	Function unknown	Biological Process: defense response (GO:0006952);; Molecular Function: ADP binding (GO:0043531);;	--	--	[T]	Signal transduction mechanisms	NB-ARC domain;; Leucine rich repeat;; Leucine Rich repeats (2 copies);; Leucine Rich Repeat	Putative disease resistance RPP13-like protein 1 GN=RPPL1 OS=Arabidopsis thaliana (Mouse-ear cress) PE=3 SV=1	S	Function unknown	hypothetical protein VITISV_043862 [Vitis vinifera]
gene19701	LOC100256574	0.294385	0.537067	0.909064	1.6482	1.68973	1.03999	3.73671	3.52692	3.72981	0.467147	0.680189	0.295123	1.70239	0.926257	1.77026	8.61895	8.71006	9.02107	--	--	Cellular Component: cytoplasmic membrane-bounded vesicle (GO:0016023);; Cellular Component: anchored component of membrane (GO:0031225);;	--	--	--	--	Protein of unknown function (DUF3339)	--	S	Function unknown	PREDICTED: uncharacterized protein LOC100256574 [Vitis vinifera]
gene26885	LOC100255558	0	0	0.033251	0	0	0	0.105991	0	0	4.52582	5.71456	5.13631	5.05708	4.61073	5.00185	1.45085	1.73164	1.69694	[Q]	Secondary metabolites biosynthesis, transport and catabolism	Molecular Function: monooxygenase activity (GO:0004497);; Molecular Function: iron ion binding (GO:0005506);; Molecular Function: electron carrier activity (GO:0009055);; Molecular Function: oxidoreductase activity, acting on paired donors, with incorporation or reduction of molecular oxygen (GO:0016705);; Molecular Function: heme binding (GO:0020037);; Biological Process: oxidation-reduction pro…	--	--	[QI]	--	Cytochrome P450	Cytochrome P450 CYP72A219 OS=Panax ginseng (Korean ginseng) PE=2 SV=1	Q	Secondary metabolites biosynthesis, transport and catabolism	PREDICTED: cytochrome P450 CYP72A219 [Vitis vinifera]
gene27208	LOC100249643	4.30706	2.80043	3.90063	3.37166	3.93659	3.23513	3.2827	1.86471	2.94104	12.1727	11.9964	13.6368	7.37211	7.00058	8.33953	4.0532	6.22745	4.95895	--	--	--	--	--	--	--	--	--	S	Function unknown	PREDICTED: uncharacterized protein LOC100249643 [Vitis vinifera]
gene12748	LOC100258460	0.253522	0.303839	0.223404	0.15941	0.064731	0.183087	0	0	0	0.459816	0.873714	1.45321	2.56826	1.99153	1.7729	0	0	0	--	--	Cellular Component: plasma membrane (GO:0005886);; Biological Process: myo-inositol hexakisphosphate biosynthetic process (GO:0010264);; Molecular Function: glycerol transmembrane transporter activity (GO:0015168);; Molecular Function: urea transmembrane transporter activity (GO:0015204);; Molecular Function: water channel activity (GO:0015250);; Biological Process: glycerol transport (GO:0015793…	K09874|0|vvi:100258460|aquaporin NIP6-1; K09874 aquaporin NIP (A)	--	[G]	Carbohydrate transport and metabolism	Major intrinsic protein	Aquaporin NIP6-1 GN=NIP6-1 OS=Arabidopsis thaliana (Mouse-ear cress) PE=1 SV=1	G	Carbohydrate transport and metabolism	PREDICTED: aquaporin NIP6-1 [Vitis vinifera]
gene21616	LOC100254560	0.69123	0.810241	0.957341	0.132147	0	0.086654	0	0	0	1.71338	2.2045	1.75928	0.130781	0.275959	0.350909	0.867101	0.93862	0.971241	--	--	Molecular Function: cysteine-type endopeptidase activity (GO:0004197);; Biological Process: proteolysis (GO:0006508);;	--	--	[DO]	--	Caspase domain	Metacaspase-1 GN=T7I23.17 OS=Arabidopsis thaliana (Mouse-ear cress) PE=1 SV=1	O	Posttranslational modification, protein turnover, chaperones	metacaspase-1-like [Vitis vinifera]
gene9661	LOC100854756	2.29353	2.63536	2.27655	0.479496	0.498055	0.723563	0.249382	0.201067	0.261255	0.937603	1.25967	1.09908	0.339523	0.433975	0.498284	0.254526	0.148619	0.233942	[Z]	Cytoskeleton	Molecular Function: microtubule motor activity (GO:0003777);; Molecular Function: ATP binding (GO:0005524);; Cellular Component: kinesin complex (GO:0005871);; Cellular Component: microtubule (GO:0005874);; Biological Process: microtubule-based movement (GO:0007018);; Molecular Function: microtubule binding (GO:0008017);;	K10401|0|vvi:100854756|kinesin-like protein KIF19; K10401 kinesin family member 18/19 (A)	--	[Z]	Cytoskeleton	Kinesin motor domain	Kinesin-like protein FLA10 GN=FLA10 OS=Chlamydomonas reinhardtii (Chlamydomonas smithii) PE=1 SV=1	Z	Cytoskeleton	PREDICTED: kinesin-like protein KIF19 isoform X1 [Vitis vinifera]
gene27872	LOC100854659	2.59166	0.503798	0.871897	3.97855	2.49515	3.69096	7.86354	8.23504	7.27734	6.06223	5.11503	5.6835	8.1723	5.99598	2.54576	18.7554	19.3312	14.8345	--	--	Biological Process: metabolic process (GO:0008152);; Molecular Function: nucleotidyltransferase activity (GO:0016779);;	--	--	[M]	Cell wall/membrane/envelope biogenesis	--	UDP-N-acetylglucosamine diphosphorylase 2 GN=F19I3.25 OS=Arabidopsis thaliana (Mouse-ear cress) PE=1 SV=1	G	Carbohydrate transport and metabolism	unnamed protein product [Vitis vinifera]
gene12887	LOC100256964	10.6807	10.4286	12.1353	12.6152	8.51584	8.96037	3.03715	2.9235	4.03571	15.0777	19.8981	14.667	18.7182	12.3872	21.4302	17.1453	17.0956	14.9576	--	--	Molecular Function: zinc ion binding (GO:0008270);;	K11975|0|vvi:100256964|probable E3 ubiquitin-protein ligase RNF144A; K11975 E3 ubiquitin-protein ligase RNF144 [EC:6.3.2.19] (A)	--	[O]	Posttranslational modification, protein turnover, chaperones	IBR domain	Probable E3 ubiquitin-protein ligase ARI9 GN=ARI9 OS=Arabidopsis thaliana (Mouse-ear cress) PE=2 SV=1	S	Function unknown	PREDICTED: probable E3 ubiquitin-protein ligase RNF144A [Vitis vinifera]
gene16415	LOC100248076	3.36744	3.2467	2.72196	7.29798	4.72114	4.96783	4.59211	4.62921	4.93163	8.04681	8.59251	7.39291	7.84086	7.58433	8.52768	6.52293	5.81569	6.10441	--	--	--	--	--	--	--	--	--	S	Function unknown	PREDICTED: mastermind-like domain-containing protein 1 isoform X2 [Vitis vinifera]
gene21133	LOC100251711	4.03057	4.71832	6.06223	1.72142	2.04802	2.17137	2.82001	3.22557	1.83639	26.6917	17.6352	16.4181	7.508	4.95648	3.36548	1.50108	1.77581	3.01651	--	--	Biological Process: polysaccharide catabolic process (GO:0000272);; Molecular Function: chitinase activity (GO:0004568);; Cellular Component: extracellular region (GO:0005576);; Cellular Component: cell wall (GO:0005618);; Biological Process: chitin catabolic process (GO:0006032);;	K01183|0|vvi:100251711|acidic endochitinase; K01183 chitinase [EC:3.2.1.14] (A)	ko00520:Amino sugar and nucleotide sugar metabolism	[M]	Cell wall/membrane/envelope biogenesis	Glycosyl hydrolases family 18	Acidic endochitinase (Precursor) OS=Nicotiana tabacum (Common tobacco) PE=1 SV=1	G	Carbohydrate transport and metabolism	PREDICTED: acidic endochitinase [Vitis vinifera]
gene12199	LOC100248099	46.4995	48.3382	48.8891	143.03	130.201	128.786	102.146	116.009	116.515	101.626	110.871	128.718	283.943	266.047	288.451	179.079	178.946	174.686	--	--	--	--	--	--	--	Cotton fibre expressed protein	--	S	Function unknown	PREDICTED: uncharacterized protein LOC100248099 [Vitis vinifera]
gene10180	LOC100255137	1.66396	1.58401	1.39764	1.71915	1.85751	1.5298	0.694204	0.614244	0.53122	2.7089	3.62036	3.30154	4.70711	5.34248	4.28112	1.59041	1.63742	1.87998	[S]	Function unknown	--	--	--	[T]	Signal transduction mechanisms	NB-ARC domain;; Leucine Rich repeats (2 copies);; Leucine rich repeat;; Leucine Rich Repeat	Putative disease resistance RPP13-like protein 1 GN=RPPL1 OS=Arabidopsis thaliana (Mouse-ear cress) PE=3 SV=1	S	Function unknown	PREDICTED: putative disease resistance protein At3g14460 isoform X1 [Vitis vinifera]
gene27363	LOC100257542	0.629959	0.76147	0.810905	4.34114	2.99948	5.19819	2.05377	1.75055	2.1577	10.1833	6.9561	8.99462	5.07993	5.2817	4.26692	4.06032	3.3998	3.66064	--	--	Biological Process: metal ion transport (GO:0030001);; Molecular Function: metal ion binding (GO:0046872);;	--	--	[P]	Inorganic ion transport and metabolism	Heavy-metal-associated domain	Copper transport protein CCH GN=CCH OS=Arabidopsis thaliana (Mouse-ear cress) PE=1 SV=1	S	Function unknown	PREDICTED: UPF0329 protein ECU05_1680/ECU11_0050 [Vitis vinifera]
gene16688	LOC104881029	266.58	282.832	250.446	267.774	270.086	282.616	489.85	441.12	436.788	610.197	558.655	545.869	985.822	1002.86	917.724	34.7709	33.4178	33.7655	[O]	Posttranslational modification, protein turnover, chaperones	--	K13993|3.1262e-74|sly:101256272|22.7 kDa class IV heat shock protein-like; K13993 HSP20 family protein (A)	ko04141:Protein processing in endoplasmic reticulum	[O]	Posttranslational modification, protein turnover, chaperones	Hsp20/alpha crystallin family	22.7 kDa class IV heat shock protein (Precursor) GN=HSP22.7 OS=Pisum sativum (Garden pea) PE=2 SV=1	O	Posttranslational modification, protein turnover, chaperones	unnamed protein product [Vitis vinifera]
gene6507	LOC100854167	0	0	0	0	0	0	0	0	0	0.23314	0.359288	0.378617	0.317684	0.348246	0.420604	0.820822	1.03581	0.955086	[L]	Replication, recombination and repair	Molecular Function: RNA binding (GO:0003723);; Molecular Function: RNA-directed DNA polymerase activity (GO:0003964);; Molecular Function: RNA-DNA hybrid ribonuclease activity (GO:0004523);; Biological Process: RNA-dependent DNA replication (GO:0006278);; Biological Process: DNA integration (GO:0015074);;	--	--	[R]	General function prediction only	Reverse transcriptase-like;; Integrase core domain;; Reverse transcriptase (RNA-dependent DNA polymerase);; Retrotransposon gag protein;; RNase H	RNA-directed DNA polymerase homolog OS=Oenothera berteroana (Bertero&apos;s evening primrose) PE=4 SV=1	L	Replication, recombination and repair	PREDICTED: uncharacterized protein LOC100854167 [Vitis vinifera]
gene10271	LOC100244992	17.3508	15.6928	17.1076	29.1523	28.5026	26.7664	0.446717	0.660238	0.759341	18.8844	22.1624	20.2728	11.0022	11.9477	13.5204	0.646101	0.645643	1.01551	[V]	Defense mechanisms	Biological Process: drug transmembrane transport (GO:0006855);; Molecular Function: drug transmembrane transporter activity (GO:0015238);; Molecular Function: antiporter activity (GO:0015297);; Cellular Component: membrane (GO:0016020);;	K03327|0|vvi:100244992|protein TRANSPARENT TESTA 12; K03327 multidrug resistance protein, MATE family (A)	--	[R]	General function prediction only	MatE	Protein TRANSPARENT TESTA 12 GN=F17J16_80 OS=Arabidopsis thaliana (Mouse-ear cress) PE=2 SV=1	V	Defense mechanisms	PREDICTED: protein TRANSPARENT TESTA 12 [Vitis vinifera]
gene10785	LOC100258461	0.092805	0.235033	0.37118	0.698376	0.449094	0.485086	0.659119	0.584646	0.784356	1.11655	1.17804	1.06058	2.75163	2.36249	2.97894	5.35124	4.41173	4.8389	--	--	--	--	--	--	--	F-box domain;; F-box-like	F-box protein At2g32560 GN=At2g32560 OS=Arabidopsis thaliana (Mouse-ear cress) PE=2 SV=1	S	Function unknown	PREDICTED: F-box protein At2g32560-like isoform X1 [Vitis vinifera]
gene6158	LOC100242476	1.09622	0.81243	0.983805	0.188865	0.195458	0.211321	0.135845	0.201186	0.100544	1.72478	1.32205	1.71472	0.46856	0.424155	0.572117	0.399604	0.167982	0.313584	[P]	Inorganic ion transport and metabolism	Molecular Function: calcium-transporting ATPase activity (GO:0005388);; Molecular Function: ATP binding (GO:0005524);; Cellular Component: integral component of membrane (GO:0016021);; Molecular Function: metal ion binding (GO:0046872);; Biological Process: calcium ion transmembrane transport (GO:0070588);;	K01537|0|vvi:100242476|putative calcium-transporting ATPase 13, plasma membrane-type; K01537 Ca2+-transporting ATPase [EC:3.6.3.8] (A)	--	[P]	Inorganic ion transport and metabolism	E1-E2 ATPase;; Cation transporting ATPase, C-terminus;; haloacid dehalogenase-like hydrolase;; haloacid dehalogenase-like hydrolase;; Cation transporter/ATPase, N-terminus;; Putative hydrolase of sodium-potassium ATPase alpha subunit	Putative calcium-transporting ATPase 13, plasma membrane-type GN=ACA13 OS=Arabidopsis thaliana (Mouse-ear cress) PE=3 SV=1	P	Inorganic ion transport and metabolism	PREDICTED: putative calcium-transporting ATPase 13, plasma membrane-type [Vitis vinifera]
gene23950	LOC100245496	0.836194	0.806243	0.929808	0.890556	0.730397	0.497865	0.741514	0.424994	0.175436	2.47794	2.7681	3.22686	1.94049	1.82833	2.73617	0.336373	0.492051	0.263351	--	--	Biological Process: polysaccharide biosynthetic process (GO:0000271);; Molecular Function: Rho guanyl-nucleotide exchange factor activity (GO:0005089);; Biological Process: pattern specification process (GO:0007389);; Biological Process: asymmetric cell division (GO:0008356);; Biological Process: regulation of cell size (GO:0008361);; Biological Process: multidimensional cell growth (GO:0009825);…	--	--	--	--	PRONE (Plant-specific Rop nucleotide exchanger)	Rop guanine nucleotide exchange factor 1 GN=ROPGEF1 OS=Arabidopsis thaliana (Mouse-ear cress) PE=1 SV=2	--	--	PREDICTED: rop guanine nucleotide exchange factor 1-like [Vitis vinifera]
gene24739	LOC100264245	11.7997	13.4957	12.176	7.38561	5.9079	7.70548	7.81653	7.2937	7.0425	13.7466	17.8352	17.6658	17.2012	17.25	17.8703	8.19688	8.06185	7.72387	--	--	Cellular Component: integral component of membrane (GO:0016021);;	--	--	[I]	Lipid transport and metabolism	GNS1/SUR4 family	Elongation of fatty acids protein 3-like GN=HOS3 OS=Arabidopsis thaliana (Mouse-ear cress) PE=2 SV=1	I	Lipid transport and metabolism	PREDICTED: elongation of fatty acids protein 3-like [Vitis vinifera]
gene7883	LOC100262109	0.42904	0.248062	0.226337	0.172717	0.379525	0.208912	0	0	0.017057	0.437526	0.351267	0.373629	0.747743	0.531237	0.813937	0	0.022538	0	[P]	Inorganic ion transport and metabolism	Molecular Function: potassium ion transmembrane transporter activity (GO:0015079);; Cellular Component: membrane (GO:0016020);; Biological Process: potassium ion transmembrane transport (GO:0071805);;	K03549|0|vvi:100262109|potassium transporter 1; K03549 KUP system potassium uptake protein (A)	--	--	--	K+ potassium transporter	Potassium transporter 1 OS=Arabidopsis thaliana (Mouse-ear cress) PE=1 SV=2	P	Inorganic ion transport and metabolism	PREDICTED: potassium transporter 1 [Vitis vinifera]
gene22695	LOC100267921	29.5673	29.5231	26.636	139.204	118.082	125.674	77.2052	135.772	124.645	181.966	215.851	236.858	495.338	434.176	589.984	191.413	174.942	197.294	--	--	Cellular Component: integral component of plasma membrane (GO:0005887);; Molecular Function: sucrose transmembrane transporter activity (GO:0008515);; Biological Process: sucrose transport (GO:0015770);;	K15382|0|vvi:100267921|bidirectional sugar transporter SWEET14; K15382 solute carrier family 50 (sugar transporter) (A)	--	[R]	General function prediction only	Sugar efflux transporter for intercellular exchange;; PQ loop repeat	Bidirectional sugar transporter SWEET14 OS=Oryza sativa subsp. japonica (Rice) PE=2 SV=1	U	Intracellular trafficking, secretion, and vesicular transport	PREDICTED: bidirectional sugar transporter SWEET14 [Vitis vinifera]
gene23836	LOC104882450	0.062077	0.032681	0.028145	0.12759	0.233075	0.147277	0.548174	0.473859	0.58024	0	0.053488	0.021839	0.067944	0	0	0.089841	0.10322	0.102977	--	--	Molecular Function: RNA binding (GO:0003723);; Molecular Function: RNA-directed DNA polymerase activity (GO:0003964);; Biological Process: RNA-dependent DNA replication (GO:0006278);; Molecular Function: metal ion binding (GO:0046872);;	--	--	[R]	General function prediction only	Domain of unknown function (DUF4283);; Endonuclease/Exonuclease/phosphatase family	--	--	--	PREDICTED: uncharacterized protein LOC104882450 [Vitis vinifera]
gene13804	LOC100245607	56.1416	58.7137	62.6941	11.1214	10.7649	10.7316	31.8887	26.4493	27.8658	16.629	16.1592	21.5774	4.18321	3.70757	4.49564	67.1027	60.2963	57.6477	[C]	Energy production and conversion	Cellular Component: mitochondrion (GO:0005739);; Cellular Component: vacuole (GO:0005773);; Cellular Component: plasma membrane (GO:0005886);; Biological Process: response to oxidative stress (GO:0006979);; Molecular Function: UDP-N-acetylmuramate dehydrogenase activity (GO:0008762);; Cellular Component: plant-type cell wall (GO:0009505);; Cellular Component: apoplast (GO:0048046);; Molecular Fun…	--	--	--	--	FAD binding domain;; Berberine and berberine like	Reticuline oxidase-like protein (Precursor) GN=At4g20830 OS=Arabidopsis thaliana (Mouse-ear cress) PE=1 SV=2	C	Energy production and conversion	PREDICTED: reticuline oxidase-like protein [Vitis vinifera]
gene16546	LOC100242191	29.621	26.3211	32.944	50.7909	40.9981	45.5642	42.8663	52.263	60.0247	73.7383	85.0552	98.9569	125.845	111.869	135.043	120.358	125.182	121.238	[O]	Posttranslational modification, protein turnover, chaperones	Molecular Function: ATP binding (GO:0005524);; Molecular Function: nucleoside-triphosphatase activity (GO:0017111);;	K08900|0|vvi:100264476|	--	[O]	Posttranslational modification, protein turnover, chaperones	Domain associated at C-terminal with AAA;; ATPase family associated with various cellular activities (AAA)	26S proteasome regulatory subunit 4 homolog B GN=RPT2B OS=Arabidopsis thaliana (Mouse-ear cress) PE=1 SV=1	O	Posttranslational modification, protein turnover, chaperones	PREDICTED: probable mitochondrial chaperone BCS1-B isoform X3 [Vitis vinifera]
gene5634	LOC100253286	31.5087	25.8882	27.7285	25.5611	31.4472	19.8934	13.548	9.97907	11.8775	15.8289	13.5835	15.0151	12.9741	14.7369	14.5562	8.42173	8.0874	7.64888	[K]	Transcription	Molecular Function: DNA binding (GO:0003677);; Molecular Function: DNA-directed RNA polymerase activity (GO:0003899);; Cellular Component: nucleus (GO:0005634);; Biological Process: transcription, DNA-templated (GO:0006351);; Molecular Function: zinc ion binding (GO:0008270);;	K03017|1.46941e-79|vvi:100253286|DNA-directed RNA polymerases II, IV and V subunit 9A; K03017 DNA-directed RNA polymerase II subunit RPB9 (A)	ko00230:Purine metabolism;ko00240:Pyrimidine metabolism;ko03020:RNA polymerase	[K]	Transcription	RNA polymerases M/15 Kd subunit;; Transcription factor S-II (TFIIS)	DNA-directed RNA polymerases II, IV and V subunit 9A GN=K14A17 OS=Arabidopsis thaliana (Mouse-ear cress) PE=1 SV=1	K	Transcription	PREDICTED: DNA-directed RNA polymerases II, IV and V subunit 9A [Vitis vinifera]
gene6006	LOC104879247	0.768056	0.855643	0.917549	0.439245	0.30735	0.298186	0.289524	0.229521	0.237768	0.679406	0.659913	1.08222	0.132043	0.304412	0.492743	0.692551	0.557367	1.07219	--	--	--	--	--	[O]	Posttranslational modification, protein turnover, chaperones	--	--	S	Function unknown	PREDICTED: uncharacterized protein LOC104879247 [Vitis vinifera]
gene2177	LOC100257513	0	0.337152	0	0	0	0	0.335767	0.250487	0.414684	5.2226	4.53677	3.14293	2.6224	3.7364	2.10315	6.97444	4.31479	10.6656	--	--	--	--	--	--	--	Hydrophobic seed protein;; Protease inhibitor/seed storage/LTP family	Lipid transfer protein EARLI 1 (Precursor) GN=EARLI1 OS=Arabidopsis thaliana (Mouse-ear cress) PE=1 SV=1	S	Function unknown	PREDICTED: 14 kDa proline-rich protein DC2.15 [Vitis vinifera]
gene1340	LOC100266664	6.73753	7.43102	10.5973	0.819551	0.600914	0.438195	0.413788	0.575534	0.26234	8.29655	8.96574	8.98364	1.70731	1.87131	3.34169	1.97204	2.24695	2.58489	[TZDR]	--	Molecular Function: calcium ion binding (GO:0005509);;	K13448|2.16091e-76|vvi:100266664|probable calcium-binding protein CML31; K13448 calcium-binding protein CML (A)	ko04626:Plant-pathogen interaction	[T]	Signal transduction mechanisms	EF hand;; EF-hand domain pair;; EF-hand domain pair;; EF-hand domain;; EF hand	Probable calcium-binding protein CML31 GN=B1139B11.15 OS=Oryza sativa subsp. japonica (Rice) PE=2 SV=1	DTZ	--	PREDICTED: probable calcium-binding protein CML31 [Vitis vinifera]
gene3062	LOC104878763	3.18854	1.8213	2.50496	2.60186	3.54346	4.00809	1.82359	1.29082	0.291916	3.27808	3.55412	4.20512	15.6891	18.7925	13.8562	5.76538	3.40638	2.85556	[O]	Posttranslational modification, protein turnover, chaperones	Molecular Function: zinc ion binding (GO:0008270);;	--	--	[O]	Posttranslational modification, protein turnover, chaperones	Ring finger domain;; RING-H2 zinc finger;; Zinc finger, C3HC4 type (RING finger);; Zinc finger, C3HC4 type (RING finger);; FANCL C-terminal domain;; Anaphase-promoting complex subunit 11 RING-H2 finger	RING-H2 finger protein ATL80 GN=ATL80 OS=Arabidopsis thaliana (Mouse-ear cress) PE=2 SV=1	O	Posttranslational modification, protein turnover, chaperones	PREDICTED: RING-H2 finger protein ATL80-like [Vitis vinifera]
gene25446	LOC100248240	0	0	0	0	0	0	0	0.035458	0.060655	0	0	0	0	0	0	6.02984	8.02146	5.21736	[Q]	Secondary metabolites biosynthesis, transport and catabolism	Molecular Function: copper ion binding (GO:0005507);; Biological Process: lignin catabolic process (GO:0046274);; Cellular Component: apoplast (GO:0048046);; Molecular Function: hydroquinone:oxygen oxidoreductase activity (GO:0052716);; Biological Process: oxidation-reduction process (GO:0055114);;	--	--	[Q]	Secondary metabolites biosynthesis, transport and catabolism	Multicopper oxidase;; Multicopper oxidase;; Multicopper oxidase	Putative laccase-9 (Precursor) OS=Oryza sativa subsp. japonica (Rice) PE=3 SV=1	Q	Secondary metabolites biosynthesis, transport and catabolism	PREDICTED: laccase-15 [Vitis vinifera]
gene3728	LOC100854587	5.55594	7.11468	5.76865	4.22438	4.78136	4.67011	0.88247	1.18107	1.45437	3.21303	2.16445	2.71812	3.1848	2.32883	3.24203	1.10387	0.430382	0.92675	[U]	Intracellular trafficking, secretion, and vesicular transport	Molecular Function: nucleic acid binding (GO:0003676);; Molecular Function: zinc ion binding (GO:0008270);;	--	--	[U]	Intracellular trafficking, secretion, and vesicular transport	TB2/DP1, HVA22 family;; Zinc-finger of C2H2 type;; C2H2 type zinc-finger (2 copies)	HVA22-like protein a GN=HVA22A OS=Arabidopsis thaliana (Mouse-ear cress) PE=2 SV=1	U	Intracellular trafficking, secretion, and vesicular transport	PREDICTED: HVA22-like protein i [Vitis vinifera]
gene27339	LOC100253444	3.42753	4.28003	4.42495	0.639419	0.624857	0.644514	0.530978	0.161263	0.344268	2.73826	2.95908	3.44947	0.391262	0.437282	0.71672	3.17209	2.40872	2.67934	[C]	Energy production and conversion	Molecular Function: NADH dehydrogenase (ubiquinone) activity (GO:0008137);; Molecular Function: flavin adenine dinucleotide binding (GO:0050660);; Biological Process: oxidation-reduction process (GO:0055114);;	K17871|0|vvi:100253444|internal alternative NAD(P)H-ubiquinone oxidoreductase A1, mitochondrial; K17871 NADH:ubiquinone reductase (non-electrogenic) [EC:1.6.5.9] (A)	--	[C]	Energy production and conversion	Pyridine nucleotide-disulphide oxidoreductase;; Pyridine nucleotide-disulphide oxidoreductase	Internal alternative NAD(P)H-ubiquinone oxidoreductase A2, mitochondrial (Precursor) GN=NDA2 OS=Arabidopsis thaliana (Mouse-ear cress) PE=2 SV=1	C	Energy production and conversion	PREDICTED: internal alternative NAD(P)H-ubiquinone oxidoreductase A1, mitochondrial [Vitis vinifera]
gene19378	LOC104881566	0.741958	0.744021	0.447882	1.41644	1.48944	0.992563	0.343002	0.398037	0.536516	1.05226	1.10824	1.43535	3.37367	2.52818	2.5524	6.85885	8.37142	8.63763	--	--	Molecular Function: protein dimerization activity (GO:0046983);;	--	--	--	--	Helix-loop-helix DNA-binding domain	Transcription factor BEE 1 OS=Arabidopsis thaliana (Mouse-ear cress) PE=2 SV=1	S	Function unknown	PREDICTED: transcription factor bHLH75-like isoform X1 [Vitis vinifera]
gene27403	LOC100256016	27.9422	26.9413	29.6794	33.2094	30.7091	22.1469	13.6203	11.9518	12.6062	47.2005	47.6927	47.1059	41.3746	50.7862	44.219	33.8725	34.1902	34.3275	[T]	Signal transduction mechanisms	Cellular Component: nucleus (GO:0005634);; Cellular Component: cytosol (GO:0005829);; Cellular Component: plasma membrane (GO:0005886);; Biological Process: toxin catabolic process (GO:0009407);; Cellular Component: plant-type cell wall (GO:0009505);; Biological Process: gibberellin biosynthetic process (GO:0009686);; Biological Process: gibberellic acid mediated signaling pathway (GO:0009740);; …	K06630|5.67782e-111|vvi:100250873|14-3-3-like protein GF14 kappa; K06630 14-3-3 protein epsilon (A)	--	[O]	Posttranslational modification, protein turnover, chaperones	14-3-3 protein	14-3-3-like protein GF14 kappa GN=GRF8 OS=Arabidopsis thaliana (Mouse-ear cress) PE=1 SV=2	T	Signal transduction mechanisms	hypothetical protein VITISV_036316 [Vitis vinifera]
gene9041	LOC100245167	0	0.298887	0	0	0.139501	0.101599	0.222985	0.681259	0.530758	2.76973	1.67917	2.20099	0.668607	0.699536	0.814832	1.38714	2.1989	1.63544	--	--	Cellular Component: nucleosome (GO:0000786);; Molecular Function: DNA binding (GO:0003677);; Cellular Component: nucleus (GO:0005634);; Biological Process: nucleosome assembly (GO:0006334);;	K11275|1.0239e-114|vvi:100245167|histone H1; K11275 histone H1/5 (A)	--	--	--	linker histone H1 and H5 family	Histone H1 OS=Zea mays (Maize) PE=2 SV=2	S	Function unknown	unnamed protein product [Vitis vinifera]
gene14284	LOC100261010	1.14786	1.12689	1.03569	3.41376	1.69879	1.86061	2.76873	2.75151	2.92256	3.11227	3.18904	2.51101	6.69372	5.05498	6.00396	8.18045	6.57878	8.58301	--	--	--	--	--	--	--	Cotton fibre expressed protein	--	S	Function unknown	PREDICTED: formin-like protein 13 [Vitis vinifera]
gene20153	LOC100250853	0.441445	0.806227	0.369102	9.7773	14.7691	18.9792	33.6576	38.1039	32.999	11.5807	4.08893	7.04229	19.3196	7.58706	4.05638	0.896303	1.27194	1.38483	--	--	Biological Process: gibberellic acid mediated signaling pathway (GO:0009740);; Biological Process: cysteine biosynthetic process (GO:0019344);; Biological Process: cell redox homeostasis (GO:0045454);;	--	--	--	--	Gibberellin regulated protein	Gibberellin-regulated protein 4 (Precursor) GN=GASA4 OS=Arabidopsis thaliana (Mouse-ear cress) PE=1 SV=2	S	Function unknown	PREDICTED: gibberellin-regulated protein 4 [Vitis vinifera]
gene7879	LOC100241641	3.87907	4.68226	4.74168	3.76288	3.69286	3.36691	7.5017	6.57022	7.8745	4.72273	5.10639	6.36688	5.50187	6.37874	4.61294	28.5346	26.8365	24.4372	[RTKL]	--	Molecular Function: protein serine/threonine kinase activity (GO:0004674);; Molecular Function: ATP binding (GO:0005524);; Biological Process: protein phosphorylation (GO:0006468);;	--	--	[T]	Signal transduction mechanisms	Protein kinase domain;; Protein tyrosine kinase	Mitogen-activated protein kinase kinase kinase NPK1 GN=NPK1 OS=Nicotiana tabacum (Common tobacco) PE=1 SV=1	T	Signal transduction mechanisms	PREDICTED: mitogen-activated protein kinase kinase kinase NPK1-like [Vitis vinifera]
gene15699	LOC100265330	0.141375	0.104092	0.079877	0	0	0	0	0	0	0.209599	0.118604	0.465379	0	0	0	3.68084	8.19103	4.51933	--	--	Molecular Function: calcium ion binding (GO:0005509);;	--	--	--	--	EF-hand domain pair;; EF hand;; EF-hand domain;; EF hand	--	S	Function unknown	hypothetical protein VITISV_027019 [Vitis vinifera]
gene37	LOC100854391	0	0	0	0.049308	0.048717	0	0.080108	0	0	3.64402	0.883543	1.7214	0.784779	0.891185	0.754466	0.141004	0	0.232009	--	--	Molecular Function: polysaccharide binding (GO:0030247);;	--	--	--	--	Wall-associated receptor kinase galacturonan-binding;; Wall-associated receptor kinase C-terminal	--	S	Function unknown	unnamed protein product [Vitis vinifera]
gene22464	LOC100253816	1.36993	1.51019	1.21818	1.18039	0.889109	0.981561	0	0	0	0.196492	0.433956	0.412106	0.376237	0.206931	0.4122	0	0	0	[RTKL]	--	Molecular Function: nucleotide binding (GO:0000166);; Molecular Function: protein kinase activity (GO:0004672);;	--	--	[T]	Signal transduction mechanisms	Protein kinase domain;; Protein tyrosine kinase;; Wall-associated receptor kinase galacturonan-binding	Glycerophosphodiester phosphodiesterase protein kinase domain-containing GDPDL2 {ECO:0000305} (Precursor) OS=Arabidopsis thaliana (Mouse-ear cress) PE=1 SV=1	T	Signal transduction mechanisms	PREDICTED: glycerophosphodiester phosphodiesterase protein kinase domain-containing GDPDL2-like isoform X1 [Vitis vinifera]
gene11422	LOC100248644	17.542	18.1434	16.9062	22.3123	19.688	19.8245	10.5089	10.4895	10.7277	16.0401	16.8133	16.1258	20.1338	17.4592	19.019	23.729	23.6928	22.3837	[E]	Amino acid transport and metabolism	Molecular Function: L-threonine ammonia-lyase activity (GO:0004794);; Biological Process: gluconeogenesis (GO:0006094);; Biological Process: threonine metabolic process (GO:0006566);; Biological Process: cytoskeleton organization (GO:0007010);; Biological Process: isoleucine biosynthetic process (GO:0009097);; Biological Process: proteasomal protein catabolic process (GO:0010498);; Molecular Func…	K01754|0|vvi:100248644|threonine dehydratase biosynthetic, chloroplastic; K01754 threonine dehydratase [EC:4.3.1.19] (A)	ko00260:Glycine, serine and threonine metabolism;ko00290:Valine, leucine and isoleucine biosynthesis;ko01200:Carbon metabolism;ko01230:Biosynthesis of amino acids	[E]	Amino acid transport and metabolism	Pyridoxal-phosphate dependent enzyme;; C-terminal regulatory domain of Threonine dehydratase	Threonine dehydratase biosynthetic, chloroplastic (Precursor) GN=OMR1 OS=Arabidopsis thaliana (Mouse-ear cress) PE=1 SV=1	E	Amino acid transport and metabolism	PREDICTED: threonine dehydratase biosynthetic, chloroplastic [Vitis vinifera]
gene7780	LOC100260443	0.413276	0.555052	0.639398	0.505783	0.423725	0.609326	0.179921	0.040617	0	8.6071	2.85134	6.41117	3.42588	2.28718	1.31366	0.03615	0.076071	0.033859	[Z]	Cytoskeleton	Molecular Function: GTPase activity (GO:0003924);; Molecular Function: structural constituent of cytoskeleton (GO:0005200);; Molecular Function: GTP binding (GO:0005525);; Cellular Component: cytoplasm (GO:0005737);; Cellular Component: microtubule (GO:0005874);; Biological Process: GTP catabolic process (GO:0006184);; Biological Process: microtubule-based process (GO:0007017);; Biological Proces…	K07375|0|vvi:100260443|tubulin beta-2 chain; K07375 tubulin beta (A)	ko04145:Phagosome	[Z]	Cytoskeleton	Tubulin/FtsZ family, GTPase domain;; Tubulin C-terminal domain;; Misato Segment II tubulin-like domain	Tubulin beta-3 chain GN=MRG21.12 OS=Arabidopsis thaliana (Mouse-ear cress) PE=2 SV=2	Z	Cytoskeleton	PREDICTED: tubulin beta-2 chain [Vitis vinifera]
gene12213	LOC100258314	0	0	0	0	0	0	0	0	0	1.16835	1.41372	1.03377	1.15766	1.06775	1.4191	1.02656	1.24323	1.46782	--	--	Biological Process: defense response (GO:0006952);; Molecular Function: ADP binding (GO:0043531);;	--	--	[T]	Signal transduction mechanisms	NB-ARC domain;; Leucine Rich repeats (2 copies);; Leucine rich repeat	Disease resistance protein RPS5 GN=RPS5 OS=Arabidopsis thaliana (Mouse-ear cress) PE=1 SV=2	S	Function unknown	PREDICTED: probable disease resistance protein At5g63020 [Vitis vinifera]
gene3473	LOC100259392	2.74049	3.54093	2.79296	5.37398	4.45962	4.8643	2.97709	2.6013	2.72089	8.32502	6.85764	8.39989	8.6997	10.6058	8.94739	7.87012	6.98282	8.39189	--	--	Biological Process: double-strand break repair via homologous recombination (GO:0000724);; Molecular Function: zinc ion binding (GO:0008270);; Biological Process: defense response to bacterium (GO:0042742);; Molecular Function: transcription regulatory region DNA binding (GO:0044212);;	--	--	--	--	--	--	S	Function unknown	PREDICTED: zinc finger SWIM domain-containing protein 7 isoform X2 [Vitis vinifera]
gene28695	LOC100854583	14.5569	14.2567	15.1515	12.8705	15.265	15.1532	14.2781	15.5181	15.0748	36.9756	39.6517	46.0272	114.339	99.3115	111.504	85.9432	85.4187	90.8715	[R]	General function prediction only	Molecular Function: zinc ion binding (GO:0008270);; Biological Process: response to bacterium (GO:0009617);; Biological Process: plant-type hypersensitive response (GO:0009626);; Biological Process: lignin biosynthetic process (GO:0009809);; Molecular Function: aryl-alcohol dehydrogenase (NAD+) activity (GO:0018456);; Molecular Function: cinnamyl-alcohol dehydrogenase activity (GO:0045551);; Biol…	K00083|0|vvi:100854583|probable mannitol dehydrogenase; K00083 cinnamyl-alcohol dehydrogenase [EC:1.1.1.195] (A)	ko00940:Phenylpropanoid biosynthesis	[Q]	Secondary metabolites biosynthesis, transport and catabolism	Alcohol dehydrogenase GroES-like domain;; Zinc-binding dehydrogenase;; D-isomer specific 2-hydroxyacid dehydrogenase, NAD binding domain	Probable mannitol dehydrogenase GN=CAD OS=Fragaria ananassa (Strawberry) PE=2 SV=1	C	Energy production and conversion	PREDICTED: probable mannitol dehydrogenase [Vitis vinifera]
gene27931	LOC100260243	6.48303	6.47817	8.05578	5.58758	5.85647	4.89275	0.904015	1.06949	0.545649	1.30705	1.05129	1.14557	1.42928	1.06727	2.27133	0.108314	0.156832	0.046537	--	--	Molecular Function: calcium ion binding (GO:0005509);; Molecular Function: calcium-dependent phospholipid binding (GO:0005544);;	--	--	[U]	Intracellular trafficking, secretion, and vesicular transport	Annexin	Annexin D3 GN=T6A23.4 OS=Arabidopsis thaliana (Mouse-ear cress) PE=2 SV=2	S	Function unknown	unnamed protein product [Vitis vinifera]
gene22722	LOC100254413	6.92252	5.35843	8.28054	5.35522	5.26081	3.25676	0.226829	0.187341	0.151992	3.86169	4.07411	3.5457	1.08513	1.53955	1.58671	0	0	0.03026	--	--	--	--	--	--	--	--	--	S	Function unknown	PREDICTED: uncharacterized protein LOC100254413 [Vitis vinifera]
gene21256	LOC100267106	0.077877	0	0.045134	0.096506	0.099993	0	0.036538	0	0.019578	0.476124	0.451925	0.566718	0.319647	0.373322	0.520114	0	0	0	--	--	Biological Process: defense response (GO:0006952);; Molecular Function: ADP binding (GO:0043531);;	--	--	[T]	Signal transduction mechanisms	NB-ARC domain	Putative disease resistance protein At1g50180 GN=At1g50180 OS=Arabidopsis thaliana (Mouse-ear cress) PE=3 SV=2	S	Function unknown	PREDICTED: putative disease resistance protein At1g50180 [Vitis vinifera]
gene25049	LOC100259232	1.4077	1.20639	1.57862	0.405863	0.406653	0.410906	0	0.04876	0	2.22774	3.06201	4.016	0.783934	0.366056	0.763889	0.20447	0.15966	0.181283	--	--	--	--	--	--	--	--	--	S	Function unknown	PREDICTED: uncharacterized protein LOC100259232 [Vitis vinifera]
gene17040	LOC104881144	4.98473	4.14317	5.13671	12.3485	12.1374	12.8688	7.9944	8.17702	8.50585	0.344534	0.71581	0.524678	0.430513	0.545139	0.333454	0.517365	0.492845	0.583855	--	--	--	--	--	--	--	F-box domain;; F-box-like;; F-box domain	F-box protein At2g39490 GN=At2g39490 OS=Arabidopsis thaliana (Mouse-ear cress) PE=2 SV=1	S	Function unknown	PREDICTED: F-box protein At2g39490-like isoform X1 [Vitis vinifera]
gene26724	LOC100256580	18.4807	15.7897	17.4819	24.6699	26.4138	22.3692	8.62054	5.59689	7.27411	20.1286	20.4228	20.5951	29.231	26.8185	25.6292	24.6923	20.5899	26.7059	[LR]	--	Cellular Component: cytosol (GO:0005829);; Biological Process: metabolic process (GO:0008152);; Molecular Function: ADP-ribose diphosphatase activity (GO:0047631);; Molecular Function: NAD binding (GO:0051287);;	--	--	[T]	Signal transduction mechanisms	NUDIX domain	Nudix hydrolase 10 GN=T30C3.4 OS=Arabidopsis thaliana (Mouse-ear cress) PE=1 SV=1	S	Function unknown	PREDICTED: nudix hydrolase 10 isoform X1 [Vitis vinifera]
gene26900	LOC100248044	1.7653	1.81885	1.51974	2.01466	1.81582	1.61314	0.572396	0.354343	0.310267	5.46977	4.65316	5.50277	4.54015	3.5862	5.31312	0.54671	0.582393	0.806738	--	--	--	--	--	[R]	General function prediction only	Domain of unknown function;; Ankyrin repeats (3 copies);; Ankyrin repeats (many copies);; Ankyrin repeat;; Ankyrin repeat;; Ankyrin repeats (many copies)	--	S	Function unknown	PREDICTED: uncharacterized protein LOC100265216 [Vitis vinifera]
gene19953	LOC100245722	15.4311	17.2426	15.4406	15.8964	12.6917	13.8649	7.07136	6.03504	5.99944	3.38522	4.0614	3.32889	2.12716	2.23031	1.87195	0.864147	1.03726	1.15792	[R]	General function prediction only	Molecular Function: phosphoric diester hydrolase activity (GO:0008081);; Biological Process: metabolic process (GO:0008152);; Molecular Function: metal ion binding (GO:0046872);;	--	--	[S]	Function unknown	HD domain	--	S	Function unknown	PREDICTED: deoxynucleoside triphosphate triphosphohydrolase SAMHD1 homolog [Vitis vinifera]
gene17227	LOC109123622	2.35068	3.19598	2.29711	0.937807	1.55667	1.26554	0.067895	0.127741	0.196495	0	0	0	0	0	0	0	0	0	--	--	Biological Process: proteolysis (GO:0006508);; Molecular Function: cysteine-type peptidase activity (GO:0008234);; Molecular Function: ion binding (GO:0043167);;	--	--	[O]	Posttranslational modification, protein turnover, chaperones	Ulp1 protease family, C-terminal catalytic domain;; Ulp1 protease family, C-terminal catalytic domain	Ubiquitin-like-specific protease ESD4 GN=ESD4 OS=Arabidopsis thaliana (Mouse-ear cress) PE=1 SV=1	S	Function unknown	PREDICTED: uncharacterized protein LOC104878867 [Vitis vinifera]
gene26177	LOC100257275	1.82742	1.60932	2.10765	0.665004	0.582279	0.222276	0	0	0	0	0.057915	0	0	0	0	0	0	0	--	--	Biological Process: metabolic process (GO:0008152);; Molecular Function: transferase activity, transferring hexosyl groups (GO:0016758);;	--	--	[GC]	--	UDP-glucoronosyl and UDP-glucosyl transferase	UDP-glycosyltransferase 79B6 GN=UGT79B6 OS=Arabidopsis thaliana (Mouse-ear cress) PE=2 SV=1	S	Function unknown	PREDICTED: UDP-glycosyltransferase 79B9-like [Vitis vinifera]
gene12319	LOC100241167	0.527046	0.664255	0.563395	0.620567	0.800914	0.707215	0.786052	0.542542	0.608581	1.483	1.72229	1.3682	2.38039	2.53966	2.11027	1.56884	1.59899	2.10857	--	--	Molecular Function: ATP binding (GO:0005524);; Biological Process: defense response (GO:0006952);; Molecular Function: nucleoside-triphosphatase activity (GO:0017111);; Molecular Function: ADP binding (GO:0043531);;	K13459|0|vvi:100246289|probable disease resistance protein At5g63020; K13459 disease resistance protein RPS2 (A)	ko04626:Plant-pathogen interaction	[T]	Signal transduction mechanisms	NB-ARC domain;; Leucine rich repeat;; AAA domain;; NACHT domain;; ATPase family associated with various cellular activities (AAA);; Leucine Rich Repeat	Probable disease resistance protein At1g12280 GN=At1g12280 OS=Arabidopsis thaliana (Mouse-ear cress) PE=3 SV=1	S	Function unknown	PREDICTED: probable disease resistance protein At5g63020 [Vitis vinifera]
gene1732	LOC100253577	25.9227	29.6559	30.3988	13.8759	10.0199	8.6308	0.682552	0.498526	0.416193	39.8167	47.4847	55.4802	15.8839	15.8204	21.9934	3.54877	4.06922	5.81278	--	--	Molecular Function: sequence-specific DNA binding transcription factor activity (GO:0003700);; Biological Process: regulation of transcription, DNA-templated (GO:0006355);; Molecular Function: sequence-specific DNA binding (GO:0043565);;	--	--	--	--	WRKY DNA -binding domain	Probable WRKY transcription factor 41 GN=WRKY41 OS=Arabidopsis thaliana (Mouse-ear cress) PE=2 SV=2	K	Transcription	PREDICTED: probable WRKY transcription factor 41 [Vitis vinifera]
gene5416	LOC104879195	1.45331	3.86982	4.30728	1.36404	1.31989	1.89515	0	0	0	0.951269	1.24014	0.554272	0.902793	1.13068	2.80102	7.98853	4.76207	6.17817	--	--	--	--	--	--	--	--	Protein IDA-LIKE 2 (Precursor) GN=IDL2 OS=Arabidopsis thaliana (Mouse-ear cress) PE=2 SV=1	S	Function unknown	PREDICTED: protein IDA-LIKE 4-like [Vitis vinifera]
gene22640	LOC100247551	14.5604	13.3317	18.879	8.26257	6.80572	5.59911	1.35356	1.21402	1.49848	6.72171	7.67207	10.0141	5.7364	5.53798	5.5634	0.879715	0.621745	1.16284	--	--	Molecular Function: transporter activity (GO:0005215);; Biological Process: transport (GO:0006810);; Biological Process: cysteine biosynthetic process (GO:0019344);;	--	--	[I]	Lipid transport and metabolism	CRAL/TRIO domain;; Divergent CRAL/TRIO domain;; CRAL/TRIO, N-terminal domain	Phosphatidylinositol/phosphatidylcholine transfer protein SFH1 GN=T4L20.160 OS=Arabidopsis thaliana (Mouse-ear cress) PE=2 SV=1	S	Function unknown	PREDICTED: random slug protein 5 isoform X1 [Vitis vinifera]
gene4243	LOC100244035	12.4115	14.6391	11.734	13.7093	11.0124	12.2711	16.491	16.6207	16.3477	8.59638	9.17278	9.33839	9.19397	8.02322	7.92919	8.53095	7.99996	9.48387	[R]	General function prediction only	Molecular Function: protein kinase activity (GO:0004672);; Molecular Function: ATP binding (GO:0005524);; Biological Process: protein phosphorylation (GO:0006468);; Cellular Component: plastoglobule (GO:0010287);; Biological Process: chlorophyll catabolic process (GO:0015996);; Biological Process: response to photooxidative stress (GO:0080183);;	--	--	[R]	General function prediction only	ABC1 family	Uncharacterized aarF domain-containing protein kinase At4g31390, chloroplastic (Precursor) GN=At4g31390 OS=Arabidopsis thaliana (Mouse-ear cress) PE=2 SV=1	S	Function unknown	PREDICTED: uncharacterized aarF domain-containing protein kinase At4g31390, chloroplastic [Vitis vinifera]
gene19503	LOC100251581	1.25955	1.2365	1.39123	1.94297	2.99054	2.60646	35.1491	33.7788	37.5134	1.59932	1.53302	1.16648	2.05642	2.07664	1.81017	7.39936	6.87106	4.81533	--	--	--	--	--	--	--	GDP-fucose protein O-fucosyltransferase	Uncharacterized protein At1g04910 GN=At1g04910 OS=Arabidopsis thaliana (Mouse-ear cress) PE=2 SV=1	S	Function unknown	unnamed protein product [Vitis vinifera]
gene7711	LOC100246749	2.73034	2.77195	2.52454	1.83379	2.18197	2.27725	0.591059	0.167351	0.224739	3.34549	3.15799	2.8349	1.30654	1.91295	1.69933	2.36085	1.79344	2.19107	[RTKL]	--	Molecular Function: cyclin-dependent protein serine/threonine kinase activity (GO:0004693);; Molecular Function: ATP binding (GO:0005524);; Biological Process: protein phosphorylation (GO:0006468);; Molecular Function: carbohydrate binding (GO:0030246);;	--	--	--	--	Legume lectin domain;; Protein kinase domain;; Protein tyrosine kinase	L-type lectin-domain containing receptor kinase IV.1 (Precursor) GN=F13M22.21 OS=Arabidopsis thaliana (Mouse-ear cress) PE=2 SV=1	T	Signal transduction mechanisms	PREDICTED: L-type lectin-domain containing receptor kinase IV.1 [Vitis vinifera]
gene5025	LOC100264999	0.029549	0.047156	0.125299	0.530173	0.660405	0.601802	7.6434	6.96338	6.56639	0.238093	0.321772	0.329757	1.34091	1.03282	0.921398	17.4265	14.5846	15.5645	[RTKL]	--	Molecular Function: protein kinase activity (GO:0004672);; Biological Process: phosphorylation (GO:0016310);;	--	--	--	--	Protein kinase domain;; Protein tyrosine kinase;; LysM domain	LysM domain receptor-like kinase 4 (Precursor) GN=LYK4 OS=Arabidopsis thaliana (Mouse-ear cress) PE=1 SV=1	T	Signal transduction mechanisms	unnamed protein product [Vitis vinifera]
gene25872	LOC100241381	0	0	0	0	0	0	0.952731	1.57424	1.76166	0	0	0	0	0	0	5.00318	6.20712	5.76786	--	--	Molecular Function: magnesium ion binding (GO:0000287);; Biological Process: metabolic process (GO:0008152);; Molecular Function: terpene synthase activity (GO:0010333);;	--	--	--	--	Terpene synthase family, metal binding domain;; Terpene synthase, N-terminal domain	Valencene synthase GN=ValCS OS=Vitis vinifera (Grape) PE=1 SV=1	S	Function unknown	PREDICTED: valencene synthase [Vitis vinifera]
gene8109	LOC100261580	97.1262	102.382	99.2483	61.3619	58.1188	49.7003	1.085	1.46872	1.32594	171.978	157.069	169.358	78.1072	84.4071	84.0954	3.46952	3.36755	4.83914	[P]	Inorganic ion transport and metabolism	Cellular Component: membrane (GO:0016020);; Biological Process: transmembrane transport (GO:0055085);;	K13754|0|vvi:100261580|cation/calcium exchanger 1-like; K13754 solute carrier family 24 (sodium/potassium/calcium exchanger), member 6 (A)	--	[P]	Inorganic ion transport and metabolism	Sodium/calcium exchanger protein	Cation/calcium exchanger 1 OS=Arabidopsis thaliana (Mouse-ear cress) PE=2 SV=1	P	Inorganic ion transport and metabolism	PREDICTED: cation/calcium exchanger 1-like [Vitis vinifera]
gene19537	LOC100241313	14.9144	16.7907	13.3136	15.7439	12.5688	12.7259	0.113657	0.038097	0.0405	35.0598	31.7573	34.3535	36.5805	34.4415	37.4982	4.6145	4.66669	4.05139	[RTKL]	--	Molecular Function: protein kinase activity (GO:0004672);;	--	--	[T]	Signal transduction mechanisms	Carbohydrate-binding protein of the ER;; Protein tyrosine kinase;; Protein kinase domain;; Di-glucose binding within endoplasmic reticulum	Receptor-like protein kinase FERONIA (Precursor) GN=F26O13.190 OS=Arabidopsis thaliana (Mouse-ear cress) PE=1 SV=1	T	Signal transduction mechanisms	PREDICTED: receptor-like protein kinase FERONIA [Vitis vinifera]
gene3475	LOC104878831	5.25603	5.7817	5.23883	10.9026	9.66085	11.8442	6.38208	8.20561	8.69036	0.021268	0	0	0	0	0	0.020172	0	0	[S]	Function unknown	Biological Process: defense response (GO:0006952);; Molecular Function: ADP binding (GO:0043531);;	--	--	[T]	Signal transduction mechanisms	NB-ARC domain;; Leucine Rich repeats (2 copies);; AAA ATPase domain;; Leucine rich repeat;; Leucine Rich Repeat	Putative disease resistance protein RGA3 GN=RGA3 OS=Solanum bulbocastanum (Wild potato) PE=2 SV=2	S	Function unknown	PREDICTED: putative disease resistance protein RGA3 [Vitis vinifera]
gene11178	LOC100257936	16.2538	17.5909	16.5054	2.92026	1.61905	0.971704	0.111221	0.120783	0.212761	7.34988	6.193	10.2133	0.814116	0.819604	1.01582	0.520832	0.65052	0.748174	--	--	Molecular Function: transferase activity, transferring acyl groups other than amino-acyl groups (GO:0016747);;	--	--	--	--	Transferase family	BAHD acyltransferase DCR GN=MRO11.2 OS=Arabidopsis thaliana (Mouse-ear cress) PE=2 SV=1	S	Function unknown	PREDICTED: BAHD acyltransferase DCR [Vitis vinifera]
PB.10005	#N/A	0.321651	0.375078	0.276469	0.181401	0.295799	0.326544	0	0	0.049647	1.23879	1.4252	1.12708	0.899859	0.933637	0.758627	0.037627	0.02663	0.059264	--	--	Biological Process: protein peptidyl-prolyl isomerization (GO:0000413);; Molecular Function: DNA binding (GO:0003677);; Molecular Function: peptidyl-prolyl cis-trans isomerase activity (GO:0003755);; Molecular Function: nuclease activity (GO:0004518);; Biological Process: DNA metabolic process (GO:0006259);; Biological Process: protein folding (GO:0006457);; Biological Process: nucleic acid phosp…	--	--	--	--	--	--	--	--	unnamed protein product [Vitis vinifera]
gene16030	LOC100245897	66.9082	58.2927	77.476	21.6797	24.108	21.9873	11.3198	10.5515	9.99482	11.9968	10.6646	19.3796	2.32721	2.51477	1.80989	3.93104	2.41565	2.51887	--	--	--	--	--	--	--	Wound-induced protein	--	S	Function unknown	PREDICTED: uncharacterized protein LOC100251039 [Vitis vinifera]
gene14164	LOC100244113	3.63639	2.72141	3.09228	4.21449	2.20166	2.9931	2.89563	4.14766	2.51265	3.98046	2.09724	2.69817	5.5488	7.73426	5.56569	13.5044	15.3605	13.4329	--	--	Biological Process: response to auxin (GO:0009733);;	--	--	--	--	Auxin responsive protein	--	S	Function unknown	PREDICTED: uncharacterized protein LOC100244113 [Vitis vinifera]
gene16984	LOC100241537	0.565484	0.304865	0.479028	0.67084	0.244867	0.385935	0.486334	0.44291	0.49061	1.13194	1.12884	0.923945	0.699825	0.722923	0.63751	0.247127	0.363716	0.273838	--	--	--	--	--	--	--	--	--	S	Function unknown	PREDICTED: myosin heavy chain, non-muscle [Vitis vinifera]
gene13327	LOC100264074	20.821	18.5496	18.257	8.55662	11.7963	8.86064	0.303652	0.057269	0.201315	3.96578	4.0769	4.85634	1.26631	0.767932	0.632106	2.02605	2.6877	2.00619	--	--	Molecular Function: DNA binding (GO:0003677);; Molecular Function: sequence-specific DNA binding transcription factor activity (GO:0003700);; Cellular Component: nucleus (GO:0005634);; Biological Process: regulation of transcription, DNA-templated (GO:0006355);;	--	--	--	--	AP2 domain	Pathogenesis-related genes transcriptional activator PTI5 GN=PTI5 OS=Solanum lycopersicum (Tomato) PE=2 SV=1	K	Transcription	ERF3 transcription factor [Vitis pseudoreticulata]
gene4269	LOC100254385	0.022037	0	0.1396	0.175801	0.143683	0.046509	0	0	0	2.47496	0.865403	1.44421	0.344423	0.468878	0.370076	0	0	0	--	--	Biological Process: cytokinesis by cell plate formation (GO:0000911);; Molecular Function: SNAP receptor activity (GO:0005484);; Cellular Component: plasma membrane (GO:0005886);; Biological Process: acetyl-CoA metabolic process (GO:0006084);; Biological Process: intracellular protein transport (GO:0006886);; Biological Process: membrane fusion (GO:0006944);; Biological Process: cell proliferatio…	K08486|0|vvi:100254385|syntaxin-related protein KNOLLE; K08486 syntaxin 1B/2/3 (A)	ko04130:SNARE interactions in vesicular transport	[U]	Intracellular trafficking, secretion, and vesicular transport	SNARE domain;; Syntaxin	Syntaxin-related protein KNOLLE GN=F22O13.4 OS=Arabidopsis thaliana (Mouse-ear cress) PE=1 SV=1	U	Intracellular trafficking, secretion, and vesicular transport	PREDICTED: syntaxin-related protein KNOLLE [Vitis vinifera]
gene7160	LOC100255318	0.340039	0.253892	0.451688	0.203938	0.128095	0.167342	0.522413	0.363345	0.393795	0.599326	0.37778	0.324671	0.03429	0.10283	0.175824	1.31052	1.72888	1.52307	[G]	Carbohydrate transport and metabolism	Molecular Function: magnesium ion binding (GO:0000287);; Molecular Function: pyruvate kinase activity (GO:0004743);; Molecular Function: ATP binding (GO:0005524);; Cellular Component: cytoplasm (GO:0005737);; Biological Process: glycolytic process (GO:0006096);; Biological Process: phosphorylation (GO:0016310);; Molecular Function: potassium ion binding (GO:0030955);;	K00873|0|vvi:100255318|pyruvate kinase, cytosolic isozyme; K00873 pyruvate kinase [EC:2.7.1.40] (A)	ko00010:Glycolysis / Gluconeogenesis;ko00230:Purine metabolism;ko00620:Pyruvate metabolism;ko01200:Carbon metabolism;ko01230:Biosynthesis of amino acids	[G]	Carbohydrate transport and metabolism	Pyruvate kinase, barrel domain;; Pyruvate kinase, alpha/beta domain	Pyruvate kinase, cytosolic isozyme OS=Nicotiana tabacum (Common tobacco) PE=2 SV=1	G	Carbohydrate transport and metabolism	PREDICTED: pyruvate kinase, cytosolic isozyme [Vitis vinifera]
gene885	LOC100250100	30.8523	35.6506	36.8924	22.307	25.3246	19.718	5.61958	6.31688	5.44089	44.2502	43.6567	40.3767	22.3652	25.9337	27.4495	3.7025	2.32461	1.71908	--	--	--	--	--	--	--	Domain of unknown function (DUF4228)	--	S	Function unknown	PREDICTED: uncharacterized protein LOC100250100 isoform X2 [Vitis vinifera]
gene4376	LOC100245624	1.1099	1.1353	1.8594	1.13635	0.875701	1.16982	1.81632	0.775697	0.958337	0.721318	1.14705	1.06383	0.495907	0.615721	0.492776	0.696068	0.757883	0.618404	[R]	General function prediction only	--	--	--	[R]	General function prediction only	Ankyrin repeats (3 copies);; Ankyrin repeat;; Ankyrin repeats (many copies);; Ankyrin repeat;; Ankyrin repeats (many copies);; Domain of unknown function;; Rhomboid family	Ankyrin repeat-containing protein At3g12360 GN=At3g12360 OS=Arabidopsis thaliana (Mouse-ear cress) PE=2 SV=1	S	Function unknown	PREDICTED: ankyrin repeat-containing protein At5g02620 [Vitis vinifera]
gene25502	LOC104882760	0.027317	0.727078	0.102277	0.027899	0.304542	0.057117	0.029565	0.066531	0.127466	0.33659	0.201913	0.066652	0.211988	0.686758	0.389416	0.860274	0.690847	0.705058	[E]	Amino acid transport and metabolism	Molecular Function: transporter activity (GO:0005215);; Biological Process: oligopeptide transport (GO:0006857);; Cellular Component: integral component of membrane (GO:0016021);;	--	--	[E]	Amino acid transport and metabolism	POT family;; Major Facilitator Superfamily	Protein NRT1/ PTR FAMILY 5.10 GN=NPF5.10 OS=Arabidopsis thaliana (Mouse-ear cress) PE=2 SV=1	E	Amino acid transport and metabolism	PREDICTED: protein NRT1/ PTR FAMILY 5.10-like [Vitis vinifera]
gene20700	LOC100254811	0.255902	0.281147	0.146752	0.134137	0.148385	0.12411	0.043472	0.194239	0.431805	0.911906	1.31591	1.39752	1.07551	1.21974	1.05066	0.584069	0.714408	0.63574	--	--	Molecular Function: monooxygenase activity (GO:0004497);; Molecular Function: iron ion binding (GO:0005506);; Molecular Function: electron carrier activity (GO:0009055);; Molecular Function: oxidoreductase activity, acting on paired donors, with incorporation or reduction of molecular oxygen (GO:0016705);; Molecular Function: heme binding (GO:0020037);; Biological Process: oxidation-reduction pro…	--	--	--	--	Thaumatin family	Pathogenesis-related protein 5 (Precursor) GN=At1g75040 OS=Arabidopsis thaliana (Mouse-ear cress) PE=1 SV=1	--	--	PREDICTED: pathogenesis-related protein 5-like [Vitis vinifera]
gene2214	LOC100853134	0.519025	1.31455	0.873498	0	0	0.194112	0	0	0	8.26955	4.47348	7.77426	3.48992	2.69845	3.82115	0.644329	0	0.13229	--	--	--	--	--	--	--	Probable lipid transfer	--	--	--	PREDICTED: uncharacterized protein LOC100853134 [Vitis vinifera]
gene29050	LOC100252861	4.07744	3.73189	3.68674	2.20757	4.32961	4.13011	7.4492	6.03567	5.42437	15.6557	12.8993	14.0887	6.3716	6.96198	5.52374	14.584	14.3484	19.224	--	--	Molecular Function: nucleotide binding (GO:0000166);; Molecular Function: inositol 2-dehydrogenase activity (GO:0050112);; Biological Process: oxidation-reduction process (GO:0055114);;	--	--	[GQ]	--	Oxidoreductase family, C-terminal alpha/beta domain;; Putative oxidoreductase C terminal	--	S	Function unknown	PREDICTED: uncharacterized protein LOC100252861 [Vitis vinifera]
gene12657	LOC100255943	0.403087	0.32669	0.677658	1.68507	0.92307	0.706513	6.72427	8.09133	8.0333	0.098498	0.420526	0.897464	0.661376	0.520554	0.191129	56.9609	55.1909	60.7587	--	--	Molecular Function: DNA binding (GO:0003677);; Molecular Function: sequence-specific DNA binding transcription factor activity (GO:0003700);; Cellular Component: nucleus (GO:0005634);; Biological Process: regulation of transcription, DNA-templated (GO:0006355);;	--	--	--	--	AP2 domain	Ethylene-responsive transcription factor ERF003 GN=ERF003 OS=Arabidopsis thaliana (Mouse-ear cress) PE=2 SV=1	--	--	PREDICTED: ethylene-responsive transcription factor ERF003 [Vitis vinifera]
gene12301	LOC100853130	0.335842	0	0.083104	0	0.238393	0	0	0	0	0	0.30873	0.248119	0	0	0	2.71515	2.77718	2.12703	[R]	General function prediction only	Molecular Function: structural molecule activity (GO:0005198);; Biological Process: intracellular protein transport (GO:0006886);; Biological Process: vesicle-mediated transport (GO:0016192);; Cellular Component: membrane coat (GO:0030117);;	K17302|1.97268e-153|vvi:100853130|coatomer subunit beta'-1-like; K17302 coatomer, subunit beta' (A)	--	[U]	Intracellular trafficking, secretion, and vesicular transport	WD domain, G-beta repeat	Coatomer subunit beta&apos;-2 GN=At1g52360 OS=Arabidopsis thaliana (Mouse-ear cress) PE=2 SV=1	S	Function unknown	PREDICTED: coatomer subunit beta&apos;-1-like [Vitis vinifera]
gene22445	LOC100262465	2.1411	2.73433	1.73318	3.2624	3.51956	3.35176	3.0129	2.68445	2.80638	0.867219	1.00938	1.43437	1.59308	1.3508	1.65513	2.8166	2.3319	2.68097	--	--	Molecular Function: polysaccharide binding (GO:0030247);;	--	--	--	--	Ring finger domain;; RING-H2 zinc finger;; Zinc finger, C3HC4 type (RING finger);; Zinc finger, C3HC4 type (RING finger)	Putative RING-H2 finger protein ATL21A (Precursor) GN=ATL21A OS=Arabidopsis thaliana (Mouse-ear cress) PE=3 SV=1	O	Posttranslational modification, protein turnover, chaperones	unnamed protein product [Vitis vinifera]
gene29241	LOC100854230	16.9648	3.34044	18.604	17.2082	20.1712	20.8604	13.9891	13.3617	10.6852	8.42009	16.6671	17.7688	15.7243	9.24221	4.51411	13.2269	12.1451	12.7013	--	--	--	--	--	[Z]	Cytoskeleton	CTLH/CRA C-terminal to LisH motif domain	--	S	Function unknown	PREDICTED: glucose-induced degradation protein 8 homolog [Vitis vinifera]
gene8487	LOC100244875	1.00114	1.8468	2.25262	2.07509	3.08294	3.349	2.37767	2.41093	2.26194	3.90459	4.2596	4.22359	5.37257	4.34606	5.27439	5.60502	6.10652	6.48936	[GC]	--	Biological Process: metabolic process (GO:0008152);; Molecular Function: transferase activity, transferring hexosyl groups (GO:0016758);;	--	--	[GC]	--	UDP-glucoronosyl and UDP-glucosyl transferase;; Glycosyl transferase family 1	Flavanone 7-O-glucoside 2&apos;&apos;-O-beta-L-rhamnosyltransferase GN=C12RT1 OS=Citrus maxima (Pomelo) PE=1 SV=2	S	Function unknown	PREDICTED: flavanone 7-O-glucoside 2&apos;&apos;-O-beta-L-rhamnosyltransferase [Vitis vinifera]
gene10923	LOC100267121	3.24766	3.4242	3.60177	0.524605	0.505859	0.427878	1.08603	1.04321	0.922213	3.88611	3.25315	4.46163	6.31452	6.47456	5.72651	12.4749	10.2733	10.7151	--	--	Cellular Component: exocyst (GO:0000145);; Biological Process: exocytosis (GO:0006887);;	K07195|0|vvi:100267121|exocyst complex component EXO70B1-like; K07195 exocyst complex component 7 (A)	--	[U]	Intracellular trafficking, secretion, and vesicular transport	Exo70 exocyst complex subunit	Exocyst complex component EXO70A1 GN=EXO70A1 OS=Arabidopsis thaliana (Mouse-ear cress) PE=1 SV=1	S	Function unknown	PREDICTED: exocyst complex component EXO70B1-like [Vitis vinifera]
gene8105	LOC100265104	31.3962	31.3971	34.1495	24.2029	26.6973	23.3477	5.67872	6.88413	5.20539	10.3018	10.5775	11.9516	8.15774	8.76364	7.79831	1.45211	1.77079	2.46332	--	--	Cellular Component: chloroplast (GO:0009507);; Biological Process: photosystem II assembly (GO:0010207);; Biological Process: mRNA modification (GO:0016556);;	--	--	[T]	Signal transduction mechanisms	Protein of unknown function (DUF3148)	--	T	Signal transduction mechanisms	PREDICTED: uncharacterized protein LOC100265104 [Vitis vinifera]
gene2878	LOC100253820	0	0.108764	0.097722	1.15221	0.618432	0.759137	12.8613	11.6597	10.1312	0.581604	0.339442	0.468146	0.552119	0.334136	0.72679	4.03237	3.72911	2.82754	--	--	Biological Process: amino acid transmembrane transport (GO:0003333);; Biological Process: response to nematode (GO:0009624);; Biological Process: regulation of meristem growth (GO:0010075);; Biological Process: cotyledon vascular tissue pattern formation (GO:0010588);; Molecular Function: amino acid transmembrane transporter activity (GO:0015171);; Cellular Component: integral component of membra…	K13946|0|vvi:100253820|auxin transporter-like protein 2; K13946 auxin influx carrier (AUX1 LAX family) (A)	ko04075:Plant hormone signal transduction	[E]	Amino acid transport and metabolism	Transmembrane amino acid transporter protein	Auxin transporter-like protein 5 GN=LAX5 OS=Medicago truncatula (Barrel medic) PE=2 SV=1	E	Amino acid transport and metabolism	PREDICTED: auxin transporter-like protein 2 [Vitis vinifera]
gene11152	LOC100247795	7.96726	8.26772	6.62573	4.77984	3.90436	4.47903	2.97523	2.55611	2.65812	3.60858	3.62348	3.47942	3.10069	4.42966	4.35968	3.54013	4.52419	4.52641	--	--	--	--	--	--	--	GDP-fucose protein O-fucosyltransferase	Uncharacterized protein At1g04910 GN=At1g04910 OS=Arabidopsis thaliana (Mouse-ear cress) PE=2 SV=1	S	Function unknown	PREDICTED: uncharacterized protein At1g04910 [Vitis vinifera]
gene17829	LOC100259100	2.5505	2.24356	2.79332	0.857265	0.877159	1.20884	4.66308	4.44217	4.07016	1.18494	0.950827	0.642389	1.74705	1.76085	1.64851	6.07803	8.54838	9.21054	--	--	Molecular Function: alcohol sulfotransferase activity (GO:0004027);; Biological Process: jasmonic acid metabolic process (GO:0009694);; Biological Process: response to jasmonic acid (GO:0009753);; Molecular Function: hydroxyjasmonate sulfotransferase activity (GO:0080131);;	--	--	[R]	General function prediction only	Sulfotransferase domain	Cytosolic sulfotransferase 15 GN=MOJ9.18 OS=Arabidopsis thaliana (Mouse-ear cress) PE=1 SV=1	S	Function unknown	PREDICTED: cytosolic sulfotransferase 15 [Vitis vinifera]
gene1832	LOC100261618	5.97205	5.28052	6.19768	0.983399	0.970105	1.08614	0	0	0	2.69467	1.43707	2.27638	0.076627	0.044838	0.484902	0	0	0	[KAD]	--	Molecular Function: DNA binding (GO:0003677);; Molecular Function: chromatin binding (GO:0003682);;	K09422|0|vvi:100261618|transcription repressor MYB6; K09422 myb proto-oncogene protein, plant (A)	--	[K]	Transcription	Myb-like DNA-binding domain;; Myb-like DNA-binding domain	Transcription repressor MYB6 GN=MYB6 OS=Arabidopsis thaliana (Mouse-ear cress) PE=1 SV=1	--	--	PREDICTED: transcription repressor MYB6 [Vitis vinifera]
PB.6579	#N/A	0.102416	0.03412	0.132753	0.021413	0.007778	0.0374	0	0	0	0.61081	0.474059	0.941764	0.333585	0.514554	0.384831	0.082907	0.047679	0.028359	--	--	Biological Process: defense response (GO:0006952);; Molecular Function: ADP binding (GO:0043531);;	--	--	--	--	--	--	S	Function unknown	hypothetical protein VITISV_026920 [Vitis vinifera]
gene20481	LOC104881844	2.7437	3.39364	2.78571	0.816623	0.80335	0.931393	0	0.065224	0.07085	6.10427	8.16594	6.42954	0.799808	0.757377	0.807969	0.307843	0.065387	0.096544	[P]	Inorganic ion transport and metabolism	Molecular Function: 1-deoxy-D-xylulose-5-phosphate synthase activity (GO:0008661);; Cellular Component: integral component of membrane (GO:0016021);; Biological Process: terpenoid biosynthetic process (GO:0016114);; Biological Process: transmembrane transport (GO:0055085);;	K13754|2.98343e-110|vvi:100256701|cation/calcium exchanger 4; K13754 solute carrier family 24 (sodium/potassium/calcium exchanger), member 6 (A)	--	[P]	Inorganic ion transport and metabolism	BTB/POZ domain;; 1-deoxy-D-xylulose-5-phosphate synthase;; Sodium/calcium exchanger protein	Cation/calcium exchanger 4 GN=F15I1.21 OS=Arabidopsis thaliana (Mouse-ear cress) PE=2 SV=1	P	Inorganic ion transport and metabolism	PREDICTED: uncharacterized protein LOC104881844 [Vitis vinifera]
gene8534	LOC100248360	11.728	10.2935	9.89404	11.2695	9.63378	11.4954	5.19704	5.06366	4.18229	5.67797	4.9179	3.86163	3.95713	3.20815	5.26128	6.51057	5.62601	7.50438	[R]	General function prediction only	--	--	--	--	--	Alpha/beta hydrolase family;; Alpha/beta hydrolase family;; alpha/beta hydrolase fold	--	S	Function unknown	PREDICTED: uncharacterized protein LOC100248360 [Vitis vinifera]
gene24767	LOC100250571	1.40129	1.35515	1.83593	0.618745	0.569119	0.631593	0.173959	0	0.139313	3.15154	1.873	2.18912	0.881614	0.506898	0.510045	0.813657	0.803448	0.945077	[Q]	Secondary metabolites biosynthesis, transport and catabolism	Molecular Function: monooxygenase activity (GO:0004497);; Molecular Function: iron ion binding (GO:0005506);; Molecular Function: electron carrier activity (GO:0009055);; Molecular Function: oxidoreductase activity, acting on paired donors, with incorporation or reduction of molecular oxygen (GO:0016705);; Molecular Function: heme binding (GO:0020037);; Biological Process: oxidation-reduction pro…	--	--	[QI]	--	Cytochrome P450	Cytochrome P450 734A1 GN=F18A8.8 OS=Arabidopsis thaliana (Mouse-ear cress) PE=2 SV=1	Q	Secondary metabolites biosynthesis, transport and catabolism	PREDICTED: cytochrome P450 734A1 [Vitis vinifera]
gene27885	LOC100255536	28.0606	27.4842	27.8566	30.9134	27.3393	24.1088	5.45598	4.51384	5.45474	28.4758	25.6555	22.4036	34.5282	28.9903	32.0206	13.7409	12.8192	14.2878	[I]	Lipid transport and metabolism	Molecular Function: iron ion binding (GO:0005506);; Biological Process: fatty acid biosynthetic process (GO:0006633);; Cellular Component: integral component of membrane (GO:0016021);; Molecular Function: oxidoreductase activity (GO:0016491);; Biological Process: oxidation-reduction process (GO:0055114);;	K14423|4.60004e-158|vvi:100255536|methylsterol monooxygenase 1-1; K14423 4,4-dimethyl-9beta,19-cyclopropylsterol-4alpha-methyl oxidase [EC:1.14.13.72] (A)	ko00100:Steroid biosynthesis	[I]	Lipid transport and metabolism	Fatty acid hydroxylase superfamily	Methylsterol monooxygenase 1-1 GN=SMO1-1 OS=Arabidopsis thaliana (Mouse-ear cress) PE=1 SV=1	I	Lipid transport and metabolism	unnamed protein product [Vitis vinifera]
gene11058	LOC100251163	33.7176	30.9076	31.144	49.1964	47.5197	44.9647	24.0875	26.2654	29.1268	16.2402	18.092	17.1688	20.0268	22.0207	18.2073	14.6154	13.504	12.544	--	--	Biological Process: abscisic acid biosynthetic process (GO:0009688);;	--	--	--	--	Tetratricopeptide repeat;; Tetratricopeptide repeat;; Tetratricopeptide repeat;; Tetratricopeptide repeat;; Tetratricopeptide repeat;; Tetratricopeptide repeat	--	S	Function unknown	PREDICTED: uncharacterized protein LOC100251163 [Vitis vinifera]
gene20242	LOC100254365	4.54055	6.3014	5.41143	2.03767	2.45817	1.72773	0	0.108573	0.08055	2.18503	1.52608	2.01622	2.1405	1.29768	1.15523	0	0.053138	0	[I]	Lipid transport and metabolism	Molecular Function: acetyl-CoA carboxylase activity (GO:0003989);; Biological Process: fatty acid biosynthetic process (GO:0006633);; Cellular Component: acetyl-CoA carboxylase complex (GO:0009317);;	K02160|7.46336e-147|vvi:100254365|biotin carboxyl carrier protein of acetyl-CoA carboxylase 2, chloroplastic; K02160 acetyl-CoA carboxylase biotin carboxyl carrier protein (A)	ko00061:Fatty acid biosynthesis;ko00620:Pyruvate metabolism;ko00640:Propanoate metabolism;ko01200:Carbon metabolism;ko01212:Fatty acid metabolism	--	--	Biotin-requiring enzyme	Biotin carboxyl carrier protein of acetyl-CoA carboxylase 2, chloroplastic (Precursor) GN=BCCP2 OS=Arabidopsis thaliana (Mouse-ear cress) PE=2 SV=1	I	Lipid transport and metabolism	PREDICTED: biotin carboxyl carrier protein of acetyl-CoA carboxylase 2, chloroplastic isoform X1 [Vitis vinifera]
gene9631	LOC100242338	28.5722	34.3001	31.9751	25.4358	18.7813	17.4323	17.3267	16.5399	15.6481	12.5996	14.5069	13.6196	8.71288	7.28996	9.70062	1.50803	2.45829	2.01209	[P]	Inorganic ion transport and metabolism	Molecular Function: peroxidase activity (GO:0004601);; Cellular Component: extracellular region (GO:0005576);; Cellular Component: cytosol (GO:0005829);; Biological Process: response to oxidative stress (GO:0006979);; Biological Process: determination of bilateral symmetry (GO:0009855);; Biological Process: polarity specification of adaxial/abaxial axis (GO:0009944);; Biological Process: meristem…	K00430|0|vvi:100242338|peroxidase 17; K00430 peroxidase [EC:1.11.1.7] (A)	ko00360:Phenylalanine metabolism;ko00940:Phenylpropanoid biosynthesis	--	--	Peroxidase	Peroxidase 17 (Precursor) GN=F14M13.18 OS=Arabidopsis thaliana (Mouse-ear cress) PE=2 SV=1	G	Carbohydrate transport and metabolism	PREDICTED: peroxidase 17 [Vitis vinifera]
gene11022	LOC100233051	8.27888	22.7494	6.56217	0.716655	0.581354	0.312811	0	0	0.141339	321.42	322.343	342.706	90.6099	48.6606	57.329	5.95608	4.16521	21.3032	--	--	Molecular Function: nucleotide binding (GO:0000166);; Molecular Function: copper ion binding (GO:0005507);; Cellular Component: microtubule cytoskeleton (GO:0015630);; Cellular Component: protein complex (GO:0043234);; Cellular Component: cytoskeletal part (GO:0044430);;	--	--	[P]	Inorganic ion transport and metabolism	Metallothionein	Metallothionein-like protein type 2 GN=pKIWI504 OS=Actinidia deliciosa (Kiwi) PE=2 SV=1	S	Function unknown	hypothetical protein VITISV_007130 [Vitis vinifera]
gene24185	LOC100247155	25.8364	22.8745	25.0481	17.9753	22.5657	17.7343	21.1878	22.8132	23.3562	13.2523	15.528	17.0252	15.2158	14.5847	12.5773	5.98345	8.56164	7.19052	--	--	Molecular Function: secondary active sulfate transmembrane transporter activity (GO:0008271);; Biological Process: sulfate transport (GO:0008272);; Cellular Component: integral component of membrane (GO:0016021);;	--	--	--	--	--	--	S	Function unknown	PREDICTED: uncharacterized protein LOC100247155 [Vitis vinifera]
gene24355	LOC100260880	6.22645	6.05499	6.30372	3.30431	2.96569	2.26002	0.637276	0.503233	0.67791	12.768	13.6664	14.0323	9.84347	10.7686	10.9593	0.667005	0.858042	0.659509	--	--	Cellular Component: endoplasmic reticulum (GO:0005783);; Biological Process: wax biosynthetic process (GO:0010025);; Molecular Function: transferase activity, transferring acyl groups other than amino-acyl groups (GO:0016747);; Biological Process: cysteine biosynthetic process (GO:0019344);; Biological Process: cuticle development (GO:0042335);; Biological Process: cell wall biogenesis (GO:004254…	--	--	--	--	Transferase family	Protein ECERIFERUM 1 GN=CER2 OS=Arabidopsis thaliana (Mouse-ear cress) PE=1 SV=1	S	Function unknown	PREDICTED: protein ECERIFERUM 1 [Vitis vinifera]
gene16557	LOC100259284	1.23278	1.47192	1.26584	1.70796	1.54531	1.27433	1.01377	1.02875	1.10866	10.4755	13.1878	10.8261	11.2398	10.4932	11.472	6.15928	5.25376	6.0947	--	--	Biological Process: defense response (GO:0006952);; Molecular Function: ADP binding (GO:0043531);;	--	--	[T]	Signal transduction mechanisms	NB-ARC domain;; Leucine rich repeat;; Leucine Rich repeats (2 copies);; Leucine Rich Repeat;; Leucine rich repeat	Putative disease resistance RPP13-like protein 1 GN=RPPL1 OS=Arabidopsis thaliana (Mouse-ear cress) PE=3 SV=1	S	Function unknown	PREDICTED: disease resistance protein RGA2-like [Vitis vinifera]
gene20561	LOC100242687	2.63378	1.98005	2.71714	2.11957	2.36502	1.8605	0.362579	0.082869	0.060966	0.136459	0.44775	0.644578	0	0.109996	0	0.55328	0.424525	0.465632	--	--	--	--	--	[R]	General function prediction only	Domain of unknown function	--	S	Function unknown	unnamed protein product [Vitis vinifera]
PB.2759	#N/A	3.56925	2.90868	2.73657	14.2186	17.6044	21.8542	59.7918	62.9274	61.0285	4.12606	4.83017	5.20278	8.41416	9.01146	8.36203	47.5705	51.758	46.3178	--	--	--	--	--	--	--	--	--	S	Function unknown	PREDICTED: uncharacterized protein LOC100243200 [Vitis vinifera]
gene12760	LOC100251623	21.1869	26.4905	20.1313	6.89787	7.41971	5.7316	0.263358	0.563423	0.393888	19.7652	14.555	16.3147	3.57976	3.70851	2.61867	0.944668	0.661132	1.42354	[MG]	--	Biological Process: response to cold (GO:0009409);; Biological Process: lignin biosynthetic process (GO:0009809);; Molecular Function: cinnamoyl-CoA reductase activity (GO:0016621);; Molecular Function: dihydrokaempferol 4-reductase activity (GO:0045552);; Molecular Function: coenzyme binding (GO:0050662);; Biological Process: oxidation-reduction process (GO:0055114);;	K09753|0|vvi:100251623|cinnamoyl-CoA reductase 1; K09753 cinnamoyl-CoA reductase [EC:1.2.1.44] (A)	ko00940:Phenylpropanoid biosynthesis	[V]	Defense mechanisms	NAD dependent epimerase/dehydratase family;; 3-beta hydroxysteroid dehydrogenase/isomerase family;; NADH(P)-binding;; Male sterility protein;; NmrA-like family;; short chain dehydrogenase;; Polysaccharide biosynthesis protein;; KR domain	Cinnamoyl-CoA reductase 1 GN=T24D18.5 OS=Arabidopsis thaliana (Mouse-ear cress) PE=1 SV=1	M	Cell wall/membrane/envelope biogenesis	PREDICTED: cinnamoyl-CoA reductase 1 [Vitis vinifera]
gene849	LOC104879994	20.4418	12.2403	15.1476	76.1856	81.0793	93.6354	25.2321	23.876	24.3213	6.05816	5.19602	8.12369	108.881	126.417	104.131	34.9398	39.5164	44.8342	--	--	--	--	--	--	--	--	--	--	--	PREDICTED: transcription factor PAR1 [Vitis vinifera]
gene9507	LOC100267131	5.92544	5.71861	4.68155	7.37965	6.90622	6.53119	8.59096	9.17481	9.49919	2.2473	2.2696	2.3297	1.81827	2.35282	1.90318	3.08396	3.34419	3.43671	--	--	--	--	--	--	--	NHL repeat	--	S	Function unknown	PREDICTED: uncharacterized protein LOC100267131 isoform X3 [Vitis vinifera]
gene120	LOC100242282	0.947537	1.46795	1.25172	2.81725	2.89186	2.5366	3.37322	2.72698	2.43491	3.76812	3.3909	4.47523	8.54894	6.02048	10.2766	15.1766	13.9882	13.9608	--	--	Molecular Function: polygalacturonase activity (GO:0004650);; Biological Process: microsporogenesis (GO:0009556);; Biological Process: plant-type cell wall modification (GO:0009827);; Biological Process: pollen tube growth (GO:0009860);; Biological Process: pollen exine formation (GO:0010584);;	--	--	--	--	Pectate lyase superfamily protein	Polygalacturonase QRT3 (Precursor) GN=QRT3 OS=Arabidopsis thaliana (Mouse-ear cress) PE=2 SV=1	S	Function unknown	PREDICTED: polygalacturonase QRT3 isoform X1 [Vitis vinifera]
gene27255	LOC109121843	0	0	0	0	0	0	0	0	0	2.1231	2.16479	2.11589	1.19572	0.904544	1.02264	0.831163	1.27798	1.10181	--	--	Molecular Function: nucleic acid binding (GO:0003676);; Molecular Function: catalytic activity (GO:0003824);; Biological Process: cellular macromolecule metabolic process (GO:0044260);; Biological Process: nucleic acid metabolic process (GO:0090304);;	--	--	--	--	--	--	--	--	hypothetical protein VITISV_018859 [Vitis vinifera]
gene11110	LOC100245906	24.3474	26.1106	24.5276	13.5843	10.6499	11.9624	0.040181	0.119735	0.018857	24.249	20.4081	20.743	27.517	23.8839	25.9215	0.094566	0.124582	0.276441	--	--	--	--	--	--	--	Glyoxal oxidase N-terminus;; Domain of unknown function (DUF1929);; Galactose oxidase, central domain	--	S	Function unknown	PREDICTED: galactose oxidase [Vitis vinifera]
gene10656	LOC100255013	14.0342	13.8007	15.042	1.53051	1.92588	0.691184	0.127088	0.25121	0.179231	9.66181	11.7355	11.8	0.27636	0.053896	1.03377	1.14302	1.58492	1.49538	--	--	Molecular Function: magnesium ion binding (GO:0000287);; Molecular Function: sequence-specific DNA binding transcription factor activity (GO:0003700);; Molecular Function: phospholipid-translocating ATPase activity (GO:0004012);; Molecular Function: ATP binding (GO:0005524);; Biological Process: regulation of transcription, DNA-templated (GO:0006355);; Biological Process: phospholipid transport (…	--	--	--	--	WRKY DNA -binding domain	Probable WRKY transcription factor 70 GN=WRKY70 OS=Arabidopsis thaliana (Mouse-ear cress) PE=2 SV=1	K	Transcription	PREDICTED: probable WRKY transcription factor 70 [Vitis vinifera]
gene19766	LOC100261231	1.26089	1.15124	1.20392	3.4043	3.5482	3.96396	2.85989	2.70022	3.16822	1.60221	2.14654	2.09371	15.6767	15.4983	14.1216	16.8214	16.4417	15.4733	--	--	Molecular Function: protein serine/threonine kinase activity (GO:0004674);; Molecular Function: ATP binding (GO:0005524);; Cellular Component: mitochondrion (GO:0005739);; Biological Process: protein phosphorylation (GO:0006468);; Biological Process: transmembrane receptor protein tyrosine kinase signaling pathway (GO:0007169);; Molecular Function: 2-alkenal reductase [NAD(P)] activity (GO:003244…	--	--	--	--	Protein tyrosine kinase;; Protein kinase domain;; Leucine Rich repeats (2 copies);; Leucine rich repeat;; Leucine Rich Repeat;; Leucine Rich repeat	Probable inactive leucine-rich repeat receptor-like protein kinase At3g03770 (Precursor) GN=At3g03770 OS=Arabidopsis thaliana (Mouse-ear cress) PE=2 SV=1	S	Function unknown	PREDICTED: probable inactive leucine-rich repeat receptor-like protein kinase At3g03770 [Vitis vinifera]
gene25347	LOC100246262	0.044284	0.107409	0.130322	0.101269	0.138604	0.138328	0	0.024973	0.112517	0.501474	0.73385	0.582828	0.657764	0.562066	0.560085	0.142868	0.061447	0.146984	--	--	Biological Process: defense response (GO:0006952);; Biological Process: signal transduction (GO:0007165);; Molecular Function: ADP binding (GO:0043531);;	--	--	--	--	NB-ARC domain;; TIR domain;; Leucine Rich repeats (2 copies);; Leucine rich repeat;; TIR domain;; Leucine Rich Repeat;; Leucine rich repeat;; Leucine Rich Repeat;; NACHT domain	TMV resistance protein N GN=N OS=Nicotiana glutinosa (Tobacco) PE=1 SV=1	S	Function unknown	PREDICTED: TMV resistance protein N-like isoform X1 [Vitis vinifera]
gene1678	LOC100243329	0.393588	0.121226	0.225032	0.159434	0.313108	0.234113	0.748271	1.32695	0.977487	4.35377	6.49096	5.52462	6.17343	4.99313	7.06909	3.46466	3.86709	4.10506	--	--	Biological Process: malate transport (GO:0015743);;	--	--	[R]	General function prediction only	Aluminium activated malate transporter;; Fusaric acid resistance protein family;; Fusaric acid resistance protein-like	Aluminum-activated malate transporter 9 GN=ALMT9 OS=Arabidopsis thaliana (Mouse-ear cress) PE=2 SV=1	S	Function unknown	PREDICTED: aluminum-activated malate transporter 9 [Vitis vinifera]
gene14876	LOC100250192	1.04314	1.02345	1.06167	1.95078	1.78179	1.6506	3.73699	3.53515	2.80233	2.46307	3.71543	2.75608	4.92849	4.24004	3.68994	6.25007	6.73898	6.93405	--	--	Biological Process: meiotic spindle organization (GO:0000212);; Biological Process: chromosome segregation (GO:0007059);; Biological Process: male meiosis (GO:0007140);; Biological Process: embryo sac development (GO:0009553);; Biological Process: pollen development (GO:0009555);; Biological Process: meiotic DNA double-strand break formation (GO:0042138);; Biological Process: plant-type spore dev…	--	--	--	--	--	--	S	Function unknown	PREDICTED: uncharacterized protein LOC100250192 isoform X2 [Vitis vinifera]
gene19999	LOC104881678	0.571573	1.52233	0.72602	0.229336	0.048793	0.164503	0.179873	0.371121	0.225238	3.44141	4.46279	5.05386	1.27134	1.14186	1.21278	1.9884	0.597182	1.29023	--	--	--	--	--	--	--	Lipase (class 3)	Senescence-associated carboxylesterase 101 (Precursor) GN=SAG101 OS=Arabidopsis thaliana (Mouse-ear cress) PE=1 SV=1	S	Function unknown	PREDICTED: senescence-associated carboxylesterase 101-like [Vitis vinifera]
gene16556	LOC100243910	0	0	0	0	0	0	0	0	0	3.37843	3.36031	2.95121	4.1733	3.95545	4.82973	0.449777	0.574268	0.49542	--	--	--	--	--	--	--	--	--	--	--	unnamed protein product [Vitis vinifera]
gene28690	LOC100251678	0.624472	0.659666	0.486274	0.791335	0.803065	0.890095	1.63189	1.78977	1.63201	0.361537	0.504531	0.405674	0.572504	0.598636	0.508427	0.837926	0.853928	0.686025	[S]	Function unknown	Biological Process: defense response (GO:0006952);; Molecular Function: ADP binding (GO:0043531);;	--	--	[T]	Signal transduction mechanisms	NB-ARC domain;; Leucine Rich repeats (2 copies);; Leucine rich repeat;; Leucine Rich Repeat;; Leucine rich repeat	Putative disease resistance RPP13-like protein 1 GN=RPPL1 OS=Arabidopsis thaliana (Mouse-ear cress) PE=3 SV=1	S	Function unknown	PREDICTED: putative disease resistance RPP13-like protein 1 [Vitis vinifera]
gene28118	LOC100853798	3.65391	1.92075	2.36107	1.49556	1.1603	2.07232	0.118985	0.178424	0.102902	5.71616	5.34342	4.88891	4.07086	3.60375	4.19189	0	0.083962	0.101931	--	--	--	--	--	--	--	--	--	S	Function unknown	PREDICTED: uncharacterized protein LOC100853798 isoform X1 [Vitis vinifera]
gene23885	LOC100256548	4.96232	4.69985	3.87032	6.26995	6.07092	7.58673	10.2518	9.04878	10.3861	0.185042	0.224553	0.124833	0.801232	0.937261	0.976429	2.51586	2.86628	2.55739	[C]	Energy production and conversion	Molecular Function: FMN binding (GO:0010181);; Molecular Function: oxidoreductase activity (GO:0016491);; Biological Process: oxidation-reduction process (GO:0055114);;	K05894|0|vvi:100256548|12-oxophytodienoate reductase 2-like; K05894 12-oxophytodienoic acid reductase [EC:1.3.1.42] (A)	ko00592:alpha-Linolenic acid metabolism	[CR]	--	NADH:flavin oxidoreductase / NADH oxidase family	12-oxophytodienoate reductase 2 GN=OPR2 OS=Arabidopsis thaliana (Mouse-ear cress) PE=1 SV=2	C	Energy production and conversion	PREDICTED: 12-oxophytodienoate reductase 2-like [Vitis vinifera]
gene26476	LOC100252037	140.383	128.174	163.115	27.8616	22.838	18.9652	4.49171	5.27052	4.56996	63.0387	83.6908	89.9267	22.9754	22.4592	28.502	5.85625	6.10198	7.0718	--	--	--	--	--	--	--	Late embryogenesis abundant protein	Protein NDR1 (Precursor) GN=NDR1 OS=Arabidopsis thaliana (Mouse-ear cress) PE=1 SV=1	U	Intracellular trafficking, secretion, and vesicular transport	PREDICTED: protein NDR1 [Vitis vinifera]
gene13803	LOC100250740	4.81282	6.15563	5.15754	1.90137	1.32074	1.89186	0.981278	0.944651	0.712638	2.81013	3.23864	4.31186	2.13474	1.11866	1.78334	1.90659	1.99064	2.33531	[C]	Energy production and conversion	Molecular Function: UDP-N-acetylmuramate dehydrogenase activity (GO:0008762);; Molecular Function: reticuline oxidase activity (GO:0050468);; Molecular Function: flavin adenine dinucleotide binding (GO:0050660);; Biological Process: oxidation-reduction process (GO:0055114);;	--	--	--	--	Berberine and berberine like;; FAD binding domain	Tetrahydrocannabinolic acid synthase (Precursor) OS=Cannabis sativa (Hemp) PE=1 SV=1	C	Energy production and conversion	PREDICTED: tetrahydrocannabinolic acid synthase [Vitis vinifera]
gene17994	LOC100265437	1.06849	1.08186	0.747601	0.853761	0.839062	0.939156	0.041172	0.053492	0.125554	0.798876	1.58468	1.06187	0.972298	0.530588	0.819562	0.344938	0.276656	0.218665	[S]	Function unknown	--	--	--	[T]	Signal transduction mechanisms	NB-ARC domain;; Leucine rich repeat;; Leucine Rich repeats (2 copies);; Leucine Rich Repeat;; Leucine rich repeat	Putative disease resistance RPP13-like protein 1 GN=RPPL1 OS=Arabidopsis thaliana (Mouse-ear cress) PE=3 SV=1	S	Function unknown	PREDICTED: putative disease resistance RPP13-like protein 1 isoform X1 [Vitis vinifera]
gene12018	LOC100241298	0.261735	0.21594	0.053679	0.215902	0.341546	0.464356	0	0	0	1.34074	0.720578	0.928814	0.413566	0.348058	0.475443	0.034378	0.10912	0.192438	--	--	--	--	--	--	--	--	Protein IQ-DOMAIN 1 GN=IQD1 OS=Arabidopsis thaliana (Mouse-ear cress) PE=1 SV=1	Z	Cytoskeleton	unnamed protein product [Vitis vinifera]
gene22623	LOC100253347	1.33536	1.41854	1.55752	1.5367	1.16797	1.38567	0.199881	0.148065	0.268699	4.5702	5.45983	7.60442	3.23394	4.09131	5.14675	2.36	1.83295	3.19122	[RTKL]	--	Molecular Function: nucleotide binding (GO:0000166);; Molecular Function: protein kinase activity (GO:0004672);;	--	--	[T]	Signal transduction mechanisms	Protein kinase domain;; Protein tyrosine kinase;; Wall-associated receptor kinase galacturonan-binding	Glycerophosphodiester phosphodiesterase protein kinase domain-containing GDPDL2 {ECO:0000305} (Precursor) OS=Arabidopsis thaliana (Mouse-ear cress) PE=1 SV=1	T	Signal transduction mechanisms	PREDICTED: glycerophosphodiester phosphodiesterase protein kinase domain-containing GDPDL2-like [Vitis vinifera]
gene21334	LOC100246496	21.5441	21.345	23.5886	14.6763	18.7566	19.2247	5.9379	5.3972	6.07696	15.3602	14.5052	15.3409	13.8248	11.5529	10.8835	2.548	2.06612	2.50726	[M]	Cell wall/membrane/envelope biogenesis	Molecular Function: nucleotide binding (GO:0000166);; Molecular Function: dTDP-4-dehydrorhamnose reductase activity (GO:0008831);; Biological Process: extracellular polysaccharide biosynthetic process (GO:0045226);; Biological Process: oxidation-reduction process (GO:0055114);;	--	--	[IE]	--	RmlD substrate binding domain;; NAD dependent epimerase/dehydratase family;; Male sterility protein;; Polysaccharide biosynthesis protein	--	M	Cell wall/membrane/envelope biogenesis	PREDICTED: methionine adenosyltransferase 2 subunit beta isoform X1 [Vitis vinifera]
gene16278	LOC100267521	6.69435	7.03215	7.99171	9.0393	6.98253	8.14502	6.85386	6.82629	6.4196	4.17737	3.65181	3.48805	4.53292	3.98223	3.9908	5.90367	4.28333	4.1483	[R]	General function prediction only	Molecular Function: magnesium ion binding (GO:0000287);; Biological Process: sucrose biosynthetic process (GO:0005986);; Biological Process: dephosphorylation (GO:0016311);; Molecular Function: sucrose-phosphate phosphatase activity (GO:0050307);;	--	--	--	--	Sucrose-6F-phosphate phosphohydrolase;; Sucrose-6-phosphate phosphohydrolase C-terminal;; haloacid dehalogenase-like hydrolase;; Eukaryotic phosphomannomutase	Sucrose-phosphatase 1 GN=SPP1 OS=Nicotiana tabacum (Common tobacco) PE=2 SV=1	S	Function unknown	PREDICTED: sucrose-phosphatase 2-like isoform X1 [Vitis vinifera]
gene17096	LOC104881139	0.047787	0.045818	0.052739	0	0	0.025214	0.285901	0.340784	0.080775	1.9804	2.6483	1.41465	0.124549	0.214004	0.204201	1.8941	2.93982	2.7917	--	--	Molecular Function: zinc ion binding (GO:0008270);; Biological Process: intracellular signal transduction (GO:0035556);; Molecular Function: protein-disulfide reductase activity (GO:0047134);; Biological Process: oxidation-reduction process (GO:0055114);;	--	--	--	--	C1-like domain;; C1 domain	Probable nucleoredoxin 1 GN=At1g60420 OS=Arabidopsis thaliana (Mouse-ear cress) PE=1 SV=1	--	--	PREDICTED: uncharacterized protein LOC104881139 [Vitis vinifera]
gene15907	LOC104880899	6.77977	5.4863	7.01291	25.1193	25.6737	21.3598	61.6485	65.9078	77.4973	2.11104	5.12945	5.41481	9.61854	5.80854	10.5551	26.7449	26.3907	29.4515	--	--	--	--	--	--	--	B-box zinc finger	B-box zinc finger protein 32 {ECO:0000303|PubMed:19920209} OS=Arabidopsis thaliana (Mouse-ear cress) PE=1 SV=1	S	Function unknown	PREDICTED: B-box zinc finger protein 32 [Vitis vinifera]
gene7672	LOC100258611	0	0.137269	0.081389	0	0	0.062257	0.105892	0	0	0.274799	0	0.169554	0.114286	0	0.063026	1.31245	1.32166	1.05173	[RTKL]	--	Molecular Function: non-membrane spanning protein tyrosine kinase activity (GO:0004715);; Molecular Function: ATP binding (GO:0005524);; Biological Process: protein phosphorylation (GO:0006468);;	--	--	[T]	Signal transduction mechanisms	Protein tyrosine kinase;; Protein kinase domain	Probable receptor-like protein kinase At5g47070 GN=At5g47070 OS=Arabidopsis thaliana (Mouse-ear cress) PE=1 SV=1	T	Signal transduction mechanisms	PREDICTED: probable receptor-like protein kinase At5g47070 [Vitis vinifera]
gene4145	LOC100245734	22.0501	21.6359	24.8259	5.25527	3.15424	4.87577	76.5764	74.3462	77.9699	33.7491	34.516	33.2034	28.4298	31.639	27.8583	20.8363	21.1973	23.1392	[O]	Posttranslational modification, protein turnover, chaperones	Biological Process: response to stress (GO:0006950);;	K13993|3.02773e-81|vvi:100245734|17.3 kDa class II heat shock protein; K13993 HSP20 family protein (A)	ko04141:Protein processing in endoplasmic reticulum	[O]	Posttranslational modification, protein turnover, chaperones	Hsp20/alpha crystallin family	17.9 kDa class II heat shock protein GN=HSP17.9-D OS=Glycine max (Soybean) PE=3 SV=1	O	Posttranslational modification, protein turnover, chaperones	PREDICTED: 17.3 kDa class II heat shock protein [Vitis vinifera]
gene1489	LOC100245367	152.916	165.053	162.009	127.889	139.105	129.047	3.5145	4.07487	4.6386	185.874	181.984	180.445	113.22	140.933	124.444	0.310452	0.40694	0.526963	[IQR]	--	Molecular Function: oxidoreductase activity (GO:0016491);; Biological Process: oxidation-reduction process (GO:0055114);;	--	--	[Q]	Secondary metabolites biosynthesis, transport and catabolism	short chain dehydrogenase;; KR domain;; Enoyl-(Acyl carrier protein) reductase	11-beta-hydroxysteroid dehydrogenase 1B GN=HSD1 OS=Arabidopsis thaliana (Mouse-ear cress) PE=1 SV=1	S	Function unknown	PREDICTED: 11-beta-hydroxysteroid dehydrogenase 1B isoform X1 [Vitis vinifera]
gene14173	LOC100267888	362.988	325.985	359.771	186.096	173.971	141.056	41.3151	30.8981	30.2843	186.299	184.608	225.293	85.7707	92.2755	88.8152	10.4936	8.0735	12.8926	--	--	Molecular Function: pectinesterase activity (GO:0030599);; Biological Process: negative regulation of catalytic activity (GO:0043086);; Molecular Function: pectinesterase inhibitor activity (GO:0046910);;	--	--	--	--	Plant invertase/pectin methylesterase inhibitor	21 kDa protein (Precursor) OS=Daucus carota (Wild carrot) PE=2 SV=1	S	Function unknown	PREDICTED: 21 kDa protein [Vitis vinifera]
gene19294	LOC100258732	2.43766	2.42595	2.1994	0.112875	0.223426	0.384364	0.124882	0.062023	0.175679	4.27504	4.09588	3.82342	1.51558	1.33783	1.65289	0.964903	1.16102	1.08403	--	--	--	--	--	--	--	Domain of unknown function (DUF4228)	--	S	Function unknown	PREDICTED: uncharacterized protein LOC100258732 [Vitis vinifera]
gene29389	LOC100248139	8.33088	7.83675	8.27568	3.77047	3.37595	3.08434	0.142566	0.086645	0.238757	2.01515	2.32239	2.8637	1.08039	1.00302	1.2998	0.409663	0.327317	0.850965	[GC]	--	Biological Process: metabolic process (GO:0008152);; Molecular Function: transferase activity, transferring hexosyl groups (GO:0016758);;	--	--	[GC]	--	UDP-glucoronosyl and UDP-glucosyl transferase	Putative UDP-rhamnose:rhamnosyltransferase 1 OS=Fragaria ananassa (Strawberry) PE=2 SV=1	S	Function unknown	PREDICTED: putative UDP-rhamnose:rhamnosyltransferase 1 [Vitis vinifera]
gene6318	LOC100251134	12.4098	16.2948	14.7178	8.87302	9.48975	9.32053	2.50039	3.16693	2.7566	3.55232	3.21631	4.00442	2.37429	1.94546	1.81051	2.66484	2.09532	2.95453	[O]	Posttranslational modification, protein turnover, chaperones	Molecular Function: transferase activity (GO:0016740);;	K00799|1.04038e-165|vvi:100251134|glutathione transferase GST 23; K00799 glutathione S-transferase [EC:2.5.1.18] (A)	ko00480:Glutathione metabolism	[O]	Posttranslational modification, protein turnover, chaperones	Glutathione S-transferase, N-terminal domain;; Glutathione S-transferase, N-terminal domain;; Glutathione S-transferase, N-terminal domain;; Glutathione S-transferase, C-terminal domain	Probable glutathione S-transferase GN=HSP26-A OS=Glycine max (Soybean) PE=2 SV=1	O	Posttranslational modification, protein turnover, chaperones	PREDICTED: glutathione transferase GST 23 [Vitis vinifera]
gene15933	LOC100246598	2.95125	3.70323	3.01121	4.02934	3.5922	2.84535	2.06467	1.45881	1.58882	4.7705	3.02875	3.71176	4.40874	3.91966	3.56516	0.621619	0.676049	0.960318	--	--	--	--	--	--	--	Protein of unknown function (DUF1218)	--	S	Function unknown	PREDICTED: uncharacterized protein LOC100246598 [Vitis vinifera]
gene14298	LOC100264656	13.7404	13.4687	12.6959	4.87039	4.4161	3.42414	0.239411	0.639866	0.658714	5.13677	5.34713	5.20253	0.936473	2.03816	2.18879	0.111863	0.295583	0.51494	--	--	Biological Process: metabolic process (GO:0008152);; Molecular Function: transferase activity, transferring hexosyl groups (GO:0016758);;	--	--	[GC]	--	--	UDP-glycosyltransferase 91C1 GN=UGT91C1 OS=Arabidopsis thaliana (Mouse-ear cress) PE=2 SV=1	S	Function unknown	hypothetical protein VITISV_013392 [Vitis vinifera]
gene22466	LOC109124121	8.80004	8.90849	8.54761	4.12565	5.56327	3.42663	0.882701	0.893636	0.52211	3.09048	5.32923	5.18463	2.8069	1.65647	2.18834	0.482975	0.858935	0.782779	--	--	Molecular Function: binding (GO:0005488);; Molecular Function: kinase activity (GO:0016301);;	--	--	--	--	Wall-associated receptor kinase galacturonan-binding	--	T	Signal transduction mechanisms	PREDICTED: probable receptor-like protein kinase At5g39030 [Vitis vinifera]
gene27614	LOC100246508	11.5549	10.8713	11.7621	7.35405	8.18562	7.61622	6.34556	4.50206	5.7487	41.5425	48.0698	48.9664	31.6013	34.296	34.1265	26.508	27.4081	25.7922	--	--	--	--	--	--	--	--	F-box protein SKIP27 GN=SKIP27 OS=Arabidopsis thaliana (Mouse-ear cress) PE=1 SV=2	S	Function unknown	PREDICTED: F-box protein At1g61340-like [Vitis vinifera]
gene28115	LOC100852467	4.89835	4.7306	5.83048	3.18282	2.77831	2.26834	0.708444	0.301236	0.395257	3.19398	3.92763	5.19644	1.6504	1.07194	1.06598	0.090211	0.137603	0.228266	--	--	--	--	--	--	--	--	--	S	Function unknown	PREDICTED: sulfated surface glycoprotein 185-like isoform X2 [Vitis vinifera]
gene16218	LOC100253734	0.757444	0.453171	0.579845	0.386322	0.484732	0.24062	0.490851	0.630274	0.306769	0.704466	1.05181	0.998407	0.178769	0.859009	0.85905	2.89091	2.89301	3.00739	--	--	Biological Process: metabolic process (GO:0008152);; Molecular Function: transferase activity, transferring hexosyl groups (GO:0016758);;	--	--	[GC]	--	UDP-glucoronosyl and UDP-glucosyl transferase	UDP-glucose flavonoid 3-O-glucosyltransferase 6 {ECO:0000303|PubMed:18487633} OS=Fragaria ananassa (Strawberry) PE=1 SV=1	S	Function unknown	PREDICTED: anthocyanidin 3-O-glucosyltransferase 2-like [Vitis vinifera]
gene10835	LOC100258555	113.532	93.6339	108.432	57.5183	55.6863	56.101	19.1423	16.8593	17.535	161.262	157.023	169.345	58.7416	71.0334	61.9411	50.0988	53.465	48.6912	--	--	--	--	--	--	--	Senescence regulator	--	S	Function unknown	PREDICTED: uncharacterized protein LOC100258555 [Vitis vinifera]
gene7097	LOC100262791	3.48586	2.92347	3.90221	2.69604	1.697	1.21902	0.247116	0.249652	0.353278	2.11192	1.09298	1.88153	0.705468	1.25405	1.61793	0.50168	0.590049	0.372496	[QR]	--	Molecular Function: S-adenosylmethionine-dependent methyltransferase activity (GO:0008757);;	--	--	--	--	Thiopurine S-methyltransferase (TPMT);; Methyltransferase domain;; Methyltransferase domain;; Methyltransferase domain;; Methyltransferase domain;; Methyltransferase domain	Probable thiol methyltransferase 2 GN=HOL3 OS=Arabidopsis thaliana (Mouse-ear cress) PE=1 SV=1	Q	Secondary metabolites biosynthesis, transport and catabolism	PREDICTED: probable thiol methyltransferase 2 isoform X1 [Vitis vinifera]
gene12091	LOC100241282	11.1518	12.6906	9.94158	10.5085	10.0883	10.2503	3.71235	3.65732	3.86668	19.4487	18.2532	15.7241	12.3118	13.2722	13.471	11.498	10.8564	10.8359	[V]	Defense mechanisms	Molecular Function: ATP binding (GO:0005524);; Biological Process: ATP catabolic process (GO:0006200);; Cellular Component: integral component of membrane (GO:0016021);; Molecular Function: 2-alkenal reductase [NAD(P)] activity (GO:0032440);; Molecular Function: ATPase activity, coupled to transmembrane movement of substances (GO:0042626);; Biological Process: transmembrane transport (GO:0055085)…	--	--	[Q]	Secondary metabolites biosynthesis, transport and catabolism	ABC transporter;; ABC transporter transmembrane region;; RecF/RecN/SMC N terminal domain;; AAA domain;; P-loop containing region of AAA domain;; Miro-like protein;; 50S ribosome-binding GTPase;; Type II/IV secretion system protein	ABC transporter C family member 8 (Precursor) GN=MXL8.11 OS=Arabidopsis thaliana (Mouse-ear cress) PE=2 SV=3	V	Defense mechanisms	PREDICTED: ABC transporter C family member 8-like isoform X2 [Vitis vinifera]
gene21165	LOC100253398	0.590484	0.455216	0.467963	0.703657	1.02093	0.87647	0.758123	0.780959	0.620362	0.184219	0.288815	0.461125	0.384974	0.243614	0.519146	0.279915	0.141558	0.334113	--	--	--	--	--	[R]	General function prediction only	PPR repeat;; PPR repeat family;; PPR repeat;; Pentatricopeptide repeat domain	Pentatricopeptide repeat-containing protein At2g46050, mitochondrial (Precursor) GN=PCMP-E39 OS=Arabidopsis thaliana (Mouse-ear cress) PE=3 SV=1	T	Signal transduction mechanisms	PREDICTED: pentatricopeptide repeat-containing protein At2g46050, mitochondrial [Vitis vinifera]
gene23015	LOC100247533	1.96308	1.34771	2.68149	3.73623	3.63243	3.62319	1.97371	2.91711	2.61343	4.49967	7.10662	4.24115	6.4288	5.79752	4.22342	4.17815	3.41698	4.37	--	--	--	--	--	--	--	--	--	S	Function unknown	PREDICTED: uncharacterized protein LOC100247533 isoform X3 [Vitis vinifera]
gene8743	LOC100855168	0.140971	0	0.205988	0.311431	0.226385	0.454492	1.60197	1.16572	1.27549	1.07785	1.14494	0.982758	2.56095	3.82546	3.92793	4.2811	4.43409	3.60169	--	--	--	--	--	--	--	Seed maturation protein	Late embryogenesis abundant protein D-34 OS=Gossypium hirsutum (Upland cotton) PE=4 SV=1	S	Function unknown	PREDICTED: late embryogenesis abundant protein D-34 [Vitis vinifera]
gene10775	LOC100253435	0.331934	0.825667	0.562775	2.62792	6.89291	10.7397	127.935	122.512	148.846	0.721065	0.739647	0.71298	27.8011	30.0549	16.5904	1018.65	1096.89	932.865	--	--	Molecular Function: 3-oxoacyl-[acyl-carrier-protein] reductase (NADPH) activity (GO:0004316);; Biological Process: oxidation-reduction process (GO:0055114);;	--	--	[R]	General function prediction only	short chain dehydrogenase;; Enoyl-(Acyl carrier protein) reductase;; KR domain	3-oxoacyl-[acyl-carrier-protein] reductase, chloroplastic (Precursor) GN=CLKR27 OS=Cuphea lanceolata (Cigar flower) PE=2 SV=1	S	Function unknown	PREDICTED: 3-oxoacyl-[acyl-carrier-protein] reductase, chloroplastic [Vitis vinifera]
gene19747	LOC100259982	1.35361	1.37614	1.23061	1.69002	1.08718	1.04047	0.733864	0.730551	0.691158	2.15147	2.86297	2.31589	3.52268	2.43867	2.78558	2.67861	2.63231	2.60864	--	--	--	--	--	[R]	General function prediction only	Leucine rich repeat;; Leucine Rich repeats (2 copies);; Leucine Rich Repeat;; Leucine Rich repeat;; Leucine rich repeat N-terminal domain	Receptor-like protein 12 (Precursor) GN=RLP12 OS=Arabidopsis thaliana (Mouse-ear cress) PE=2 SV=2	S	Function unknown	PREDICTED: leucine-rich repeat receptor protein kinase EXS-like [Vitis vinifera]
gene24280	LOC100254028	42.1838	43.9384	50.0351	25.9234	26.8289	21.5272	10.2314	14.3223	11.6576	53.0302	56.3637	56.4089	42.3253	39.8255	42.2524	42.5251	41.7307	38.9294	--	--	--	--	--	--	--	--	--	S	Function unknown	PREDICTED: uncharacterized protein LOC100254028 isoform X1 [Vitis vinifera]
gene13913	LOC104880594	2.70293	1.99558	3.07219	1.89114	1.00733	0.935843	0.871752	0.075172	0.323743	0.946861	1.66644	1.37713	2.21109	0.94319	1.6522	2.01748	1.98554	2.19375	--	--	--	--	--	--	--	--	Zinc-finger homeodomain protein 10 GN=MKM21.8 OS=Arabidopsis thaliana (Mouse-ear cress) PE=1 SV=1	--	--	PREDICTED: zinc-finger homeodomain protein 10-like [Vitis vinifera]
gene5445	LOC100255814	6.50943	2.44116	7.08001	7.15452	8.25931	9.96929	23.5278	20.1237	19.2511	0.606582	0.73548	2.57196	9.32692	7.83471	4.84068	72.8666	78.4901	61.7142	[C]	Energy production and conversion	Biological Process: response to hypoxia (GO:0001666);; Molecular Function: alcohol dehydrogenase (NAD) activity (GO:0004022);; Cellular Component: cytosol (GO:0005829);; Cellular Component: plasma membrane (GO:0005886);; Molecular Function: zinc ion binding (GO:0008270);; Biological Process: response to salt stress (GO:0009651);; Biological Process: response to cadmium ion (GO:0046686);; Biologic…	K18857|0|vvi:100255814|alcohol dehydrogenase 1; K18857 alcohol dehydrogenase class-P [EC:1.1.1.1] (A)	ko00010:Glycolysis / Gluconeogenesis;ko00071:Fatty acid degradation;ko00350:Tyrosine metabolism;ko00592:alpha-Linolenic acid metabolism	[Q]	Secondary metabolites biosynthesis, transport and catabolism	Alcohol dehydrogenase GroES-like domain;; Zinc-binding dehydrogenase	Alcohol dehydrogenase 1 GN=ADH1 OS=Petunia hybrida (Petunia) PE=3 SV=1	C	Energy production and conversion	PREDICTED: alcohol dehydrogenase 1 [Vitis vinifera]
gene21390	LOC100242618	3.79514	5.10606	3.54685	3.61607	3.05899	3.12873	1.24857	1.07673	0.882931	4.01309	6.4856	6.99327	2.29402	3.88102	3.74297	21.8944	25.0769	16.7978	[O]	Posttranslational modification, protein turnover, chaperones	Molecular Function: catalytic activity (GO:0003824);;	K00799|1.01949e-152|vvi:100242618|probable glutathione S-transferase; K00799 glutathione S-transferase [EC:2.5.1.18] (A)	ko00480:Glutathione metabolism	[O]	Posttranslational modification, protein turnover, chaperones	Glutathione S-transferase, N-terminal domain;; Glutathione S-transferase, N-terminal domain;; Glutathione S-transferase, N-terminal domain;; Glutathione S-transferase, C-terminal domain	Probable glutathione S-transferase OS=Nicotiana tabacum (Common tobacco) PE=2 SV=1	O	Posttranslational modification, protein turnover, chaperones	PREDICTED: probable glutathione S-transferase [Vitis vinifera]
gene9193	LOC100247039	13.1051	14.1285	11.0722	8.65051	8.14348	7.44327	0.31825	0.389764	0.195857	11.2147	12.2845	11.1215	6.21024	5.00174	6.35152	0.622054	0.701443	0.928309	[KAD]	--	Molecular Function: DNA binding (GO:0003677);; Molecular Function: chromatin binding (GO:0003682);; Molecular Function: sequence-specific DNA binding transcription factor activity (GO:0003700);; Biological Process: regulation of transcription, DNA-templated (GO:0006355);;	K09422|0|vvi:100247039|transcription factor MYB86; K09422 myb proto-oncogene protein, plant (A)	--	[K]	Transcription	Myb-like DNA-binding domain;; Myb-like DNA-binding domain	Transcription factor MYB86 GN=F21E10.4 OS=Arabidopsis thaliana (Mouse-ear cress) PE=2 SV=1	K	Transcription	PREDICTED: transcription factor MYB86 [Vitis vinifera]
gene10939	LOC100263625	6.81488	7.75211	8.3365	11.2005	10.5339	9.75037	2.17506	1.17863	1.43016	2.66071	2.73976	3.59813	3.46798	3.66828	4.10507	4.10074	2.29923	3.21806	[R]	General function prediction only	Cellular Component: plasma membrane (GO:0005886);; Biological Process: response to aluminum ion (GO:0010044);;	K02069|9.81606e-165|vvi:100263625|protein ALUMINUM SENSITIVE 3; K02069 putative ABC transport system permease protein (A)	--	--	--	Uncharacterised protein family (UPF0014)	Protein ALUMINUM SENSITIVE 3 GN=F3G5.12 OS=Arabidopsis thaliana (Mouse-ear cress) PE=1 SV=1	S	Function unknown	PREDICTED: protein ALUMINUM SENSITIVE 3 [Vitis vinifera]
gene4543	LOC100264556	20.3085	21.298	21.3516	16.6964	15.6955	16.8294	2.82147	2.71246	2.17877	33.1097	34.2586	36.5324	35.2852	37.6844	38.9826	2.3649	3.20454	2.62162	--	--	Biological Process: response to chitin (GO:0010200);;	--	--	--	--	N-terminal C2 in EEIG1 and EHBP1 proteins	--	S	Function unknown	PREDICTED: uncharacterized protein LOC100264556 [Vitis vinifera]
gene24213	LOC100252381	24.2095	22.3728	25.147	19.0769	17.4727	18.0426	6.45172	6.938	6.43782	12.2296	12.1272	13.1486	10.5532	12.3422	11.3016	6.90589	6.40498	7.34681	[QR]	--	Molecular Function: methyltransferase activity (GO:0008168);; Cellular Component: plastoglobule (GO:0010287);; Biological Process: methylation (GO:0032259);;	--	--	--	--	Methyltransferase domain;; Methyltransferase domain;; Methyltransferase domain;; Methyltransferase domain;; Methyltransferase domain;; Methyltransferase domain;; ubiE/COQ5 methyltransferase family;; Putative S-adenosyl-L-methionine-dependent methyltransferase	Uncharacterized methyltransferase At1g78140, chloroplastic (Precursor) GN=At1g78140 OS=Arabidopsis thaliana (Mouse-ear cress) PE=2 SV=1	H	Coenzyme transport and metabolism	PREDICTED: uncharacterized methyltransferase At1g78140, chloroplastic [Vitis vinifera]
gene5945	LOC104879242	3.76894	2.89343	2.81445	3.97249	3.3611	3.48241	1.79508	1.62432	2.22411	10.5524	14.1749	12.6299	8.32858	9.61204	7.25945	2.22105	5.51215	3.60852	--	--	--	--	--	--	--	--	--	S	Function unknown	PREDICTED: uncharacterized protein LOC104879242 [Vitis vinifera]
gene14916	LOC100267275	8.6615	8.59704	9.02589	8.06594	7.73966	7.73523	6.72347	10.1032	7.75152	4.1111	5.26799	4.70936	5.45695	3.44734	5.1367	4.5883	3.79181	5.45976	--	--	--	--	--	--	--	--	--	S	Function unknown	PREDICTED: uncharacterized protein LOC100267275 [Vitis vinifera]
gene3370	LOC100853060	370.689	359.714	381.032	143.463	156.889	106.09	0.129114	0	0.136794	18.5175	16.4105	26.1777	0.176654	0.264358	0.460316	0.057262	0	0	--	--	--	--	--	--	--	Protein of unknown function (DUF2775)	Organ-specific protein S2 OS=Pisum sativum (Garden pea) PE=2 SV=1	S	Function unknown	unnamed protein product [Vitis vinifera]
gene7679	LOC100263987	1.00122	0.462635	0.42753	2.27366	1.68356	2.34322	0.394442	0.177788	0.260241	25.887	12.6848	15.5479	9.3633	7.00596	3.53657	0.089815	0	0.126186	--	--	Cellular Component: extracellular region (GO:0005576);; Biological Process: syncytium formation (GO:0006949);; Cellular Component: plant-type cell wall (GO:0009505);; Biological Process: plant-type cell wall organization (GO:0009664);; Cellular Component: membrane (GO:0016020);;	--	--	--	--	Pollen allergen;; Rare lipoprotein A (RlpA)-like double-psi beta-barrel	Expansin-A4 (Precursor) GN=F17A14.7 OS=Arabidopsis thaliana (Mouse-ear cress) PE=1 SV=1	G	Carbohydrate transport and metabolism	PREDICTED: expansin-A4 [Vitis vinifera]
gene21822	LOC100253536	15.455	14.7724	17.8928	9.71296	11.8213	10.0116	2.87713	2.69374	2.75329	12.8459	16.2932	12.4353	12.028	15.3543	13.7733	9.92833	10.3388	7.51001	--	--	Cellular Component: chloroplast (GO:0009507);; Biological Process: photosystem II assembly (GO:0010207);; Cellular Component: membrane (GO:0016020);; Biological Process: mRNA modification (GO:0016556);;	--	--	--	--	Protein of unknown function (DUF3464)	Protein PAM68, chloroplastic (Precursor) GN=PAM68 OS=Arabidopsis thaliana (Mouse-ear cress) PE=1 SV=1	S	Function unknown	PREDICTED: protein PAM68, chloroplastic [Vitis vinifera]
gene4972	LOC100252964	0	0	0	0	0.069494	0	0.497129	0.36484	0.382823	0	0	0	0.250014	0.129587	0.273269	5.74696	8.89802	5.58675	--	--	--	K14488|3.75276e-67|vvi:100258095|	ko04075:Plant hormone signal transduction	--	--	Auxin responsive protein	Auxin-induced protein 10A5 OS=Glycine max (Soybean) PE=2 SV=1	S	Function unknown	hypothetical protein VITISV_035059 [Vitis vinifera]
[truncated: 3,940 more rows]
