# Supplementary material for: Transcriptome analysis of table grapes (Vitis vinifera L.) identified a gene network module associated with berry firmness
Source: PLoS One. 2020 Aug 17;15(8):e0237526. doi: 10.1371/journal.pone.0237526 (PMC7430731; doi:10.1371/journal.pone.0237526)
Supplement: S4 Table — (XLSX) [file pone.0237526.s004.xlsx]

## Sheet: DEG TFs
	S4 Table Different expression transcription factor between ‘Red Globe’ and ‘Muscat Hamburg’ at pre-veraison, veraison and maturation stages.
Sequence ID	Gene_Name	Muscat Hamburg Pre-Veraison 1	Muscat Hamburg Pre-Veraison 2	Muscat Hamburg Pre-Veraison 3	Muscat Hamburg Veraison 1	Muscat Hamburg Veraison 2	Muscat Hamburg Veraison 3	Muscat Hamburg Maturation 1	Muscat Hamburg Maturation 2	Muscat Hamburg Maturation 3	Red Globe Pre-Veraison 1	Red Globe Pre-Veraison 2	Red Globe Pre-Veraison 3	Red Globe Veraison 1	Red Globe Veraison 2	Red Globe Veraison 3	Red Globe Maturation 1	Red Globe Maturation 2	Red Globe Maturation 3
gene1000	LOC100246639	6.1307	6.58718	7.00439	4.51247	5.07587	5.10917	0.682011	0.665183	0.892833	10.8173	10.4628	10.7582	10.9835	11.8986	11.2632	2.69152	2.71302	2.54098
gene10029	LOC100261123	112.268	115.8	127.318	26.7319	25.9371	22.5102	7.48872	7.74744	8.23837	122.667	119.888	137.138	18.3777	20.2118	22.9972	27.9415	32.4178	30.9886
gene10090	LOC100261376	2.11189	3.1516	3.59026	2.34959	1.50302	1.59987	1.54778	0.997734	1.36728	4.42406	5.53102	6.18455	3.00827	2.35641	3.86302	3.56198	3.99211	3.61946
gene10273	MYB60	4.77466	5.72173	5.84218	1.97967	2.42952	1.83992	0.484555	1.38535	1.19646	1.61985	2.35648	2.92621	1.84066	2.23418	2.1688	2.03259	1.99653	2.54729
gene10480	LOC100243697	0	0	0	0	0	0	0.140752	0.168585	0.058369	0	0	0	0.019486	0	0	1.16408	1.39006	1.04128
gene10590	LOC109123048	10.0563	11.8259	10.8738	4.8436	4.88557	5.92655	1.4295	1.63533	1.62576	19.6351	20.1979	24.1883	12.9981	12.5036	15.3738	11.5761	10.9939	12.4079
gene10656	LOC100255013	14.0342	13.8007	15.042	1.53051	1.92588	0.691184	0.127088	0.25121	0.179231	9.66181	11.7355	11.8	0.27636	0.053896	1.03377	1.14302	1.58492	1.49538
gene10780	LOC100241466	2.81446	2.29667	2.56719	2.37298	2.57219	1.74744	1.81508	1.79868	1.53488	2.54775	3.54735	4.78302	1.89589	1.47783	2.37946	0.797479	0.264904	0.565562
gene11	LOC100245772	0.61639	1.24997	0.870177	1.32594	1.62472	1.55372	0.444947	0.288081	0.329633	2.428	2.09795	2.10807	2.35219	3.30979	1.81894	0.21058	0.252976	0.254154
gene11042	LOC100254510	2.77957	3.18832	3.20587	2.99302	2.12681	1.67141	0.073402	0.29537	0.410283	1.86583	1.83529	3.4497	0.952552	1.15342	1.29901	0.521866	0.597339	0.647564
gene11242	LOC100251218	0	0.094602	0.163611	0	0	0.104293	2.95353	2.69078	3.04338	0	0	0.055012	0.03134	0	0.07901	0.496595	0.165	0.660804
gene11266	LOC100245964	0.549632	0.517499	0.764553	0.397446	0.243498	0.085712	0.918348	0.721695	0.616327	0.377125	0.477517	0.415523	0.130504	0.142633	0.2583	1.74333	2.15027	2.07183
gene11378	LOC100245950	1.94823	1.69986	1.80673	0.528387	0.634228	0.538962	0.887502	0.485058	0.384316	0.529926	0.769286	1.01793	0.526964	0.402071	0.596396	0.639147	0.619553	0.696713
gene11646	LOC100265773	33.2121	36.2004	35.7877	8.87433	8.08236	7.62349	0	0	0	11.8236	13.9156	12.9521	1.19305	0.873703	1.06367	0.533234	0.355782	0.058335
gene11706	LOC100265914	1.36693	1.42097	1.14427	0.590493	1.02931	0.667801	0	0	0	0.430258	0.568794	0.429844	0.133734	0.155964	0	0.182916	0.171328	0.050499
gene11735	LOC100258862	71.4069	61.0759	69.442	43.8244	40.9784	36.3138	0.272461	0.312556	0.477381	30.6872	34.7752	39.1312	23.7399	23.8564	26.5632	0.889259	0.878401	0.605983
gene11738	LOC100248614	5.67294	7.71547	7.19403	5.65896	5.0025	5.50248	5.25756	4.34088	5.41928	5.28493	7.81581	7.37067	9.81551	8.13684	9.7042	1.88271	1.96948	1.99088
gene11745	LOC100263995	2.6913	3.56308	3.43742	1.62896	2.2237	2.31502	4.72727	4.64033	4.97441	4.92344	6.2834	5.80122	6.55362	5.35074	4.90334	15.6587	15.836	13.1073
gene11846	LOC100260694	0.219631	0.241819	0.071705	0	0.109874	0	0	0.066095	0.1563	0.258584	0.073041	0.647702	0	0	0	3.97197	5.50834	4.18461
gene11941	LOC100260039	209.13	199.253	229.751	80.6634	94.1347	71.2747	39.5055	33.4379	40.1914	48.2105	55.433	77.5443	22.9655	22.6968	28.0926	41.425	38.9637	39.4046
gene11988	LOC100249722	1.53283	0.994164	1.22875	1.48796	1.39599	1.44181	0.296984	0.505531	0.156801	3.14092	3.56838	2.20834	1.30725	1.25798	1.49896	0.466895	0.565148	0.285254
gene11991	LOC100244575	3.68302	3.15861	4.19852	2.0459	2.24781	2.71453	0	0	0	3.77695	5.39236	5.09464	1.10527	1.08745	0.645983	0	0.059851	0
gene12097	LOC100263548	17.6664	16.3816	18.8842	9.21389	6.47866	5.78262	1.4089	0.50938	0.529638	8.16517	7.57946	9.78933	4.51562	4.41406	6.09229	0.753152	0.39851	0.639867
gene12118	LOC100251455	5.29608	5.53462	4.99508	3.56708	3.13633	3.29328	1.36425	1.04419	0.867062	1.29629	1.60053	1.92707	1.29551	1.21021	1.45583	1.07257	1.26262	1.07056
gene12187	LOC100256666	44.4485	38.5949	47.0062	26.9926	25.5982	21.1288	10.9428	0	8.36086	45.7043	46.3353	52.1006	27.0852	24.4171	29.793	17.8661	23.1012	20.4121
gene12191	LOC100241227	79.1972	72.2634	77.513	43.6547	42.3675	36.1036	16.6299	19.6526	17.057	82.2076	85.4508	94.8032	49.1321	44.0488	50.0634	36.5332	40.2948	44.713
gene12224	LOC100243009	3.01835	3.04979	2.59946	0.729451	0.665866	0.777022	0.182424	0.045338	0.121352	0.86514	1.2424	1.31003	0.367194	0.497411	0.510741	0.179025	0.265635	0.16768
gene12418	LOC104880257	0.128335	0.170246	0.14772	0.532955	0.491429	0.42452	2.0259	2.03483	2.1535	0.707427	1.02986	0.586032	1.7404	1.70349	0.970833	1.89063	2.38027	2.37984
gene12656	LOC100261023	0	0.116537	0.253079	1.09173	0.687118	0.37281	1.27532	1.2411	1.83061	0.71156	0.257146	0.553906	1.03871	0.633803	0.25969	8.05577	4.82498	6.06405
gene12657	LOC100255943	0.403087	0.32669	0.677658	1.68507	0.92307	0.706513	6.72427	8.09133	8.0333	0.098498	0.420526	0.897464	0.661376	0.520554	0.191129	56.9609	55.1909	60.7587
gene12813	LOC100253480	102.365	114.877	116.173	53.5327	63.0561	56.4567	6.49988	7.37045	7.1018	47.2997	59.1881	69.0508	37.202	34.175	39.2365	14.3572	14.8949	15.3306
gene13104	LOC100258126	0.216868	0.503693	0.266552	0.730754	0.589998	0.443552	0.985655	0.85664	0.495702	0.086093	0.244732	0.449967	0.817394	0.539283	0.346228	0.370834	0.382217	0.288712
gene13149	LOC100264009	1.13197	1.08874	1.33975	0.850181	0.860931	0.676412	1.266	1.12716	1.26021	0.589976	0.659409	0.553178	0.477919	0.511462	0.525517	0.847218	0.86119	0.95023
gene13187	LOC100255611	34.9778	39.5383	39.17	14.3114	10.0919	11.3093	9.91745	10.4459	9.85529	37.6833	34.559	39.6919	17.6833	17.9311	19.5683	35.714	39.3974	30.9478
gene13273	LOC100855171	1.82175	1.45899	2.38883	0.315841	1.02198	0.526254	0	0	0.050396	4.48745	5.41101	4.73127	0.657429	0.712617	0.875648	0.819771	1.56589	1.5568
gene13277	LOC100252054	12.5909	13.3489	12.5985	14.095	14.6132	10.2204	0.222853	0.539592	0.436299	5.6151	5.27724	5.01199	6.18417	6.28785	5.34309	0.857306	0.336899	0.654492
gene13286	LOC100248784	31.2493	32.2027	42.015	20.0984	15.0186	16.1279	46.7208	47.8798	44.1363	35.6683	35.2095	45.1495	29.3604	39.0134	41.4956	57.0578	53.3231	51.7432
gene13306	LOC100250388	1.3844	2.7521	1.28965	2.56781	3.41993	2.54485	8.71422	7.33471	8.72264	5.27446	3.68656	4.31775	2.93996	2.74772	3.46025	6.16356	6.60784	7.37935
gene13308	LOC100262396	4.51977	5.52245	6.13972	2.19773	2.03434	1.56567	0	0	0	0	0.2589	0.142591	0	0	0.65314	0	0	0
gene13325	LOC100258905	1.81158	1.52641	2.01844	0.15632	0.360153	0.178566	0	0.033855	0	0.489818	0.358395	0.40781	0	0.122535	0.103337	0.030131	0.05449	0
gene13327	LOC100264074	20.821	18.5496	18.257	8.55662	11.7963	8.86064	0.303652	0.057269	0.201315	3.96578	4.0769	4.85634	1.26631	0.767932	0.632106	2.02605	2.6877	2.00619
gene13381	LOC100256680	0.36127	0.151759	0.036615	0.161342	0.105683	0.070573	0.521708	0.17416	0.257993	6.84385	6.63624	6.46295	6.28728	5.53284	6.34796	12.0816	12.3935	16.7918
gene13426	LOC100244564	25.2742	27.9368	30.285	19.2808	20.2764	18.0609	8.28213	10.0377	9.10822	15.6778	17.3249	17.6076	12.2955	16.7123	16.1877	26.5254	26.1381	26.7748
gene13445	LOC100263555	3.96908	5.77224	5.81417	5.69648	3.69723	3.33988	2.92314	2.60716	2.03216	8.57983	9.97399	11.8165	8.80789	8.25893	9.47142	8.80956	6.82828	7.58521
gene13451	LOC100251549	0	0	0	0	0	0	0.43642	0.50721	0.448748	0.019995	0	0	0.066299	0	0	1.49482	1.24303	1.67193
gene13638	LOC100249695	57.4129	52.6838	61.4362	16.4144	23.8844	18.6239	20.444	23.3004	24.0983	14.4216	16.3804	18.9085	4.93938	4.97022	4.93597	20.143	23.2085	21.7948
gene13640	LOC100244546	45.2624	43.302	50.297	17.9169	29.1863	18.9104	2.63064	4.51917	3.95973	16.5746	13.6643	22.8867	5.66511	6.79982	5.92898	1.14008	1.80627	1.66841
gene13642	LOC100246382	23.6973	25.6611	28.3829	6.61047	9.73545	6.27809	1.08329	1.40202	0.818469	9.89267	13.2866	14.561	5.86154	7.18832	7.99953	1.94469	0.850116	2.06945
gene14179	LOC100247370	2.01519	2.29128	1.84413	1.33846	0.918864	0.653871	2.43823	2.33397	1.1747	11.2613	9.91389	10.5834	2.91275	4.87054	4.04699	6.09496	4.49231	5.85729
gene14243	LOC100250940	2.06386	2.26138	2.20528	0.831658	1.09379	1.07112	0	0.17986	0.181638	0	0	0	0	0	0	0	0	0
gene14259	LOC100249054	6.9823	3.89164	6.84341	3.95339	3.69121	4.19057	0.301732	0.568189	0.095003	1.92088	1.23667	2.01874	0.408108	0.554106	0.552698	0.110156	0	0.143254
gene14313	LOC100250927	0.562423	0.411817	0.610038	0.261664	0.625327	0.287545	0.495406	0.414995	0.49036	0.397357	0.32026	0.303553	0.311965	0.174494	0.128788	0.845677	1.18307	1.24643
gene14319	LOC100252681	0.347983	0.774955	1.0748	0.096516	0.315337	0.151649	0.03211	0	0	1.1101	0.735571	1.43853	0	0.07406	0	1.75101	2.20402	1.23728
gene14392	LOC100259323	150.351	147.533	152.227	83.0299	74.2933	72.482	1.6643	1.97921	1.13232	100.864	103.164	94.622	29.9916	30.8853	35.3353	1.24895	2.07548	1.83569
gene14508	LOC100250904	9.13867	6.79942	11.1392	3.88262	3.68369	2.64453	0.277023	0.055033	0.054994	2.29646	2.10209	1.75516	1.44616	0.63521	0.826557	0.09796	0.025307	0.105821
gene1455	LOC104880622	0.106064	0.297115	0.042725	0.144846	0.518086	0.444151	3.56243	4.49077	4.18569	0	0.058033	0.147889	0.396581	0.335462	0.412625	2.23027	1.86891	1.14246
gene1456	LOC100243827	8.24282	7.48049	8.65208	9.30128	10.1108	11.312	3.39727	3.22303	3.17621	10.6823	9.09591	10.7337	11.5725	13.4573	10.2424	1.179	1.38777	2.18612
gene1458	LOC100254080	12.8261	13.7465	12.3948	8.35062	8.74508	7.91464	8.80064	7.25285	8.70798	26.2956	22.6934	20.0459	8.93409	9.52996	11.4643	40.7978	37.5315	34.2565
gene14657	LOC100266250	6.2158	4.06003	7.2278	1.76614	0.903134	1.70843	0	0	0	1.42998	1.54602	2.57723	0.678333	0.392137	0.628001	0	0	0
gene1480	LOC100245461	0.094487	0.120624	0.034798	0.034679	0.137056	0	1.70533	1.62408	1.20342	0.104092	0	0	0	0	0	5.06643	4.81592	3.48681
gene14836	LOC100250084	1.53495	1.88551	2.17193	0.993174	1.84368	1.18034	0.071198	0	0.050121	0.622913	0.381779	0.704377	0.077412	0.506076	0.252778	0	0	0
gene15161	WKRY	29.7634	28.8111	31.3609	13.7947	12.6785	11.4217	2.63915	3.01067	2.29445	31.6112	36.9175	42.3405	19.506	19.8611	21.5137	10.3101	8.8449	11.5706
gene15201	LOC100259877	0.304842	0.261433	0.10417	2.6662	2.27485	2.05386	2.74922	2.88907	2.05024	0.531634	0.678149	0.68281	0.809646	0.767723	0.492831	0.38331	0.264566	0.230983
gene1527	LOC100262641	15.5681	12.7683	18.9815	3.51497	3.48417	1.70748	0	0	0.126379	6.78599	5.02891	12.4684	0.742596	0.61822	0.533732	2.5937	3.91193	1.5496
gene15374	LOC100259242	0.507191	0.427219	0.55273	0.324712	0.438252	0.507273	0.258754	0.368128	0.27722	0.226616	0.339743	0.395122	0	0	0	1.95142	1.68561	2.70089
gene15389	LOC100262490	44.7035	44.8213	40.8784	27.4787	28.4069	26.855	25.3167	27.4389	27.2076	23.693	23.5064	23.5292	17.5395	18.2453	16.2427	29.161	27.0215	25.2743
gene1542	LOC100250476	0.143493	0.411212	0.184756	0.394977	0.51544	0.432791	0.914957	0.8986	0.590518	1.69325	1.27677	0.94489	0.311035	0.66998	0.374007	3.61037	3.26601	4.15593
gene15446	LOC100250582	3.38687	2.28825	2.43789	1.13364	1.4987	1.00413	0.06365	0.332137	0.110825	1.33658	1.28295	0.93585	1.22005	1.48464	1.26968	1.22649	0.789006	1.06848
gene15524	LOC100243659	5.86606	6.66047	6.84738	6.25983	6.9575	6.04715	1.78539	1.0971	1.54977	4.08494	3.02188	3.27958	1.32672	1.92524	0.944478	0.463678	0.412421	0.628936
gene15597	LOC100242144	59.9446	57.4744	67.7108	65.9274	61.8779	73.5658	112.771	110.936	109.316	133.996	132.851	177.007	183.587	211.363	213.501	181.042	189.859	175.131
gene15623	LOC100243748	34.1304	29.9954	33.2406	3.3279	2.54311	1.57672	0	0	0.094125	8.11541	9.49186	20.2683	0.836579	0.551925	0.526376	0	0	0
gene15690	LOC100246593	5.98211	6.40771	6.80814	3.77829	3.25513	4.18567	0.93024	0.905269	0.826826	3.90439	5.59184	6.68764	4.3755	4.27482	5.97568	2.10512	2.62242	2.35123
gene15782	LOC100248152	1.61524	2.24473	1.13161	1.02858	1.02263	0.324309	0	0	0	0.084342	0	0	0.155097	0.075286	0	0	0.038694	0
gene15891	LOC100246481	141.412	129.716	137.704	66.4014	68.2804	63.3059	3.41975	4.91712	4.56146	109.777	116.487	115.458	51.7243	53.6526	50.5807	11.374	10.6529	11.4888
gene15938	LOC100248290	0.024114	0	0	0.013173	0.026205	0	0.528612	0.200151	0.162501	0	0.039582	0.085653	0.219976	0.427403	0.128977	0.84025	0.856351	0.6771
gene1613	LOC100254640	131.395	132.599	154.334	38.7522	40.9437	34.6027	30.0014	34.7665	34.5542	66.4103	67.3694	90.9901	19.3468	21.3043	23.8199	96.1038	98.2165	97.5166
gene1627	LOC100262204	12.9655	15.0209	14.8397	12.4659	10.8913	9.19316	4.55639	4.38265	3.81381	10.0068	10.5356	11.3652	8.56269	7.49775	10.9846	1.57256	1.95517	1.92894
gene1648	LOC100251862	10.7856	14.2191	12.1856	4.81119	4.49898	3.87215	1.59626	2.1475	1.7606	6.63881	7.30811	9.29318	3.40341	3.83616	3.30679	4.3681	3.73458	5.11699
gene16833	LOC100265720	13.5708	14.1472	13.6354	3.73953	4.19002	2.60668	0.541597	0.318383	0.392515	2.19977	4.98772	5.32353	1.90084	1.17688	2.01804	0.838637	0.398602	0.423509
gene16957	LOC100258754	5.97443	5.76273	9.37865	2.05815	2.27337	1.32904	0.176523	0.058512	0.040403	3.00556	2.8983	3.37734	0.878491	0	0.378658	0.742081	0.48528	1.20623
gene17045	LOC100242729	1.92671	2.46214	2.97672	0.743995	0.139784	0.291875	0.814044	0.763926	0.86701	4.256	3.97848	5.24486	1.59319	1.01174	1.30672	3.77021	6.98013	5.38938
gene17123	LOC100242700	2.00569	2.01506	2.04381	0.840748	0.712806	0.808817	0.040526	0.101109	0.092479	0.411905	0.372174	0.341895	0.195725	0.112157	0.223004	0.180154	0.196826	0.285734
gene17124	LOC100258258	0	0.113363	0.079126	0.02606	0	0	0	0	0	0.511541	0.548462	0.635075	1.22377	1.36464	1.44693	0.337608	0.279503	0.274176
gene17126	LOC100241120	4.16307	4.89419	4.46196	2.32589	2.20947	2.69651	3.77943	2.76792	3.18332	9.49827	11.5971	13.1018	5.48545	6.1035	7.24074	8.37797	8.29935	7.7704
gene17184	LOC100261625	0.749301	1.16134	0.753374	0.818088	0.800517	0.958283	0.48567	0.363633	0.50377	0.113552	0.408015	0.215935	0.134037	0.028049	0.059038	0.058353	0.260359	0.23314
gene17295	LOC100263240	1.65979	1.61872	1.28586	0.784398	1.09913	0.641977	0.028926	0.030456	0.047265	1.09427	0.541358	0.233681	0.199624	0.14156	0	0.406963	0.309293	0.467498
gene1732	LOC100253577	25.9227	29.6559	30.3988	13.8759	10.0199	8.6308	0.682552	0.498526	0.416193	39.8167	47.4847	55.4802	15.8839	15.8204	21.9934	3.54877	4.06922	5.81278
gene17320	LOC100249585	0.15576	0.178589	0.559269	0.280079	0.742246	0.167642	0	0	0	3.26736	2.48868	2.21239	2.35426	1.5005	1.83849	0	0.070679	0
gene1741	LOC100265543	7.68032	7.26527	5.98949	7.45199	6.37375	6.61582	0.321665	0.151367	0.172715	2.91909	3.09909	4.64363	2.59485	2.38895	2.56422	0.791127	0.403147	0.836469
gene17446	LOC100254652	0.704472	1.11566	0.737264	3.46215	4.14143	5.03024	7.57601	7.82577	9.1056	2.80598	4.08249	3.7291	4.61518	3.96017	4.26586	11.2669	11.1304	12.0811
gene17451	LOC100265122	7.32037	7.55297	6.21755	6.15555	6.23659	7.55769	3.63964	3.82551	4.54472	12.992	16.1844	14.363	15.1834	14.8485	15.4613	8.23853	7.77066	7.77065
gene17579	LOC100250000	4.18057	3.82864	3.06004	3.0988	2.36898	2.61845	1.5528	1.07828	2.23387	1.63976	1.18935	1.56736	1.52791	1.29573	1.05621	0.954481	1.2702	1.43144
gene17653	LOC100244711	4.0549	3.20702	4.14393	2.33584	2.31401	2.31738	0.162279	0	0.197514	0	0.282439	0.157249	0	0.04406	0	0	0.05223	0
gene18078	LOC100248239	18.6314	19.319	18.8761	14.0788	16.9583	13.8685	8.88968	7.04472	6.27552	7.40085	9.28958	6.45679	5.39512	6.60715	7.7851	7.64067	6.66704	8.38226
gene18118	LOC100855101	2.66367	3.14516	1.97119	1.28755	1.13272	1.26091	0.353816	0.391496	0.316419	4.50575	4.61618	4.31435	2.62005	3.49533	3.74245	0.031908	0.224263	0.135755
gene1832	LOC100261618	5.97205	5.28052	6.19768	0.983399	0.970105	1.08614	0	0	0	2.69467	1.43707	2.27638	0.076627	0.044838	0.484902	0	0	0
gene18553	LOC100256170	0.442406	0.752002	0.466177	0.894569	0.88046	0.694312	0.561389	0.555109	0.623976	2.23995	1.55611	1.76196	1.39569	0.968592	1.37041	1.09317	0.576003	0.5145
gene18689	LOC100261443	0.254412	0.847631	0.598221	0.175985	0.122955	0.116018	0.140737	0.267527	0.130825	8.89086	9.21803	7.17287	2.40363	3.23802	3.23893	1.75192	1.23565	1.12552
gene1877	LOC100258227	1.1847	0.921211	1.00727	0.645491	0.825942	0.639301	0.031096	0	0	0.886283	0.403729	0.8535	0.295429	0.255829	0.23561	0	0.086773	0.076078
gene18963	LOC100255566	14.0093	14.0946	14.8712	8.33815	9.15304	8.38232	7.33655	8.28859	8.30866	7.68982	8.9757	8.96445	4.03365	3.55559	3.70646	4.36667	4.48158	4.44278
gene19015	LOC104881465	2.20158	2.77115	3.74478	1.57266	2.91625	1.41581	0	0	0.11134	0.223046	0.080655	0	0	0	0.078739	0	0.117309	0.145565
gene19033	LOC100251326	45.4954	44.3655	46.0988	50.19	50.3585	50.6456	5.75536	4.72206	5.31549	34.0077	30.402	30.5374	19.9207	20.5632	20.037	0.827974	0.817713	0.562985
gene19225	LOC100248383	1.84074	2.20694	1.97227	1.12266	0.584424	0.330956	0	0	0.078307	0.133681	0.101729	1.01036	0.078352	0.062793	0	0	0	0
gene19229	LOC100267259	0.54349	0.168641	0.146042	0.521368	0.205006	0.524626	0.365935	0.217981	0.162845	0.030834	0.00608	0.030191	0.029075	0.009546	0.006345	0.033546	0.039598	0.054196
gene19314	LOC100249652	12.7192	11.276	12.9074	5.54011	6.05172	4.34187	0	0	0.03453	14.7757	15.1143	22.1433	11.0237	9.77896	14.5887	0	0	0
gene19378	LOC104881566	0.741958	0.744021	0.447882	1.41644	1.48944	0.992563	0.343002	0.398037	0.536516	1.05226	1.10824	1.43535	3.37367	2.52818	2.5524	6.85885	8.37142	8.63763
gene19388	LOC100261743	44.4977	40.2384	48.118	11.1394	7.84742	15.6614	18.434	16.55	22.86	62.4092	57.1597	66.34	1.79339	1.06133	1.56129	27.6315	29.063	24.5961
gene19665	LOC100256653	67.7557	68.4402	73.1148	31.3291	32.1824	27.5206	4.45558	4.05	3.75574	94.6739	110.216	135.488	56.6041	54.194	63.9068	32.9392	36.7371	28.3988
gene19695	LOC100241171	0.963187	0.675693	0.554351	0.47265	0.904407	0.436176	1.00514	1.98708	1.72196	1.52193	2.59827	2.99949	2.26767	3.26177	2.69733	5.00023	4.90083	5.87484
gene19858	LOC100249251	0.899677	1.19636	0.959741	1.26738	1.26322	0.4864	2.51815	2.3157	2.7249	3.53914	3.39819	3.10484	2.13434	1.681	2.95232	3.4487	2.14142	3.38435
gene19885	LOC100243933	0.209651	0.176187	0.231957	0.183214	0.517701	0.228187	0	0	0	1.13549	1.24381	1.02111	0.366262	0.150479	1.05803	0	0	0
gene19925	MYB24	0	0	0	0	0	0	9.75028	8.16089	8.67742	0	0	0	0.101417	0.092757	0	37.8157	36.7179	32.6579
gene19958	LOC100257769	33.1088	35.2181	33.6042	46.351	43.1182	39.5249	63.2194	59.3648	59.1722	51.4588	55.7047	66.4136	114.169	96.9778	122.367	104.534	96.5489	99.1155
gene2009	LOC100247949	0.063648	0.060023	0.067425	0.084458	0.066612	0.089585	0.000982	0	0	0.650742	0.401743	0.503361	0.212134	0.186093	0.138751	0.008139	0.017128	0.030392
gene20123	LOC100853126	2.07061	1.29589	1.66829	0.139704	0.307263	0.842378	0.800825	0.792766	0.658929	0.411064	0.315493	0	0	0	0	0	0	0
gene20154	LOC100245714	27.4705	25.1185	27.5207	13.4209	11.2833	10.2561	4.04246	3.69418	3.95532	11.2243	14.1272	13.0433	7.03766	6.59724	7.9889	3.26389	3.1508	2.6927
gene20156	LOC100262881	134.338	127.281	147.398	635.431	707.14	730.97	2287.66	2262.47	2241.81	762.294	756.465	751.263	1237.14	1463.67	1232.49	1640.76	1781.99	1667.76
gene20185	LOC100245564	16.5923	16.2102	17.0186	3.54892	5.34138	4.33585	0.996267	1.01371	1.22003	5.07113	6.77035	7.82542	2.97701	2.79322	4.7904	0.554568	0.108039	0.570246
gene2055	LOC100253072	18.7016	22.6595	22.187	16.3249	13.0793	14.1065	6.28941	6.13542	6.89746	19.4427	20.3647	29.2832	21.492	22.5574	23.6168	14.1231	14.3849	12.5307
gene20591	LOC100259767	4.7412	3.13317	4.65466	0.185655	0.460505	0.101447	0	0	0	4.21676	1.71453	2.83641	0.502382	0.122162	0.321841	5.59861	8.32178	6.02063
gene20621	LOC100264963	157.499	142.008	164.483	112.034	122.752	103.105	0.031988	0.11859	0.183939	47.6673	51.071	53.4959	21.9676	27.3377	25.1628	0.263864	0	0.197715
gene20640	LOC100256420	1.57168	1.17064	2.36383	0.309838	0.63718	0.413249	0	0	0	0.274046	0.64112	0.338414	0.162578	0	0.322524	0	0.039672	0.035316
gene20676	LOC100244467	31.6432	30.6904	28.7959	20.218	17.1398	19.1828	0.052991	0.112564	0.108803	4.42848	4.83877	4.31477	5.92262	6.67823	5.41499	0	0.114654	0
gene20686	LOC100244381	12.106	12.1102	12.0818	3.24105	2.58271	3.23067	2.83808	2.12447	1.67964	2.94181	5.13278	5.44077	1.89512	1.2114	1.84001	2.43069	1.85385	3.15457
gene20747	LOC100243667	21.2469	21.0099	25.5585	12.968	12.9139	9.02303	0.461703	0.642204	0.761563	9.66229	11.1145	14.0544	9.75549	7.54413	8.39363	0.807195	1.19041	0.626024
gene20773	LOC100255815	0	0.102207	0.059618	0	0.117015	0	66.2477	64.4493	71.0912	0.352907	0	0.17586	0	0	0.057709	11.1894	12.7325	10.9784
gene20817	MADS3	6.34707	6.41213	4.58731	8.40303	8.65105	7.90529	7.7901	8.48931	9.51123	7.84807	7.56838	11.5541	9.66022	6.60594	10.3161	4.30215	4.04216	4.19313
gene20869	LOC100257538	13.6736	15.4904	12.3146	12.3508	13.7606	11.5948	5.74337	6.54838	5.48635	21.6599	21.8597	19.9569	20.8575	21.1968	19.7779	16.3306	16.611	16.7059
gene20915	LOC100855128	58.0731	54.2829	58.1917	32.4657	33.5005	30.74	2.78198	2.91605	3.06252	28.2177	30.9579	33.5268	18.5764	19.0258	18.283	3.87949	3.16641	3.41902
gene20916	LOC100262652	2.74029	2.11239	3.53607	1.32883	0.761107	1.31354	1.51542	1.09255	1.23199	3.4006	3.89261	4.28811	1.02841	0.904644	1.50171	6.51806	7.65998	6.1059
gene20918	LOC104881857	2.11832	2.91582	1.65815	1.21542	0.463179	0.805438	0.810627	0.809505	0.756605	5.98528	5.11091	5.63194	1.14438	1.02227	1.08884	2.95277	3.87712	3.19194
gene20919	LOC104881858	3.10921	3.07154	8.16235	3.24729	3.26206	2.30833	0.686277	0.805248	1.14592	2.44114	6.14521	6.48824	1.48298	2.03272	2.37297	2.49547	2.87204	3.01616
gene20921	LOC100262563	3.4281	3.42554	4.6901	1.56345	1.13943	0.890451	0.042642	0.094578	0.300085	15.2818	20.0529	24.8172	6.82569	7.07528	6.26454	1.59289	1.77643	1.47711
gene20970	LOC100245524	1.96993	0.956193	1.34557	37.5416	34.0683	42.9794	1.80423	1.49506	1.56507	3.69198	6.60486	4.33266	24.8987	20.5378	22.6002	6.09624	3.85283	3.55821
gene21003	MYBPA1	44.34	42.0659	52.0939	48.78	32.5676	33.0314	10.5123	9.03387	9.45085	89.0507	75.4712	93.0903	41.2619	44.1475	42.0832	75.0479	67.9232	53.6923
gene21008	LOC104881937	27.0573	25.3197	27.5005	13.6097	14.6883	13.3385	0.322811	0.091614	0.253653	20.1256	22.3133	19.7125	5.16876	4.59158	4.38701	0.077493	0	0
gene21009	LOC100251985	200.154	169.172	183.397	117.773	141.482	113.002	0.357744	0.866124	0.561701	107.873	104.096	100.278	62.2227	73.1876	60.6366	0.743925	1.24465	2.20137
gene21015	LOC100265555	29.0012	34.1734	28.3931	20.9254	17.9824	18.1143	0.802932	0.503785	0.846897	14.6499	11.7911	10.4877	2.66253	2.97088	3.46798	0.520602	0.331867	0.290087
gene21017	LOC100248368	10.3521	9.64959	11.0782	0.78236	1.48457	1.05301	0	0	0	0	0	0.036705	0	0	0.058508	0	0	0
gene21093	LOC100258469	0.955614	1.87652	2.71387	0.238149	0.84237	0.431827	0	0	0	7.4975	4.06598	5.11763	0.570932	1.33751	1.63964	0	0	0
gene21115	LOC100255049	0.383914	0.300722	0.6018	0.611315	0.387046	0.511655	0.160783	0.217303	0.09932	0.215169	0.412265	0.249792	0.047375	0.182552	0.190031	0.148885	0.407307	0.349362
gene21120	LOC100248302	39.7688	43.1347	43.3258	38.1189	34.5653	37.4687	18.0428	18.5196	17.2164	20.2391	23.7564	25.2746	18.6146	17.4264	18.3403	11.6313	13.6776	13.0198
gene21202	LOC100256849	29.7914	34.9904	31.9604	12.8628	13.5087	8.84558	1.74277	1.30401	0.871896	15.2238	14.0738	19.2873	9.77045	9.33498	12.7681	2.5884	2.29772	1.91186
gene21414	LOC100259737	1.28019	0.846262	1.15756	0.387618	0.365381	0.194044	0	0	0	0	0	0.100584	0.09676	0.027661	0.044562	0	0	0
gene21466	LOC104881978	0.406098	0.190411	0.360524	0.409362	0.26873	0.23994	0.127523	0.308224	0.122516	17.1201	18.967	18.49	20.4415	20.0863	19.9638	13.8677	12.1375	15.0668
gene2155	LOC100267708	13.658	13.2509	13.6674	9.42217	10.9572	9.71633	0.236592	1.03648	0.529505	5.22729	4.88202	7.5063	4.90743	3.74168	4.12037	0.064336	0.200595	0.233895
gene21662	LOC100244163	5.8422	4.73714	5.82821	1.88306	1.41859	1.05895	6.91053	6.87714	7.13492	2.87423	1.77596	2.24346	0.298127	0.347526	0.513909	25.8951	27.6748	29.283
gene21663	LOC100247763	8.34812	9.64203	8.8847	2.06742	0.80876	1.15526	0.798172	0.64264	0.554169	13.386	11.9581	12.2007	3.32785	4.36043	4.20163	2.87579	1.9258	2.90727
gene21669	LOC100254616	27.3396	31.3791	33.2927	8.08743	5.67757	4.80585	6.71135	5.86169	5.6908	10.0948	12.8305	14.7014	4.74698	6.04891	7.40218	3.66857	3.91067	4.03543
gene21670	LOC100249507	30.3284	28.6353	39.3994	9.21465	3.10946	3.89949	2.00369	2.52325	1.59011	32.5689	34.3999	40.0874	12.4049	12.5362	15.09	3.47097	3.52747	4.50272
gene21674	LOC100240781	2.85234	2.70681	3.09629	0.547041	0.699872	0.396997	0.582129	0.768619	0.513076	4.10551	5.97325	8.11431	2.28228	2.61154	4.34592	2.58682	3.19419	2.80612
gene21675	LOC100263042	19.296	19.5842	29.1861	5.15539	4.17168	2.97036	2.38196	3.60795	2.11336	20.3262	27.29	29.6253	10.2169	10.7383	13.8516	3.34927	3.48698	4.18532
gene21676	LOC100252757	5.72503	5.92645	8.0143	0.958971	1.31638	0.703656	0.508756	0.507822	0.22605	9.48222	10.0321	9.78208	2.69555	3.47215	4.3394	1.25229	1.55967	1.30453
gene21678	LOC100259623	58.8191	68.0236	72.5477	22.056	17.1592	15.1787	5.51808	6.21295	6.55591	13.94	15.0131	16.2945	10.0707	9.6241	12.162	21.5739	21.2892	21.8688
gene21680	LOC100247649	0.32059	0.416481	0.513343	0.026571	0.052507	0.12407	0.245524	0.301308	0.031882	2.61244	2.27799	2.69571	2.16521	1.81705	2.07795	9.32567	9.02465	10.3471
gene21681	LOC100251162	0.746037	0.516303	0.671896	0.046514	0.046744	0.022467	0	0	0	3.36308	3.91381	3.72541	0.645122	0.589419	1.05823	0.089881	0.16797	0.104036
gene21682	LOC100264804	2.26181	2.10169	2.78524	0.616693	0.766614	0.246921	1.16502	1.38571	0.889705	4.08294	2.73404	3.49983	2.09472	2.85675	2.61256	11.5647	11.7834	13.5968
gene21870	LOC100244033	5.86269	14.3476	7.9932	4.11885	3.39709	2.63213	0	0	0	6.37628	5.33229	4.33358	0.291665	0.889747	1.1745	0.176317	0.196223	0.145887
gene22351	LOC100248494	2.2663	2.706	2.90063	1.64846	1.21149	1.2109	0.459177	0.171228	0.404148	3.33635	3.66353	4.42217	3.64773	4.89944	4.13461	0.441039	0.676652	0.38338
gene22363	LOC100256922	2.95803	4.75928	5.66828	1.03079	0.602422	0.36173	0	0.043282	0.055972	3.24896	4.09385	6.93551	0.646504	0.311654	1.27716	1.1736	0.937334	0.987684
gene22533	LOC100250422	17.4388	13.342	14.7667	6.4589	6.04103	6.42366	0.694	0.756139	0.532648	4.45481	3.62815	3.37518	0.954904	0.674178	1.20458	0.491912	0.348611	0.494344
gene22543	LOC100252202	155.682	152.742	172.946	87.3809	86.8899	79.9557	1.00118	0.269462	1.23528	32.2541	27.6352	23.919	5.55181	6.57716	7.23294	0.187906	0.208206	0.152716
gene22649	LOC100245655	0.055396	0	0	0.121856	0.360991	0	0.064297	0.447503	0.107616	3.60252	2.51068	2.92342	1.77542	1.74106	0.732244	1.06807	0.397477	1.35312
gene22660	LOC100245749	0.975449	1.10623	0.905138	1.17938	0.98772	0.660517	0.034158	0	0.072139	0.44709	0.460706	0.456283	0.278761	0.490923	0.289205	0.060394	0.028994	0
gene22689	LOC100252516	5.75179	7.19853	7.72929	10.4568	7.30489	10.2416	0.635018	1.0889	1.42362	16.3836	17.5557	22.5404	26.6187	18.3288	29.4409	1.2552	1.06095	1.05482
gene22739	LOC100261045	1.27349	1.50629	1.92574	0.604425	0.438846	0.434271	0.180868	0.143821	0.101928	0.554483	0.780826	1.05721	0.817854	1.1203	1.15199	0.213073	0	0.136474
gene22741	LOC100232957	6.56528	9.63884	6.54005	16.7071	19.6179	16.7847	29.6082	27.9641	26.6188	16.6517	17.5072	18.6849	37.6801	39.1003	34.7739	108.344	104.465	120.464
gene23043	LOC100242295	30.4413	33.8411	32.0348	29.6715	32.5285	34.1585	22.9215	23.0347	22.3016	32.8745	34.7889	33.2267	31.7201	30.9828	33.3152	9.93366	8.82569	9.36301
gene23215	LOC100250047	0	0	0	0	0.028059	0.027247	0.059011	0	0	0	0	0	0	0	0.050019	1.04676	0.935054	0.673596
gene23238	LOC100245013	7.46729	8.69847	9.82978	2.56741	2.14145	2.3621	0.128056	0.181885	0.089632	3.29389	3.42881	3.8981	1.13393	0.47569	1.18066	0.160367	0.306581	0.045385
gene23258	MYB30	18.4674	22.5797	21.0254	13.4551	11.8872	12.9629	18.098	15.4392	14.172	8.23825	8.29327	11.3609	8.40947	6.11533	7.08982	9.80106	9.4265	13.6302
gene23421	LOC100241701	0.402412	0.152612	0.428156	0.432981	0.036812	0.150935	1.54773	0.880801	1.06357	0.881288	0.336651	0.365997	0.485104	0.201691	0.100994	0.198004	0.081055	0.182423
gene23568	LOC100241618	5.32884	4.436	5.07838	2.11696	1.87976	1.89951	0	0.041404	0	3.51426	3.45127	3.87108	0.783104	1.28511	1.03269	0.109811	0.075711	0
gene23672	LOC104882266	0.125737	0.06874	0.093029	0.031007	0.174246	0.195026	0	0.233996	0.150084	5.27351	5.06141	5.01545	5.08997	5.4195	6.38722	3.45693	3.53208	3.49925
gene23895	LOC100253057	2.05424	2.45402	2.30116	2.69585	2.70269	3.39265	4.91073	4.62217	5.36339	1.15992	1.24444	1.56817	1.56759	1.00334	1.54013	3.41522	3.1132	3.43197
gene2397	LOC100253940	2.93685	2.39331	2.6465	1.27465	1.02895	0.998274	0.017107	0.164032	0.213755	0.732755	1.5223	1.28786	0.899282	0.368928	1.08951	0.063963	0.143023	0.061052
gene24098	LOC100853357	7.11607	6.6412	7.81732	10.711	9.66017	8.87814	5.0609	7.31489	6.10086	5.88915	7.07619	5.37487	24.8715	28.4278	22.8363	10.9944	10.3466	11.5782
gene24311	LOC100248818	1.26741	1.12422	1.22176	1.15372	0.379714	0.448302	0.126802	0.12427	0.103579	0.077916	0.128491	0.059315	0.184542	0.089076	0.150776	0	0	0.168366
gene24337	LOC104882497	4.93541	4.54634	4.22843	2.94274	2.58905	2.83275	0.911431	0.534533	0.890827	0.952094	1.10103	1.30646	1.06539	0.52646	0.956689	0.581346	0.615035	0.346322
gene24394	LOC100250635	0.169113	0.259245	0.461006	0.122257	0.052507	0.134199	0.331635	0.178355	0.64578	0.73074	0.607524	0.328879	0.18764	0.318746	0.185169	2.16593	1.73613	1.86799
gene24503	LOC100250659	53.3422	62.1466	64.0428	16.3122	14.8678	16.7533	44.1472	48.3909	45.6668	51.6906	60.2768	62.1818	41.9568	41.0135	50.7031	121.346	128.262	123.279
gene24569	LOC100247092	7.59182	7.56856	6.57617	7.91462	7.08927	9.15749	11.7786	11.3853	12.6812	11.2219	12.9014	11.5796	18.9994	17.3284	15.5809	26.111	22.4595	20.6606
gene24580	LOC100250666	1.35653	1.58964	1.08819	10.6175	9.96405	15.2951	0.628484	0.957666	1.6683	25.337	11.6301	14.297	21.5872	26.6108	19.7123	3.14938	1.80495	2.51738
gene24669	LOC100250670	9.29092	9.31201	10.2546	4.10472	3.57583	1.76887	0.782973	0.822991	1.03764	9.97712	10.5361	10.7358	5.69735	6.28778	6.98244	3.26422	3.19495	3.42969
gene24732	LOC100243714	2.48616	2.55224	2.66825	2.39652	1.64775	1.21833	0.0699	0.167317	0.243051	0.131908	0.137664	0.251731	0.376192	0.117585	0.152344	0	0.133119	0
gene24886	LOC100260953	0.148373	0.227736	0.081578	0.564128	0.535244	0.164415	0.053368	0.151611	0.03757	0.964104	0.890237	1.01213	0.347382	0.276474	0.748691	0.254181	0.099282	0.082603
gene24947	LOC100250572	42.2129	36.8274	37.4326	20.6415	18.2088	17.2456	0.087775	0.22237	0	9.36578	7.44876	7.19104	5.30011	6.6747	5.63877	0.402245	0.198948	0.267487
gene25099	LOC100242094	2.84753	2.01259	2.26194	6.25323	7.45253	9.69013	5.39749	7.06504	7.44527	2.50181	2.98244	1.97718	6.39749	6.71686	5.78075	20.1203	21.2803	17.2394
gene2515	LOC100253346	17.2765	14.8823	17.8023	9.3195	9.70485	7.8347	0.17135	0.264183	0.285261	2.2698	4.08217	3.428	2.55118	2.59463	3.3882	1.47547	0.870316	1.56559
gene25256	LOC100262406	12.6076	11.9126	15.779	1.7505	1.73087	0.981914	0.554854	0.513047	0.68597	3.5234	2.28803	8.36309	0.288788	0.184524	0.25288	29.0035	27.7829	24.3444
gene25514	LOC100263202	0.141972	1.11503	0.662614	0.302611	0.542768	0.233549	0	0	0	1.53972	1.64598	1.92688	0.948318	1.97775	2.6152	0.143805	0.233597	0.226764
gene25735	LOC100263585	69.7206	69.8192	76.8451	69.5079	66.2176	55.3236	20.8333	27.2103	23.8073	21.4077	21.4578	18.1477	30.7434	33.8741	34.1566	29.8478	26.0089	24.3884
gene25934	LOC100243187	3.88317	5.63356	4.35015	2.9079	3.45527	1.42445	0	0	0	2.41722	2.57685	4.26273	1.16578	0.890669	0.385347	0.042397	0	0
gene26135	LOC100248756	0.274202	0.508429	0.281113	0.299958	0.642398	0.274751	0.723037	0.641772	0.727286	1.16239	1.43102	1.04083	1.68255	0.585608	1.14982	0.834189	0.700734	0.707909
gene26151	LOC100258873	12.8184	12.5149	11.7715	39.7508	42.9846	54.6897	14.2615	19.9308	17.9191	5.16352	6.02593	5.68378	52.7898	56.1373	42.2775	24.8925	21.9485	22.167
gene26198	LOC100243603	93.803	90.697	106.626	31.5889	17.8344	18.9728	3.14299	3.66753	4.89677	69.1983	72.9134	90.6862	34.8365	31.143	48.9045	10.1058	8.43583	7.77094
gene26208	LOC100255434	4.5815	4.84242	5.05244	2.66784	1.42045	1.1009	0	0	0	9.51324	12.8514	13.4023	2.78048	3.34461	3.03155	0	0	0
gene26333	LOC100243528	0.122088	0.641838	0.43091	0.090598	0.111892	0.260773	0	0.048952	0	1.25847	1.09987	1.04628	0.314516	0.56989	0.32318	0.130268	0.18063	0.26334
gene26436	LOC100260605	0.065573	0.203066	0.214978	0.036302	0.021768	0	0	0	0	0.706572	0.817131	0.674668	0.301523	0.732154	0.284083	0	0.036736	0.031885
gene26584	LOC100245129	1.82179	1.54652	2.05126	1.10805	0.769911	0.552708	0.08423	0	0.044276	0.804563	1.32726	0.628966	0.036211	0	0.15141	0.589039	0.416272	0.101879
gene26714	LOC100251431	19.3473	20.3501	19.911	10.7619	9.50417	7.26157	1.04566	0.853815	1.0354	8.97654	10.9597	11.1432	3.77155	3.00972	2.96512	0.209676	0.182172	0.35036
gene26769	LOC100249773	1.24029	1.15457	0.755741	0.933012	0.875255	1.16177	0.684263	0.670959	1.0279	10.0668	9.30724	10.3709	4.97408	5.33805	6.33537	2.451	2.12183	2.84089
gene26794	LOC100265285	0	0	0	0	0	0.107402	1.08737	0.939672	0.648454	0	0.261727	0	0	0.294963	0.309828	3.27603	3.32557	3.12697
gene27062	LOC100254239	0.727161	0.6184	0.976407	9.9694	10.9965	13.5502	12.7262	15.5994	15.7839	13.5756	14.138	13.9477	40.1463	41.8226	38.604	8.40229	12.0474	9.57498
gene27372	LOC100854350	0.622095	0.698909	0.254506	0.471036	0.17888	0.347642	2.38358	1.85781	1.48085	0.036253	0	0.031891	0	0	0	0.034849	0.073334	0.01632
gene27412	LOC100853773	2.17286	1.60907	1.73233	1.50231	1.7879	1.53816	1.26659	0.683868	1.23581	0.844372	0.702174	0.680013	0.267039	0.862644	0.721882	0.304414	0.603179	0.70449
gene27634	LOC100265410	10.5292	9.33079	11.239	6.78023	8.25253	5.95807	2.60005	1.827	3.32988	16.5993	15.8722	16.4922	12.791	11.5989	15.0881	8.50294	5.86294	6.62966
gene27824	LOC100855401	0	0	0	0.633829	0.768774	1.61369	2.56047	3.48535	2.87838	0.135773	0.248278	0	7.67557	8.20769	8.16697	1.55841	1.69863	1.34533
gene284	LOC100262843	11.0336	14.4323	15.2081	2.21382	2.54251	2.75978	0.159981	0	0.061617	17.3064	13.6189	17.5941	1.54005	1.23888	2.60675	2.37131	1.89489	2.54852
gene288	LOC100257723	17.0468	19.2947	16.0166	11.3899	10.2763	8.03006	2.56213	2.80858	2.46397	24.4037	19.9901	21.136	8.59655	10.181	7.95626	8.92987	9.76952	8.37468
gene28886	LOC100265314	7.33484	7.26081	5.67983	5.40689	5.38588	5.73922	5.97218	5.38471	5.62401	2.56234	2.45515	3.7017	2.26027	3.23457	2.65507	3.06414	2.99253	3.36168
gene29065	LOC100251508	14.6603	13.6372	7.92026	18.759	18.4649	17.3198	52.1504	47.8004	47.7788	13.5252	12.0067	13.5876	14.5328	11.9738	14.9825	5.22096	9.42127	10.7442
gene29072	LOC104878071	0	0.110027	0	0	0	0	0	0.216703	0	3.94164	3.76265	4.37711	3.9308	4.11479	3.50454	4.83603	5.78606	5.64068
gene29261	LOC104878442	0.467379	0.299302	0.028709	2.21603	1.62074	2.1699	0.7512	0.9424	1.37873	0.971191	0.934464	1.38773	1.85457	1.91491	2.21468	0.605205	1.41678	0.412382
gene29306	LOC100242433	3.68408	3.25035	4.52615	1.51755	0.351821	0.702626	0.162368	0	0.155344	1.76547	1.95776	2.08264	0.291202	0.621218	0.539561	0	0.038011	0.094742
gene29410	LOC100266336	1.23039	1.30269	1.6025	0.718987	0.581129	0.579781	0.983436	0.617693	0.470395	0.168683	0.274692	0.149495	0.185594	0.122878	0	0	0	0
gene29604	LOC100267616	1.86894	4.10809	1.73134	0.666228	1.55141	0.55442	0	0	0.060096	12.1367	8.01746	7.43014	1.45157	3.18128	2.49673	0.158926	0.069674	0.090636
gene2995	LOC100241839	14.3232	11.3818	18.2956	4.1608	4.57198	3.95569	0.08438	0.388899	0.732476	20.294	25.9564	31.2341	5.66372	5.50579	7.38503	2.58182	2.51105	3.18257
gene3284	LOC100853231	0.999275	1.29316	0.846198	1.44135	1.72219	1.46864	2.00562	1.29041	1.75428	0.631469	0.774813	0.386352	0.610062	0.960409	0.81968	0.630311	0.948509	0.641649
gene3286	LOC100255593	3.41507	2.2329	2.14962	3.95522	3.97287	3.09801	11.4989	10.7244	10.447	1.78168	2.20187	1.52864	3.32144	3.75655	3.01412	5.29183	5.68082	5.49194
gene3403	LOC100853961	13.6619	13.0208	13.0366	6.94341	3.31801	3.5592	0	0	0	5.10418	8.23529	6.41378	3.2792	2.9709	2.72436	0	0.120498	0
gene3429	LOC100267575	33.9698	29.0293	34.3209	26.1365	24.2801	21.3177	10.5742	10.8042	9.72328	18.877	22.323	23.8691	42.423	51.8529	47.4458	28.298	26.8183	25.1259
gene3496	LOC100265159	1.74218	1.7994	1.28664	5.50666	7.00276	3.9378	13.0773	14.3306	13.0262	4.04968	4.3552	3.75931	8.44236	5.68809	5.52571	24.9306	26.7555	28.2504
gene3498	LOC100258264	15.5376	18.895	20.1578	6.7383	4.82135	6.06123	10.0539	10.581	9.11067	19.0079	14.7257	21.8695	5.84879	7.29485	9.23945	44.9557	43.5859	41.34
gene352	LOC100259502	1.50059	1.18752	1.13611	0.501916	0.752605	0.747036	0.200452	0.556678	0.42169	2.5973	2.31288	2.12455	0.554021	0.210094	0.271576	10.0235	10.0661	11.565
gene3744	LOC100855361	9.60146	9.31207	8.68932	8.3296	9.5556	8.77539	0.892869	1.33748	2.22573	0.961942	0.214051	0.185799	0.283351	0.320923	0	0	0	0
gene4047	LOC100247549	237.608	249.801	234.327	116.554	98.0402	87.4788	65.6843	64.2743	67.4492	194.04	192.407	187.214	48.1692	40.8138	47.3057	103.054	107.561	89.9938
gene4133	LOC100266400	14.5929	12.922	18.2825	2.463	3.58954	2.07928	0.220004	1.31061	0.632416	10.6352	12.5019	10.7834	2.65257	3.32314	3.25615	7.20299	4.53614	6.61458
gene4176	LOC100256096	3.0668	4.29745	3.93784	1.99908	1.42426	2.06799	0.151507	0.181367	0.1927	4.17715	4.08377	2.66678	3.211	2.72039	2.3588	0.851656	0.517762	0.657594
gene4211	LOC100250941	2.66702	1.62392	1.73362	0.67659	0.866655	0.47339	0	0.21942	0.155506	5.18668	7.87021	5.96753	0.6362	1.85051	1.4307	0.585636	0.339942	0.547915
gene4315	LOC100243970	10.2753	9.92467	10.8479	5.75598	5.75879	6.37769	2.01066	1.49138	1.89002	7.90348	6.90957	8.64721	5.97096	4.78901	6.14633	5.02117	4.19742	3.63991
gene4317	LOC100266300	3.25942	2.89685	2.87083	0.697086	0.548136	0.405119	0	0.030901	0.037	1.37744	2.04927	1.35839	0.114485	0.128174	0.160953	0	0	0
gene4359	LOC100243881	0.433092	1.03297	0.554045	0.733894	0.705446	0.573945	0.20421	0.45009	0.41931	0.16362	0.422413	0.407118	0.189687	0.258991	0.223609	0.262487	0.278243	0.554616
gene4370	LOC100255924	0.876408	1.08101	0.951773	1.58759	1.30651	1.49596	3.84279	3.2106	3.61437	0.89113	1.49254	1.35886	1.20315	1.23119	1.58336	1.32298	1.48723	1.474
gene454	MYBC2-L1	101.787	99.1472	99.5967	57.6441	57.9807	59.9388	13.5522	12.6589	13.7993	67.7515	66.0092	63.3814	32.4093	28.1619	28.6422	14.5215	15.2423	19.1424
gene4570	LOC100264507	52.8025	54.0565	57.0431	17.5987	17.0158	13.6531	5.56381	5.92862	5.64194	62.5039	70.6506	86.8802	43.2077	41.783	48.9985	16.5027	16.0585	17.629
gene4760	LOC100254807	45.2743	49.7755	54.7591	33.1112	29.842	25.058	2.99817	3.91103	4.36872	35.0246	39.1133	46.0185	19.5047	18.7144	21.5314	12.1757	12.374	14.1098
gene4851	LOC100244905	24.334	26.3648	26.1304	14.8728	13.5335	14.136	4.13414	3.49124	2.8515	17.2878	18.2336	17.7724	6.95166	9.13277	9.86408	0.991768	1.18447	1.41601
gene5020	LOC100261554	1.18139	2.49193	1.70731	0.309824	0.464093	0.698831	0.338208	0.216187	0.117256	0.372589	0.408252	0.613253	0.350709	0.402364	0.523182	0.177413	0.505504	0.341684
gene5050	LOC100253069	5.78228	10.3143	7.78194	0.190804	8.87606	0.18087	0	0	0.065632	0	0	0	0.311986	0	0.369669	0	0.063704	0.155831
gene5066	LOC100263246	3.16199	3.60158	3.49612	11.1666	10.0558	10.1362	2.20821	3.56374	3.57363	3.53836	3.41773	3.8638	8.65782	6.7973	7.80643	7.00302	10.6043	9.08931
gene5108	LOC100246097	6.32997	5.12962	5.30292	1.80187	1.12737	1.41729	0.111901	0.109855	0.136806	2.57139	2.30156	4.1828	0.842533	1.07386	1.49391	0	0	0
gene5159	LOC100247207	0	0.167337	0.096548	0.384871	0.378681	0.18494	0.262046	0.31176	0.271182	1.79605	1.43071	0.938062	1.56092	1.3034	1.93455	0.929569	0.754442	0.690376
gene5283	MYB4B	12.3084	10.7951	14.5946	3.93236	3.64686	2.59493	0	0.061658	0	9.66834	7.80518	12.2299	1.59021	1.46247	1.61864	0.136133	0	0
gene5319	LOC100257602	0.686137	0.772548	1.65446	1.74276	1.64418	1.27373	1.62429	1.77561	2.05838	5.37877	5.01449	4.95945	6.10759	5.72754	6.19978	4.94629	4.22361	4.89311
gene5332	LOC109122426	2.2593	1.59227	1.34353	0.397699	0.533432	0.236107	0	0.093974	0	0.461295	0.544628	0.741538	0.040256	0.294527	0.189483	0.038612	0	0
gene5342	LOC100267830	12.4695	9.13513	13.2254	6.61041	7.36328	7.36403	1.80056	2.07448	1.95368	8.04296	8.32767	8.44817	5.27005	6.14138	4.88419	0.575106	1.10809	1.33887
gene5533	LOC100243861	0.578383	0.391739	0.947625	0.300063	0.262513	0	0.059354	0	0	2.09081	1.40516	1.66143	0.227326	0.625212	0.212848	0.536437	0	0.510725
gene5558	LOC100248153	0.324858	0.142513	0.231365	0	0.337521	0.580958	0	0.215354	0.047727	2.3776	1.89045	3.69382	0.516859	0.353474	0.539939	1.17125	1.25632	0.637147
gene5704	LOC100249982	3.72746	4.503	5.90196	3.38604	5.3789	2.77733	1.16952	0.761038	1.34957	13.7247	11.9956	15.3935	4.09985	3.68874	4.37392	11.2447	10.6438	12.7813
gene579	LOC100247341	2.84446	1.67605	2.31675	1.3349	1.921	2.06787	1.98732	2.53023	2.07282	1.27329	1.07175	1.08704	2.47969	3.12102	2.34373	1.99493	1.17664	1.79322
gene5808	LOC100252756	29.634	32.4979	25.6072	36.167	31.2547	33.973	42.9991	40.1423	40.7821	30.8173	27.3525	34.881	40.256	36.9343	44.3908	88.7618	90.3099	83.6113
gene611	LOC100233138	6.77937	5.80577	18.7297	12.5278	5.17085	9.16689	5.51751	3.1292	20.2673	6.49392	19.285	19.2388	20.8184	24.1513	21.1738	17.1302	9.5897	7.24862
gene613	LOC100262958	40.1516	39.6877	39.2751	33.4603	31.9409	31.1783	26.9452	23.6028	28.1394	18.9344	15.2843	16.0952	15.7077	18.6523	18.7783	34.6482	33.2441	31.2042
gene6207	LOC100247714	68.2457	68.5299	71.6535	16.0177	20.9967	10.4215	0	0	0.349904	30.1721	36.6765	47.6954	2.31619	4.96538	4.75211	0.599121	0.261179	0.71054
gene6277	LOC100261423	0.693366	0.099174	0.654107	0.510042	0.081866	0.216482	0.15471	0	0.150442	1.23916	1.09548	2.38578	0.133447	0.131	0.764286	5.84446	4.94094	4.46447
gene6311	LOC100254518	7.69869	10.6099	9.34081	6.91566	6.80647	7.19381	16.7389	16.2584	13.7527	20.0869	27.6399	32.104	23.5174	26.9222	29.2763	57.537	53.096	64.7651
gene6542	LOC100255447	1.24487	1.71911	0.924855	12.9434	11.3916	14.6407	13.5831	15.7525	15.2129	5.37875	5.15017	7.28011	15.2308	12.693	14.7104	47.1344	48.5663	48.8813
gene6877	LOC100250984	6.93372	7.16293	6.79147	5.98944	7.85545	6.74344	4.25811	5.21127	4.39723	5.24148	0.538562	4.0928	5.50433	5.60461	5.91233	5.17947	5.16827	4.81098
gene6905	LOC100257595	22.0757	24.9734	22.5692	10.6879	10.1692	9.77964	4.54149	3.06728	2.5664	15.2552	14.8845	15.222	7.77256	6.9908	8.8282	1.24379	1.42593	1.94435
gene7148	LOC100263939	3.32607	3.30414	4.72161	0.381095	0.360862	0	0	0.110755	0	4.14189	2.26955	5.99036	0.241251	0.168371	0.536232	3.74607	5.17933	3.01751
gene7198	LOC100245016	0.128373	0.336223	0.453362	0.731131	0.930703	0.576855	3.11283	2.77971	3.02072	0.409668	0.271121	0.590038	0.642677	0.218727	0.804546	1.312	1.21233	0.848987
gene7359	LOC100245035	19.4994	22.1942	17.7921	17.2487	18.6279	22.3508	5.64107	5.39623	6.85536	26.9654	26.977	20.3185	9.15051	9.79818	9.66455	1.48438	1.72603	1.50693
gene7520	LOC100251969	6.48956	5.13592	6.22925	3.60975	3.08219	3.39797	0.660171	0.572153	0.494783	8.1512	7.85567	6.68218	2.24369	4.56283	3.80671	2.52227	3.21182	3.43478
gene7603	LOC100265533	34.3676	30.3968	38.7918	7.05125	5.11009	5.80275	35.5161	35.9857	39.5564	50.678	52.419	65.0627	24.5748	27.4233	34.0674	99.4945	110.408	107.829
gene7643	LOC100246640	10.5609	11.4221	10.6112	14.2192	11.0946	13.0665	11.3789	8.84399	10.0703	15.3114	19.3642	26.1192	34.4185	27.7346	37.885	15.5978	15.9497	16.7411
gene7688	LOC100251782	17.859	17.2654	19.271	5.5127	5.67871	4.4198	11.6231	12.0349	10.7005	15.3874	16.9964	19.6547	7.56123	7.05542	7.86841	27.1743	25.3937	25.8356
gene7689	LOC100262198	16.025	17.649	17.643	14.4252	11.4576	11.1831	6.44945	6.34978	6.69425	21.0627	22.6708	23.966	18.5898	18.5716	21.172	25.8704	25.2583	24.0884
gene7690	LOC100257123	0.09047	0.156387	0.056773	0.056956	0.044647	0.021714	1.03371	0.672973	0.730181	0.022342	0.011259	0.07983	0	0	0	0	0	0
gene7820	LOC100248366	7.4114	7.75087	7.72327	7.81619	5.51729	5.56764	2.0482	2.02061	2.15869	9.14637	9.9194	9.94349	14.6665	11.6546	15.3993	30.8837	31.2985	28.5618
gene7865	LOC100265670	37.507	40.5655	36.3766	36.2749	29.3427	28.6808	10.6588	13.0806	14.6176	36.946	39.8928	45.1197	30.3796	40.5412	36.4529	30.1589	25.4583	32.0947
gene7956	LOC100243352	78.5736	82.9667	82.4247	53.4752	48.7012	52.0469	54.3361	52.865	55.5743	62.9291	66.3077	72.5457	61.9472	62.0183	67.0477	130.243	125.129	123.555
gene7984	LOC100262112	0.037909	0.062698	0	2.42595	3.88249	3.48746	26.9718	25.1436	27.9065	1.09478	1.14067	1.0247	2.62724	3.12065	2.58623	26.1531	25.3865	24.4818
gene7996	LOC100248417	0.895293	1.20747	0.897856	1.76496	2.39279	1.18258	1.05204	1.68479	1.63238	0.445602	0.368717	0.642583	2.33382	1.78702	2.57379	1.63962	1.10727	0.773424
gene8021	LOC100246641	99.458	93.1418	105.974	58.098	58.658	46.0125	5.21453	5.66605	6.01875	47.6309	52.6845	52.5017	29.9411	35.5667	30.7018	15.6385	13.9968	15.7097
gene8129	LOC100256432	15.703	17.0833	14.5635	11.9394	10.759	10.6112	2.38122	2.12886	1.94237	12.1602	12.6943	12.0004	6.32839	4.51304	6.53326	0.516154	0.421692	0.948019
gene8418	LOC100246559	0.232527	0.30881	0.354529	1.05361	1.00447	0.923348	10.2619	9.01534	11.09	0.573581	0.711337	0.694428	1.54812	1.09599	1.52467	29.3793	29.9691	24.8812
gene8483	LOC100248181	2.22216	2.60575	2.68496	0.73498	0.386701	0.389815	0	0.049153	0	0.637124	0.916875	1.15434	0.078473	0.041193	0.108956	0	0	0
gene8539	LOC100258619	0.725183	0.451678	0.574966	0.884278	1.02267	0.935809	2.18548	1.56093	1.94812	2.98988	1.83774	1.49376	2.7993	1.62216	2.0913	4.2075	4.72852	3.65904
gene8600	LOC100265540	2.93599	2.8225	4.08943	3.66878	4.01302	4.09307	2.16436	1.19814	2.45984	2.42233	3.57056	3.82602	4.44856	3.38176	5.22441	0.718244	0.404048	1.05414
gene8670	LOC100240970	26.3333	21.9499	29.8849	0.81393	2.13183	0.734944	0.079231	0	0	7.76566	5.20769	8.65949	0.409991	0	0.243732	0.212672	0.683902	0.650953
gene8744	LOC104879755	1.82745	1.8673	1.88459	3.30186	4.12828	4.04606	3.63093	3.74166	2.53855	3.85025	3.90851	4.95242	14.0742	11.6758	11.0412	14.8822	17.0934	17.7643
gene8785	LOC100853547	0.064575	0.082427	0	0.260495	0	0.090266	0.530459	0.066562	0.533143	0.415009	0.180655	0.492505	0.167342	0.212858	0.737602	1.48785	1.15618	1.18921
gene8918	LOC104879763	0.621741	0.109963	0.540048	0.396081	0.1238	0.361328	0	0.045438	0	2.64768	2.38652	3.00188	1.66082	1.08184	1.4678	0	0	0
gene9018	LOC100252208	47.9574	53.2639	54.9016	45.2114	44.7077	55.6724	22.1743	27.1145	28.3888	68.3655	66.4928	82.0717	105.542	110.06	110.144	86.6625	88.9614	76.802
gene9084	LOC100257331	14.6835	16.8808	16.094	9.56266	8.47995	9.40021	6.09798	4.59162	6.81064	10.5264	10.7939	11.5244	7.79317	7.18475	10.5674	11.9812	12.3665	12.8649
gene9109	LOC100264006	18.7795	17.8674	16.9376	83.7165	100.143	102.568	156.639	157.956	152.566	52.9285	48.5808	48.9136	99.787	103.547	92.1271	166.973	181.093	170.141
gene9136	LOC100260647	0.480883	0.351633	0.406091	0.300125	0.705864	0.308669	0.904592	0.956426	0.961441	1.32562	1.02738	1.03644	2.54301	1.10344	0.404998	2.55372	3.33814	2.95933
gene916	LOC100253576	137.381	140.948	138.474	52.337	41.9928	37.0901	17.1557	16.6432	16.5296	57.0056	66.7507	74.5764	34.6814	23.8077	36.6232	5.08277	6.15422	6.01821
gene9193	LOC100247039	13.1051	14.1285	11.0722	8.65051	8.14348	7.44327	0.31825	0.389764	0.195857	11.2147	12.2845	11.1215	6.21024	5.00174	6.35152	0.622054	0.701443	0.928309
gene9201	LOC100264000	23.4428	19.7429	21.1899	32.3097	30.0756	35.4112	54.914	62.7882	55.247	19.5631	17.3325	18.7589	44.064	45.9462	42.5846	171.601	157.363	169.238
gene9262	LOC100258333	10.1685	9.62754	13.0367	0.087624	0.519454	0.167581	0.09533	0.094691	0.067109	3.79525	2.71426	4.89254	1.865	0.399833	0.382143	5.34222	6.15502	4.89264
gene9273	MYB14	3.88391	2.83708	5.54249	0.377902	0.340428	0.327515	0	0.139221	0.040919	2.58787	4.02548	5.01291	2.88191	2.36008	2.12366	4.90534	4.90694	4.20704
gene9427	LOC100264869	1.90349	1.31435	1.7028	1.99921	2.34803	2.40307	0.459319	0.261866	0.594987	3.45326	4.51727	4.65921	4.16191	3.85663	2.95697	2.1181	2.84883	2.48574
gene9669	LOC100263197	7.23069	7.40583	8.52803	8.28295	6.30008	6.90206	2.86542	2.13382	1.76799	4.61927	6.60958	7.28135	8.16021	4.54724	9.14749	1.16665	0.843873	1.09532
gene9694	LOC100264451	4.57742	5.68813	5.12435	0.707115	1.1121	0.703898	0.05516	0.05479	0.077662	7.45448	7.18021	9.89452	2.19631	1.93458	4.07464	2.98206	2.7571	3.13472
gene9769	SREBP	163.604	173.336	174.513	133.355	120.836	112.687	43.2641	48.1145	47.1362	70.1627	70.7458	68.7612	68.5205	75.4535	74.7428	62.7366	59.3317	55.4717
gene982	LOC100262076	0.286833	0.189608	0.17084	0.23486	0.335316	0.17547	0.199484	0.394505	0.234317	0.189647	0.643101	0.540179	0.095812	0.068754	0.312685	1.03635	1.22822	1.4702
gene9840	LOC104879942	6.32217	6.3548	9.11773	0.821521	0.408035	0.049079	0	0	0	2.32665	3.93824	4.07731	0.363657	0.281793	0.426962	0	0.029679	0.156981
gene9841	LOC104879921	3.53071	4.22967	3.47531	0.411855	0.68696	0.419231	0	0	0	0.992221	1.2446	1.72702	0.104944	0.171615	0.373079	0.085186	0	0
gene9912	LOC100245836	1.66752	1.60282	1.91662	0.948676	0.69287	0.599024	0.071525	0.071046	0.081569	0.619409	1.20444	0.534129	0.532814	0.302816	0.095785	0	0	0
gene9965	LOC100264647	6.71944	7.9263	7.48931	0.771706	0.868446	1.15043	0	0.171704	0	0.592691	0.985981	2.34427	0.212478	0	0.223734	4.63595	2.70077	2.79982
