# Supplementary material for: Transcriptome analysis of table grapes (Vitis vinifera L.) identified a gene network module associated with berry firmness
Source: PLoS One. 2020 Aug 17;15(8):e0237526. doi: 10.1371/journal.pone.0237526 (PMC7430731; doi:10.1371/journal.pone.0237526)
Supplement: S5 Table — (XLSX) [file pone.0237526.s005.xlsx]

## Sheet: DEGs in modules
	S5 Table Different expression genes have been assigned to Models
#ID	Gene_Name	moduleColor	GS.Pulp.firmness	p.GS.Pulp.firmness	GS.Pectin.content	p.GS.Pectin.content	MMcoral3	p.MMcoral3	MMplum3	p.MMplum3	MMdarkorange	p.MMdarkorange	MMdarkslateblue	p.MMdarkslateblue	MMblack	p.MMblack	MMblue	p.MMblue	MMdarkolivegreen2	p.MMdarkolivegreen2	MMantiquewhite2	p.MMantiquewhite2	MMcyan	p.MMcyan	MMfirebrick3	p.MMfirebrick3	MMorangered1	p.MMorangered1	MMindianred3	p.MMindianred3	MMpalevioletred2	p.MMpalevioletred2	MMlightblue4	p.MMlightblue4	MMskyblue3	p.MMskyblue3	MMgrey	p.MMgrey
gene8492	LOC100248292	darkslateblue	0.985128	1.1488e-13	0.825004	2.51327e-05	0.358416	0.144151	0.00729891	0.977069	0.727388	0.000624181	0.895667	5.06557e-07	-0.447173	0.062799	-0.719817	0.000756781	0.122438	0.628388	0.701748	0.00117073	0.394276	0.105434	-0.244756	0.32765	0.156941	0.533997	-0.47982	0.0438929	-0.0035269	0.988918	-0.134177	0.595553	0.00202049	0.993652	0.295357	0.234081
gene1894	LOC100242748	darkslateblue	0.981679	6.02574e-13	0.881404	1.34785e-06	0.347402	0.157792	-0.0355057	0.888765	0.711488	0.000929035	0.917816	8.06663e-08	-0.479379	0.044115	-0.767553	0.000200442	0.0687429	0.786365	0.7101	0.000960689	0.382618	0.117092	-0.292458	0.238922	0.119942	0.635461	-0.428	0.0764115	0.0672797	0.790816	-0.0615485	0.808307	0.037524	0.882483	0.167505	0.506457
gene4543	LOC100264556	darkslateblue	0.981444	6.66895e-13	0.817247	3.46452e-05	0.339986	0.167457	0.140731	0.577532	0.817911	3.37261e-05	0.897365	4.46722e-07	-0.488784	0.0395558	-0.645267	0.00382964	0.0299182	0.90619	0.609914	0.0071958	0.255454	0.306262	-0.344271	0.161824	0.122663	0.627754	-0.452353	0.059453	-0.0361037	0.886903	-0.273886	0.271428	-0.122571	0.628014	0.329424	0.181905
gene16818	LOC100245010	darkslateblue	0.981077	7.79026e-13	0.817049	3.49225e-05	0.355065	0.148211	0.138224	0.5844	0.808468	4.89568e-05	0.88606	9.93337e-07	-0.509849	0.0306551	-0.708499	0.000998308	0.0475026	0.851525	0.621771	0.0058717	0.292465	0.238911	-0.332038	0.178253	0.079916	0.752596	-0.420391	0.0823748	-0.00789795	0.975188	-0.194462	0.439386	-0.0602359	0.812325	0.315894	0.201598
gene11164	LOC100261294	darkslateblue	0.980171	1.12926e-12	0.835171	1.61084e-05	0.323936	0.18973	0.133926	0.596246	0.821181	2.94961e-05	0.907329	2.03811e-07	-0.543914	0.0196288	-0.708357	0.00100172	0.0214226	0.93276	0.606921	0.00756557	0.244023	0.329146	-0.384967	0.114673	0.0613797	0.808823	-0.381048	0.118729	0.0375633	0.88236	-0.195806	0.436169	-0.0699878	0.782583	0.215155	0.391224
PB.8911	#N/A	darkslateblue	0.979243	1.62343e-12	0.856829	5.60858e-06	0.360362	0.141828	-0.0924484	0.715223	0.667337	0.00248069	0.903108	2.87114e-07	-0.405966	0.0946027	-0.72508	0.000662361	0.13435	0.595073	0.74337	0.000406992	0.445364	0.0639996	-0.211381	0.399784	0.191903	0.445548	-0.506791	0.0318405	0.00923237	0.970997	-0.0682638	0.787822	0.0339966	0.893467	0.217497	0.385961
gene7051	LOC100267947	darkslateblue	0.975484	6.07558e-12	0.879753	1.4974e-06	0.264494	0.288858	-0.153841	0.542205	0.646074	0.0037715	0.934962	1.31098e-08	-0.434437	0.0716198	-0.721932	0.000717567	0.15245	0.545907	0.791627	9.07497e-05	0.442962	0.0656206	-0.19248	0.444155	0.267128	0.283904	-0.48642	0.0406661	0.0817318	0.747146	-0.103129	0.683848	0.083801	0.74095	0.180451	0.473658
gene12233	TIP2%3B1	darkslateblue	0.973903	9.96712e-12	0.855643	5.96752e-06	0.29363	0.236957	-0.0345403	0.891773	0.692311	0.00145266	0.89102	7.07103e-07	-0.506438	0.0319797	-0.808807	4.83237e-05	0.183309	0.466561	0.753035	0.000309564	0.440526	0.0672953	-0.206094	0.411947	0.144043	0.568518	-0.391491	0.10814	0.114231	0.651752	-0.0333246	0.895562	0.149302	0.554326	0.234861	0.348188
PB.3546	#N/A	darkslateblue	0.972388	1.55801e-11	0.858867	5.03438e-06	0.32346	0.19042	0.0036246	0.988612	0.716429	0.000823302	0.881325	1.35474e-06	-0.500777	0.0342751	-0.793663	8.44768e-05	0.176083	0.484605	0.720307	0.000747531	0.417315	0.0848799	-0.22914	0.360392	0.115396	0.648416	-0.398184	0.101719	0.0771383	0.760954	-0.0564675	0.823886	0.0971379	0.701391	0.253084	0.310928
gene3289	LOC100260701	darkslateblue	0.971948	1.76563e-11	0.869013	2.86584e-06	0.273547	0.272046	-0.0089657	0.971834	0.751029	0.000327983	0.946547	2.83205e-09	-0.502805	0.0334387	-0.680192	0.00189517	0.107152	0.672154	0.664539	0.00262606	0.271865	0.275123	-0.362852	0.138896	0.165122	0.51261	-0.425468	0.0783596	0.0646629	0.798791	-0.198578	0.42957	-0.0645476	0.799143	0.12885	0.610366
gene26205	LOC100264152	darkslateblue	0.9713	2.11538e-11	0.879456	1.5257e-06	0.298334	0.229178	-0.146845	0.560936	0.643446	0.00396343	0.931263	2.0167e-08	-0.421351	0.0816041	-0.712325	0.000910381	0.140691	0.577642	0.754768	0.000294364	0.412206	0.0891617	-0.242887	0.331474	0.229129	0.360414	-0.482245	0.0426853	0.0683623	0.787522	-0.08342	0.74209	0.0375364	0.882444	0.0944656	0.709263
gene18777	LOC100854480	darkslateblue	0.971252	2.14348e-11	0.788394	0.000101522	0.388088	0.111514	0.159382	0.527574	0.812081	4.25531e-05	0.870759	2.58899e-06	-0.462944	0.0530292	-0.648594	0.00359461	0.060258	0.812258	0.584894	0.0107842	0.267127	0.283906	-0.343891	0.162319	0.0895192	0.723907	-0.466567	0.0509569	-0.079718	0.753191	-0.256609	0.304004	-0.144587	0.567041	0.350304	0.154115
gene1000	LOC100246639	darkslateblue	0.968992	3.89865e-11	0.841876	1.18157e-05	0.260725	0.296041	0.182461	0.468661	0.856533	5.69636e-06	0.913465	1.20181e-07	-0.60885	0.00732556	-0.716383	0.000824245	0.0315165	0.901201	0.605594	0.0077344	0.203429	0.41815	-0.393709	0.105981	0.0632436	0.803124	-0.317947	0.198524	0.0961445	0.704314	-0.242104	0.333083	-0.0395539	0.87617	0.294454	0.235583
gene15181	LOC100242786	darkslateblue	0.96855	4.3601e-11	0.908281	1.88242e-07	0.266334	0.285393	-0.0214999	0.932518	0.737556	0.000477139	0.940218	6.79428e-09	-0.529529	0.0238214	-0.741815	0.000424849	0.079735	0.75314	0.700853	0.00119537	0.320152	0.195255	-0.323117	0.190918	0.15394	0.541943	-0.389901	0.109708	0.111	0.661035	-0.125353	0.620169	0.0171209	0.946241	0.160251	0.525295
gene405	LOC100257616	darkslateblue	0.967666	5.42826e-11	0.756465	0.000280097	0.47499	0.0463749	0.211722	0.399007	0.816122	3.62506e-05	0.831604	1.88916e-05	-0.453214	0.0589103	-0.687157	0.001629	0.0513395	0.839674	0.528667	0.0240932	0.267493	0.283221	-0.383374	0.11631	-0.0208198	0.934648	-0.447033	0.0628913	-0.113875	0.652772	-0.175969	0.484891	-0.15718	0.533366	0.319157	0.196726
gene21573	LOC100257268	darkslateblue	0.967644	5.45714e-11	0.794857	8.09729e-05	0.316841	0.200175	0.121201	0.63189	0.79453	8.19181e-05	0.881303	1.35663e-06	-0.489232	0.0393476	-0.663064	0.00270547	0.0709423	0.779687	0.640764	0.0041675	0.300946	0.224929	-0.281908	0.257069	0.14692	0.560734	-0.446857	0.0630074	-0.0190959	0.94005	-0.252897	0.311297	-0.0579724	0.819265	0.404182	0.0962017
gene15271	LOC100263305	darkslateblue	0.966361	7.4184e-11	0.86999	2.70804e-06	0.201734	0.422122	0.0243515	0.923591	0.770318	0.000183879	0.939678	7.28767e-09	-0.522129	0.0262345	-0.648045	0.00363257	0.0465737	0.854399	0.688697	0.00157456	0.270108	0.278359	-0.302455	0.222498	0.235337	0.347184	-0.425806	0.0780975	0.0698512	0.782998	-0.292142	0.239452	-0.0410704	0.871459	0.257331	0.302598
PB.5413	#N/A	darkslateblue	0.966128	7.83364e-11	0.86755	3.11713e-06	0.253874	0.309367	0.0254339	0.920205	0.761333	0.00024235	0.923083	4.82967e-08	-0.539731	0.0207829	-0.732432	0.000547101	0.118824	0.638636	0.697334	0.00129633	0.319191	0.196675	-0.295359	0.234078	0.157154	0.533435	-0.385246	0.114388	0.0977598	0.699563	-0.173898	0.490126	0.0256935	0.919393	0.236201	0.345364
gene9990	LOC100245595	darkslateblue	0.965165	9.77276e-11	0.847804	8.87668e-06	0.321588	0.193146	-0.14179	0.574643	0.608414	0.00737926	0.871357	2.49967e-06	-0.41529	0.0865587	-0.796312	7.68681e-05	0.233931	0.350156	0.806146	5.34898e-05	0.541309	0.0203416	-0.11048	0.662534	0.208911	0.405442	-0.469708	0.0492101	0.07152	0.777935	0.0231434	0.927372	0.182485	0.468602	0.237448	0.342748
gene20535	LOC100264994	darkslateblue	0.965101	9.91719e-11	0.889678	7.76451e-07	0.303042	0.221558	-0.0138219	0.95659	0.745693	0.000381499	0.943617	4.29952e-09	-0.486816	0.0404784	-0.673689	0.00217513	-0.0300539	0.905767	0.634685	0.00466199	0.245594	0.325943	-0.411125	0.0900877	0.127186	0.615024	-0.42575	0.0781404	0.0503983	0.842578	-0.178067	0.479617	-0.101104	0.689761	0.0385545	0.879277
gene5274	LOC100233068	darkslateblue	0.965101	9.91733e-11	0.818316	3.31753e-05	0.379662	0.120189	0.145927	0.563416	0.827348	2.27411e-05	0.903742	2.72991e-07	-0.481502	0.0430526	-0.625963	0.00545401	-0.0601102	0.812711	0.537329	0.0214693	0.17763	0.480713	-0.458188	0.055846	0.0518307	0.838159	-0.442939	0.0656358	-0.0589321	0.816321	-0.273645	0.271868	-0.217123	0.3868	0.199487	0.427418
gene9856	LOC100254393	darkslateblue	0.965	1.0145e-10	0.84022	1.27721e-05	0.412263	0.0891138	0.0368845	0.884473	0.750941	0.000328809	0.900172	3.61124e-07	-0.432468	0.0730613	-0.671337	0.00228441	-0.0199549	0.937358	0.587419	0.0103675	0.26771	0.282816	-0.412325	0.0890607	0.0632649	0.803059	-0.471821	0.0480607	-0.0510118	0.840685	-0.150298	0.551658	-0.157241	0.533205	0.0826934	0.744265
gene21515	LOC100247770	darkslateblue	0.96473	1.078e-10	0.877525	1.7217e-06	0.216647	0.387868	-0.186405	0.458936	0.619173	0.00614339	0.92152	5.64476e-08	-0.43207	0.0733551	-0.722917	0.000699899	0.169372	0.501662	0.836275	1.53216e-05	0.489516	0.0392165	-0.111675	0.659093	0.316879	0.200118	-0.484824	0.0414293	0.105988	0.675531	-0.0995977	0.694171	0.154785	0.539699	0.233902	0.350216
gene26051	LOC100246997	darkslateblue	0.964642	1.09939e-10	0.814247	3.90676e-05	0.469424	0.0493662	-0.0888942	0.725764	0.626713	0.00538183	0.846707	9.36741e-06	-0.347983	0.157051	-0.764876	0.000217658	0.181071	0.472113	0.709956	0.00096403	0.499653	0.0347455	-0.203423	0.418164	0.106902	0.672878	-0.523855	0.0256554	-0.0525499	0.835942	0.0401546	0.874304	0.0350367	0.890226	0.180483	0.473577
gene7653	LOC100262095	darkslateblue	0.964586	1.11322e-10	0.792135	8.91485e-05	0.300671	0.225375	0.0908243	0.720034	0.762378	0.000234834	0.864793	3.64247e-06	-0.466283	0.0511173	-0.662574	0.00273231	0.107796	0.670291	0.672611	0.00222469	0.350232	0.154205	-0.216257	0.388743	0.188087	0.454818	-0.465636	0.0514836	-0.0234269	0.926485	-0.244541	0.328088	-0.0176416	0.944609	0.429357	0.0753824
gene12783	LOC100256729	darkslateblue	0.963846	1.31024e-10	0.809086	4.78072e-05	0.381084	0.118692	0.0915159	0.717984	0.790193	9.54022e-05	0.906387	2.20323e-07	-0.462811	0.0531066	-0.642533	0.00403202	0.0236798	0.925693	0.570751	0.0133725	0.220159	0.380031	-0.425636	0.0782291	0.0741786	0.769887	-0.452209	0.0595442	-0.0424294	0.867241	-0.237507	0.342624	-0.180879	0.47259	0.158114	0.530907
gene19057	LOC109123924	darkslateblue	0.963769	1.33259e-10	0.747479	0.000362829	0.438761	0.0685282	-0.000785513	0.997532	0.6827	0.00179545	0.845364	1e-05	-0.279248	0.261777	-0.549629	0.0181343	0.106319	0.674571	0.635608	0.00458398	0.376504	0.123559	-0.224375	0.370737	0.222371	0.375138	-0.635941	0.00455606	-0.196941	0.433462	-0.256319	0.304572	-0.176955	0.482408	0.335796	0.173092
gene10299	LOC100267301	darkslateblue	0.963748	1.33852e-10	0.855627	5.9727e-06	0.24177	0.333771	-0.123106	0.626502	0.654644	0.00319757	0.91821	7.77197e-08	-0.476686	0.0454918	-0.753385	0.000306443	0.0731148	0.773105	0.781668	0.000127444	0.427673	0.0766612	-0.197708	0.431636	0.216999	0.387077	-0.419022	0.0834827	0.13621	0.589939	-0.0771247	0.760995	0.142403	0.572973	0.145045	0.565801
gene19523	BR6OX1	darkslateblue	0.961612	2.10177e-10	0.813211	4.07032e-05	0.460069	0.054719	-0.0286794	0.910059	0.687712	0.0016092	0.875734	1.92233e-06	-0.333083	0.176808	-0.632123	0.00488424	0.00215245	0.993237	0.608121	0.00741547	0.336492	0.172147	-0.344922	0.16098	0.116316	0.645786	-0.564763	0.0146073	-0.130394	0.606056	-0.13778	0.585618	-0.173539	0.491037	0.104958	0.678524
gene20530	LOC100263389	darkslateblue	0.960635	2.56204e-10	0.850997	7.57141e-06	0.179165	0.476867	-0.0343638	0.892323	0.729658	0.000588442	0.933551	1.54953e-08	-0.503806	0.0330315	-0.661891	0.00277007	0.0869671	0.731499	0.738298	0.000467663	0.331288	0.179297	-0.23266	0.352854	0.276319	0.267023	-0.439797	0.0678022	0.0873927	0.730231	-0.26648	0.285118	0.0308183	0.90338	0.284251	0.252966
gene11134	LOC100245981	darkslateblue	0.959897	2.96538e-10	0.806786	5.22058e-05	0.278023	0.263962	0.138568	0.583456	0.819994	3.09762e-05	0.902397	3.03702e-07	-0.529854	0.0237196	-0.642659	0.00402246	0.0179094	0.943769	0.603172	0.00805015	0.217738	0.385424	-0.359386	0.14299	0.125271	0.6204	-0.401595	0.0985543	0.0190531	0.940184	-0.301643	0.223805	-0.100416	0.691774	0.308548	0.212856
gene18530	LOC100266581	darkslateblue	0.959098	3.46393e-10	0.80232	6.17387e-05	0.421167	0.081752	-0.0186679	0.941391	0.671829	0.00226118	0.847286	9.10547e-06	-0.410591	0.0905477	-0.77323	0.000167704	0.125441	0.619922	0.688651	0.00157615	0.448866	0.0616904	-0.229944	0.358661	0.0901292	0.722096	-0.470131	0.0489781	-0.0187934	0.940998	-0.014451	0.954616	0.0439595	0.862496	0.231147	0.356083
gene26907	LOC100263459	darkslateblue	0.958571	3.83127e-10	0.926364	3.44369e-08	0.227458	0.364026	-0.0269874	0.915347	0.759691	0.000254574	0.973519	1.11886e-11	-0.566132	0.0143173	-0.715655	0.000839168	0.012052	0.962144	0.665311	0.00258528	0.22838	0.362031	-0.417887	0.0844096	0.129648	0.608139	-0.345472	0.160269	0.159628	0.526929	-0.158756	0.529218	-0.0290628	0.908862	0.0397475	0.875569
PB.9287	#N/A	darkslateblue	0.957719	4.49668e-10	0.847262	9.11647e-06	0.256618	0.303988	0.0622604	0.806129	0.785521	0.000111988	0.91813	7.83133e-08	-0.49741	0.035699	-0.620552	0.00599802	0.0211759	0.933533	0.65204	0.00336381	0.255966	0.30526	-0.310587	0.209692	0.193889	0.440763	-0.438152	0.0689578	0.0251313	0.921151	-0.2842	0.253056	-0.083459	0.741973	0.310404	0.209973
gene24704	LOC100245555	darkslateblue	0.957364	4.80233e-10	0.845292	1.00349e-05	0.17666	0.483152	-0.101658	0.688141	0.684383	0.00173104	0.936249	1.12191e-08	-0.43273	0.0728685	-0.590896	0.0098149	0.128103	0.612454	0.750774	0.000330386	0.345233	0.160578	-0.20192	0.421686	0.352074	0.151902	-0.50996	0.0306127	0.0448677	0.859682	-0.300802	0.225162	-0.0120509	0.962148	0.281379	0.258
gene19537	LOC100241313	darkslateblue	0.957303	4.85635e-10	0.837221	1.46733e-05	0.290474	0.24227	0.236076	0.345626	0.89148	6.84605e-07	0.913992	1.14644e-07	-0.60369	0.00798176	-0.659586	0.00290059	-0.0272972	0.914379	0.526363	0.0248316	0.111925	0.658374	-0.484489	0.0415908	0.0217727	0.931664	-0.319861	0.195685	0.0518618	0.838063	-0.292099	0.239525	-0.159256	0.527905	0.260385	0.296692
gene6129	LOC100256307	darkslateblue	0.956987	5.14673e-10	0.846605	9.41438e-06	0.287784	0.246858	-0.0837267	0.741173	0.651167	0.00342111	0.871497	2.47913e-06	-0.444197	0.0647834	-0.753005	0.000309836	0.17156	0.496068	0.780642	0.000131854	0.487166	0.0403133	-0.119624	0.636363	0.217448	0.386073	-0.452174	0.0595664	0.070863	0.779928	-0.0506248	0.841879	0.149574	0.553596	0.324632	0.188726
gene15089	LOC100252420	darkslateblue	0.955676	6.51685e-10	0.791902	8.98788e-05	0.499784	0.0346905	0.046653	0.854154	0.700983	0.00119176	0.827899	2.22071e-05	-0.384006	0.115659	-0.740197	0.000444112	0.106054	0.67534	0.60603	0.00767855	0.38749	0.112114	-0.312501	0.206748	0.013854	0.956489	-0.482216	0.0426999	-0.0903132	0.72155	-0.0327551	0.897338	-0.0672986	0.790758	0.190769	0.448293
gene11720	GDHB	darkslateblue	0.954436	8.09353e-10	0.888824	8.23552e-07	0.237639	0.342349	-0.221045	0.378067	0.602573	0.00812995	0.932677	1.71559e-08	-0.395949	0.103832	-0.67749	0.00200762	0.131162	0.603919	0.808071	4.97084e-05	0.451513	0.0599861	-0.161181	0.522862	0.31785	0.198668	-0.509368	0.0308393	0.0829646	0.743453	-0.106723	0.6734	0.0816164	0.747493	0.140261	0.578819
gene16126	LOC100266583	darkslateblue	0.954016	8.69848e-10	0.834608	1.65226e-05	0.227063	0.364882	0.0610698	0.809772	0.766185	0.000209089	0.898839	3.99798e-07	-0.493952	0.0372089	-0.606675	0.00759661	-0.0540591	0.831294	0.649065	0.00356229	0.250117	0.316825	-0.293725	0.236799	0.198844	0.428939	-0.41995	0.0827304	0.0433172	0.864487	-0.294167	0.236061	-0.0585695	0.817433	0.221944	0.37608
gene14709	LOC100257854	darkslateblue	0.953563	9.39515e-10	0.780352	0.000133121	0.35244	0.151446	-0.00978524	0.969261	0.669164	0.00238941	0.834497	1.66053e-05	-0.408651	0.0922334	-0.73384	0.000527072	0.228157	0.362513	0.737878	0.000473002	0.486555	0.0406019	-0.119139	0.637742	0.191706	0.446025	-0.488689	0.0395999	-0.0158065	0.950364	-0.0902864	0.721629	0.0944507	0.709307	0.424235	0.0793213
gene668	LOC100261196	darkslateblue	0.953374	9.69944e-10	0.831408	1.90553e-05	0.202902	0.419384	0.0319198	0.899943	0.756981	0.000275877	0.914279	1.11719e-07	-0.510943	0.0302394	-0.634821	0.00465044	0.087125	0.731029	0.697999	0.00127672	0.294631	0.235288	-0.24528	0.326582	0.241523	0.334281	-0.417065	0.0850854	0.0767854	0.762018	-0.280479	0.259592	-0.00376407	0.988173	0.320909	0.194141
gene9088	LOC100260535	darkslateblue	0.953038	1.02614e-09	0.733474	0.000532228	0.431154	0.0740351	0.0502281	0.843104	0.683939	0.00174786	0.801774	6.29996e-05	-0.323797	0.189932	-0.620635	0.00598927	0.140202	0.578978	0.646995	0.00370603	0.423979	0.0795217	-0.164903	0.513178	0.172484	0.493718	-0.567584	0.0140146	-0.150431	0.551301	-0.166194	0.509838	-0.0655814	0.795989	0.425458	0.078367
gene26209	LOC100260504	darkslateblue	0.952756	1.07562e-09	0.790007	9.60195e-05	0.320427	0.19485	0.13427	0.595294	0.784041	0.000117724	0.862628	4.10678e-06	-0.535948	0.0218719	-0.743222	0.000408662	0.133337	0.597878	0.63658	0.004503	0.31713	0.199743	-0.291205	0.241034	0.0740192	0.770369	-0.364426	0.137063	0.0508188	0.841281	-0.150868	0.550131	0.0198816	0.937588	0.366959	0.134149
gene8084	LOC100246224	darkslateblue	0.952752	1.07629e-09	0.816068	3.63297e-05	0.187523	0.456196	0.0809458	0.749504	0.778874	0.000139753	0.908295	1.88014e-07	-0.53757	0.0213997	-0.63198	0.0048969	0.0834014	0.742146	0.664097	0.00264969	0.251523	0.314022	-0.283297	0.254631	0.215241	0.39103	-0.387418	0.112187	0.0863125	0.73345	-0.302593	0.222278	-0.0154156	0.95159	0.340105	0.167299
gene15144	LOC100266751	darkslateblue	0.952452	1.13119e-09	0.801734	6.30929e-05	0.37015	0.130541	-0.00832714	0.97384	0.693919	0.00140102	0.859597	4.84155e-06	-0.367543	0.133484	-0.610801	0.00708905	0.0971342	0.701402	0.654244	0.00322264	0.362658	0.139123	-0.234893	0.348121	0.186208	0.459418	-0.531157	0.0233147	-0.0772811	0.760524	-0.17417	0.489439	-0.0876361	0.729507	0.262121	0.293368
gene7601	LOC100250208	darkslateblue	0.952239	1.17145e-09	0.830118	2.01668e-05	0.402186	0.0980132	0.107517	0.671097	0.740392	0.000441753	0.834738	1.64265e-05	-0.530656	0.0234695	-0.833561	1.73175e-05	0.160971	0.52341	0.616646	0.00641735	0.355645	0.147504	-0.327782	0.184223	-0.0490865	0.846629	-0.310451	0.209901	0.0858572	0.734808	0.054429	0.830155	0.070321	0.781572	0.170463	0.498871
gene6815	LOC104879421	darkslateblue	0.947886	2.3215e-09	0.914235	1.12161e-07	0.109676	0.664854	-0.158068	0.531027	0.667767	0.00245897	0.963881	1.30025e-10	-0.534654	0.0222544	-0.717379	0.000804186	0.126996	0.615555	0.817729	3.39748e-05	0.381725	0.118021	-0.190695	0.448472	0.314951	0.20302	-0.385328	0.114304	0.214608	0.392459	-0.163442	0.51697	0.151841	0.547533	0.184908	0.462614
gene22351	LOC100248494	darkslateblue	0.947846	2.33554e-09	0.798943	6.98964e-05	0.220296	0.379726	0.152661	0.545346	0.803269	5.95985e-05	0.873704	2.17389e-06	-0.53055	0.0235026	-0.623283	0.00571817	0.0593092	0.815165	0.632473	0.00485331	0.245175	0.326796	-0.276928	0.265927	0.182425	0.468749	-0.387621	0.111982	0.0416654	0.869612	-0.316066	0.201339	-0.0380416	0.880872	0.380098	0.119728
gene17551	LOC100245348	darkslateblue	0.947513	2.45501e-09	0.825438	2.46744e-05	0.320782	0.194328	0.182672	0.468137	0.851869	7.24523e-06	0.914033	1.14221e-07	-0.52414	0.0255609	-0.581107	0.0114341	-0.0948284	0.708192	0.501647	0.033914	0.0896064	0.723648	-0.50883	0.0310462	0.0515705	0.838962	-0.384939	0.114701	-0.00530876	0.983321	-0.315891	0.201603	-0.242965	0.331314	0.175409	0.486306
gene1816	LOC100241122	darkslateblue	0.947111	2.60609e-09	0.899953	3.67227e-07	0.158634	0.529539	-0.0952621	0.706914	0.715546	0.000841439	0.972661	1.44015e-11	-0.494974	0.0367575	-0.60551	0.00774514	0.0179889	0.94352	0.716752	0.000816763	0.257845	0.3016	-0.310319	0.210105	0.288795	0.245127	-0.432672	0.0729112	0.12014	0.634897	-0.271237	0.276277	-0.0395545	0.876169	0.129927	0.60736
gene22168	LOC100259313	darkslateblue	0.946343	2.91772e-09	0.846821	9.31535e-06	0.202843	0.419521	0.18758	0.456058	0.875491	1.95113e-06	0.934252	1.42681e-08	-0.631813	0.00491166	-0.661435	0.00279546	-0.00951646	0.970105	0.573918	0.0127538	0.118179	0.640473	-0.451757	0.0598313	0.085299	0.736474	-0.295489	0.233864	0.117806	0.641534	-0.32095	0.194081	-0.100457	0.691656	0.242761	0.331731
gene9633	LOC100853603	darkslateblue	0.945521	3.28652e-09	0.788772	0.000100208	0.520175	0.0269025	-0.112403	0.656997	0.57436	0.0126692	0.804509	5.68966e-05	-0.297518	0.230516	-0.774952	0.000158716	0.168205	0.504658	0.697879	0.00128027	0.542041	0.0201392	-0.176652	0.48317	0.077266	0.760569	-0.536616	0.0216765	-0.0801386	0.751927	0.120359	0.634276	0.05476	0.829137	0.156506	0.535146
gene6266	LOC100232930	darkslateblue	0.945389	3.34915e-09	0.861511	4.36541e-06	0.235273	0.347318	-0.0930572	0.713423	0.683937	0.00174791	0.928565	2.72054e-08	-0.474888	0.0464289	-0.674335	0.00214585	0.19175	0.445919	0.704075	0.00110872	0.326051	0.186689	-0.287035	0.248144	0.210616	0.401533	-0.424803	0.0788773	0.0983444	0.697846	-0.137646	0.585987	0.00598709	0.98119	0.117635	0.642021
gene10809	LOC100256832	darkslateblue	0.944835	3.62452e-09	0.755739	0.000286126	0.350109	0.15436	0.168503	0.503891	0.81764	3.40986e-05	0.871389	2.49485e-06	-0.470071	0.0490112	-0.59506	0.00918467	0.0267324	0.916144	0.544418	0.0194934	0.196328	0.434922	-0.386389	0.113226	0.0950161	0.707639	-0.449278	0.0614229	-0.0741383	0.770009	-0.323563	0.190271	-0.194959	0.438197	0.304653	0.218987
gene22595	LOC100262242	darkslateblue	0.944792	3.64679e-09	0.872598	2.32258e-06	0.256207	0.304789	0.221357	0.377377	0.88321	1.1992e-06	0.915637	9.87541e-08	-0.68451	0.00172625	-0.770196	0.000184586	0.0198243	0.937767	0.554405	0.0169558	0.136736	0.588488	-0.488397	0.039736	-0.0437165	0.863249	-0.210164	0.402566	0.172316	0.494143	-0.167579	0.506268	-0.0318265	0.900234	0.203488	0.418014
gene6088	LOC100257987	darkslateblue	0.94448	3.81131e-09	0.777575	0.000145808	0.460779	0.0542979	-0.0488251	0.847437	0.628082	0.00525216	0.804375	5.71834e-05	-0.371613	0.128909	-0.797047	7.48631e-05	0.217306	0.38639	0.698523	0.00126146	0.51803	0.027651	-0.168048	0.505061	0.0630872	0.803602	-0.478137	0.0447462	-0.0370955	0.883816	0.0825033	0.744834	0.0943212	0.709689	0.225385	0.368532
gene22731	LOC100267995	darkslateblue	0.943747	4.22271e-09	0.828255	2.18687e-05	0.233258	0.351582	0.163568	0.516641	0.851866	7.24621e-06	0.924605	4.13623e-08	-0.57954	0.011712	-0.611606	0.0069934	-0.00145659	0.995423	0.557551	0.016213	0.115552	0.64797	-0.447561	0.0625436	0.0963574	0.703687	-0.336381	0.172298	0.075412	0.766161	-0.3258	0.187048	-0.147851	0.558225	0.202036	0.421413
gene28494	LOC100855281	darkslateblue	0.943122	4.60423e-09	0.834943	1.62753e-05	0.319502	0.196215	0.243329	0.330567	0.891329	6.91932e-07	0.907987	1.92925e-07	-0.578361	0.0119247	-0.618672	0.00619699	-0.145822	0.563698	0.46944	0.0493574	0.0536309	0.832612	-0.554368	0.0169647	-0.0159295	0.949978	-0.32723	0.185006	0.0188116	0.940941	-0.298471	0.228953	-0.23881	0.339905	0.145004	0.565911
gene6834	LOC104879437	darkslateblue	0.942564	4.96893e-09	0.834128	1.68829e-05	0.357615	0.145115	0.0419171	0.868831	0.749481	0.00034281	0.895116	5.27432e-07	-0.411642	0.0896442	-0.567635	0.0140042	-0.115461	0.64823	0.552411	0.0174403	0.194601	0.439053	-0.425795	0.0781057	0.115329	0.648607	-0.484608	0.0415334	-0.0689333	0.785786	-0.249862	0.317334	-0.23184	0.354603	0.0294016	0.907804
gene13304	LOC100267564	darkslateblue	0.942465	5.03624e-09	0.734576	0.000516859	0.556629	0.0164278	0.118631	0.639185	0.73196	0.000553969	0.805035	5.57833e-05	-0.312184	0.207233	-0.604707	0.00784885	0.0113725	0.964277	0.517763	0.0277451	0.304714	0.218891	-0.353863	0.149687	0.0213589	0.93296	-0.558565	0.015979	-0.219655	0.381149	-0.160291	0.525192	-0.240612	0.336163	0.2719	0.275059
gene23185	LOC100263850	darkslateblue	0.941202	5.9679e-09	0.76413	0.000222671	0.441342	0.0667307	0.291439	0.240638	0.880154	1.45978e-06	0.852668	6.95664e-06	-0.496922	0.0359091	-0.602939	0.00808111	-0.0992936	0.695062	0.421234	0.081698	0.087742	0.729191	-0.541188	0.020375	-0.0662951	0.793814	-0.393556	0.106129	-0.103737	0.682076	-0.282705	0.255668	-0.299382	0.227467	0.2247	0.370027
gene11952	LOC100256554	darkslateblue	0.940561	6.49565e-09	0.816778	3.53073e-05	0.292371	0.239068	0.308124	0.213519	0.918523	7.54458e-08	0.886739	9.49048e-07	-0.639364	0.00427743	-0.670982	0.0023013	-0.0817299	0.747152	0.468887	0.049662	0.0586705	0.817124	-0.535039	0.02214	-0.0555364	0.826748	-0.257762	0.30176	0.0666021	0.792879	-0.282997	0.255157	-0.168976	0.502679	0.209836	0.403318
gene19541	LOC100244676	darkslateblue	0.940303	6.71927e-09	0.921604	5.59776e-08	0.101156	0.689609	-0.0846099	0.738532	0.723932	0.000682061	0.98125	7.24329e-13	-0.560203	0.0156071	-0.652888	0.0033089	0.0552507	0.827627	0.741777	0.000425297	0.257214	0.302827	-0.301171	0.224566	0.287642	0.247102	-0.361093	0.140963	0.20582	0.412581	-0.248043	0.320987	0.0370425	0.883981	0.153296	0.543656
gene6254	LOC100244182	darkslateblue	0.939991	6.99757e-09	0.821506	2.91021e-05	0.271688	0.275449	-0.215188	0.39115	0.540777	0.0204896	0.842336	1.15613e-05	-0.35049	0.153881	-0.738367	0.000466788	0.240783	0.335808	0.846942	9.26056e-06	0.59714	0.00888223	-0.00121205	0.996192	0.312524	0.206713	-0.52535	0.0251617	0.0442181	0.861694	-0.0114591	0.964005	0.214658	0.392347	0.282135	0.256669
gene13462	LOC100261690	darkslateblue	0.939742	7.22818e-09	0.912748	1.28079e-07	0.116249	0.645977	-0.100024	0.692921	0.716988	0.000812015	0.980132	1.14709e-12	-0.524897	0.0253108	-0.611424	0.00701489	0.0109161	0.96571	0.719163	0.000769263	0.236295	0.345167	-0.321866	0.19274	0.292352	0.2391	-0.396534	0.103276	0.163166	0.517687	-0.282423	0.256163	-0.022463	0.929502	0.0823866	0.745184
gene22341	LOC100267290	darkslateblue	0.939131	7.82046e-09	0.794822	8.10714e-05	0.372745	0.127657	0.19105	0.447612	0.823081	2.72537e-05	0.856044	5.84391e-06	-0.50026	0.0344906	-0.652716	0.00331999	0.038159	0.880507	0.553907	0.0170757	0.227027	0.364959	-0.367633	0.133381	0.0419206	0.86882	-0.398467	0.101454	-0.0334503	0.89517	-0.221971	0.376021	-0.130808	0.604903	0.370195	0.13049
gene11045	LOC100244241	darkslateblue	0.938532	8.44169e-09	0.900751	3.45351e-07	0.0370983	0.883807	-0.0780653	0.758162	0.723301	0.000693103	0.977525	3.05058e-12	-0.585034	0.0107607	-0.650041	0.00349614	0.0793476	0.754304	0.759403	0.000256765	0.255814	0.305557	-0.270244	0.278108	0.322403	0.191956	-0.338195	0.16985	0.240233	0.336948	-0.291758	0.2401	0.0806819	0.750296	0.169593	0.501096
gene9762	LOC100242323	darkslateblue	0.938453	8.52655e-09	0.819129	3.2094e-05	0.251782	0.313508	0.153328	0.54357	0.848133	8.73378e-06	0.918962	7.23605e-08	-0.548569	0.0184047	-0.600005	0.00847885	-0.043153	0.864997	0.565751	0.0143976	0.139996	0.579542	-0.423433	0.0799517	0.118735	0.638891	-0.382439	0.117279	0.0260232	0.918362	-0.348852	0.155946	-0.165765	0.510947	0.2689	0.2806
gene24613	LOC100245425	antiquewhite2	0.938025	8.99976e-09	0.882172	1.28276e-06	0.136699	0.588591	0.00315188	0.990097	0.720999	0.000734647	0.895851	4.99775e-07	-0.604706	0.00784899	-0.788485	0.000101204	0.104621	0.679505	0.761255	0.000242922	0.368828	0.132027	-0.193514	0.441664	0.18504	0.462288	-0.279774	0.26084	0.237906	0.34179	-0.103629	0.682392	0.215223	0.391071	0.276947	0.265892
gene11749	LOC100232865	darkslateblue	0.937253	9.91321e-09	0.829102	2.10805e-05	0.183813	0.465314	0.178206	0.479268	0.868797	2.90186e-06	0.935022	1.30161e-08	-0.588047	0.0102659	-0.572515	0.013025	-0.083361	0.742267	0.556989	0.0163437	0.0828068	0.743925	-0.449154	0.0615029	0.147635	0.558807	-0.349592	0.155011	0.0662279	0.794019	-0.417678	0.0845815	-0.173193	0.491916	0.262225	0.293169
gene1710	LOC100258609	darkslateblue	0.93721	9.96584e-09	0.82338	2.69142e-05	0.201372	0.422974	0.143491	0.570015	0.83138	1.90791e-05	0.921125	5.86833e-08	-0.549985	0.0180444	-0.569793	0.0135641	0.0583725	0.818038	0.565525	0.0144453	0.1203	0.634445	-0.420973	0.0819072	0.163049	0.517992	-0.374234	0.126022	0.0498998	0.844117	-0.37734	0.12266	-0.16557	0.51145	0.274469	0.270368
gene24355	LOC100260880	darkslateblue	0.93663	1.07069e-08	0.888371	8.49525e-07	0.0716933	0.77741	0.0168628	0.947051	0.788275	0.00010194	0.971238	2.15207e-11	-0.578363	0.0119242	-0.580632	0.0115177	-0.0236338	0.925837	0.683034	0.00178251	0.171535	0.496134	-0.335574	0.173395	0.293377	0.23738	-0.365248	0.136112	0.156962	0.533941	-0.389225	0.110379	-0.0488558	0.847342	0.229897	0.358762
gene23512	LOC100251908	darkslateblue	0.936535	1.08328e-08	0.747027	0.000367479	0.470792	0.048618	0.0321812	0.899128	0.657761	0.00300747	0.779146	0.00013851	-0.391125	0.1085	-0.798946	6.98875e-05	0.232276	0.353672	0.678222	0.00197661	0.509213	0.0308988	-0.153017	0.544396	0.0447226	0.860131	-0.456453	0.0569006	-0.04808	0.84974	0.0531056	0.83423	0.0998263	0.693501	0.371954	0.12853
gene19779	LOC100242222	darkslateblue	0.936172	1.1325e-08	0.723159	0.000695612	0.48436	0.0416533	-0.185125	0.462081	0.516791	0.0280907	0.78947	9.78243e-05	-0.17453	0.488525	-0.631092	0.00497604	0.214865	0.391879	0.739999	0.000446518	0.58812	0.0102542	-0.0503821	0.842628	0.259953	0.297525	-0.684582	0.00172353	-0.190801	0.448214	-0.0365233	0.885597	-0.00234501	0.992632	0.272296	0.274334
gene7212	LOC100241560	darkslateblue	0.935734	1.19446e-08	0.835003	1.62312e-05	0.230863	0.356692	-0.266507	0.285067	0.523675	0.0257155	0.868622	2.93139e-06	-0.348267	0.15669	-0.717882	0.000794212	0.262535	0.292578	0.87983	1.49004e-06	0.597575	0.00881993	0.0127796	0.959861	0.372245	0.128208	-0.534228	0.0223815	0.0734563	0.772072	-0.0390458	0.87775	0.222767	0.374267	0.28037	0.259784
gene1812	LOC100249566	darkslateblue	0.935117	1.28691e-08	0.867676	3.09489e-06	0.261914	0.293763	-0.0164124	0.948463	0.735848	0.000499581	0.93556	1.21993e-08	-0.45297	0.0590638	-0.566792	0.0141791	-0.0461436	0.85573	0.59452	0.00926449	0.176594	0.483319	-0.427318	0.076933	0.178904	0.477519	-0.445969	0.063596	0.0232583	0.927013	-0.265738	0.286512	-0.185305	0.461637	0.0105621	0.966821
gene6390	LOC100266585	darkslateblue	0.934929	1.31627e-08	0.913189	1.2317e-07	0.234997	0.347901	-0.0730878	0.773187	0.669437	0.00237597	0.892527	6.35661e-07	-0.589012	0.0101114	-0.889396	7.91725e-07	0.164091	0.515283	0.759265	0.000257822	0.423876	0.0796029	-0.237052	0.343577	0.0727391	0.774242	-0.255787	0.30561	0.260423	0.29662	0.0930349	0.713489	0.255589	0.305999	0.109851	0.66435
gene28118	LOC100853798	darkslateblue	0.934794	1.33762e-08	0.886223	9.8252e-07	0.149711	0.55323	-0.0593912	0.814914	0.724529	0.000671754	0.951914	1.23554e-09	-0.497652	0.0355953	-0.600601	0.00839674	-0.0688189	0.786134	0.707768	0.0010159	0.25682	0.303593	-0.290661	0.241953	0.293782	0.236704	-0.433556	0.0722619	0.098735	0.6967	-0.316924	0.200052	-0.038799	0.878517	0.211636	0.399204
gene26012	LOC100262249	darkslateblue	0.934544	1.37817e-08	0.787685	0.000104026	0.4302	0.0747483	-0.069336	0.784563	0.615232	0.00657493	0.819551	3.15436e-05	-0.388029	0.111573	-0.799855	6.76087e-05	0.252175	0.312727	0.686887	0.00163872	0.481814	0.0428982	-0.217594	0.385745	0.0655614	0.79605	-0.450619	0.0605578	-0.000161911	0.999491	0.0770904	0.761098	0.0836217	0.741487	0.138652	0.583224
gene7656	LOC109122806	darkslateblue	0.934337	1.41241e-08	0.844396	1.04782e-05	0.177645	0.480677	0.0131662	0.958647	0.74682	0.000369631	0.914905	1.05567e-07	-0.499255	0.0349132	-0.592243	0.00960738	0.0167942	0.947266	0.684228	0.00173687	0.258995	0.299372	-0.26174	0.294095	0.255677	0.305826	-0.413915	0.0877125	0.0835821	0.741605	-0.30157	0.223922	-0.0290865	0.908788	0.286864	0.248439
gene28294	LOC100249655	darkslateblue	0.933656	1.53061e-08	0.890973	7.09451e-07	0.239173	0.339149	0.0198774	0.937601	0.777749	0.000144982	0.95533	6.9268e-10	-0.543603	0.019713	-0.633059	0.00480201	-0.0802228	0.751674	0.575884	0.0123814	0.12883	0.610421	-0.497067	0.0358468	0.0966934	0.702699	-0.348405	0.156515	0.108582	0.668014	-0.233153	0.351807	-0.150525	0.551049	-0.0484466	0.848607
gene23030	LOC100244020	darkslateblue	0.932412	1.76892e-08	0.843988	1.06852e-05	0.12275	0.627507	0.0396293	0.875936	0.787251	0.000105581	0.94614	3.00531e-09	-0.561163	0.0153922	-0.601977	0.00820986	-0.0400447	0.874645	0.661821	0.00277394	0.189934	0.450319	-0.336809	0.171718	0.247292	0.322503	-0.377207	0.122802	0.115782	0.647313	-0.36792	0.133055	-0.0521681	0.837119	0.246607	0.323888
gene11740	LOC100265797	darkslateblue	0.93222	1.80833e-08	0.788729	0.000100358	0.241138	0.335074	0.107446	0.671304	0.781559	0.000127909	0.872404	2.34953e-06	-0.48478	0.0414504	-0.587228	0.0103985	0.0434162	0.86418	0.638781	0.00432384	0.262584	0.292485	-0.251054	0.314955	0.209093	0.405023	-0.435003	0.0712094	0.00223455	0.992979	-0.322175	0.192288	-0.0671022	0.791356	0.428041	0.0763805
gene10771	LOC100260104	darkslateblue	0.932177	1.81723e-08	0.78249	0.000124003	0.36339	0.138266	0.304686	0.218936	0.904146	2.64291e-07	0.874104	2.12228e-06	-0.544665	0.0194272	-0.575441	0.0124645	-0.137151	0.587347	0.414479	0.087238	0.0255832	0.919738	-0.569504	0.0136225	-0.0399014	0.875091	-0.351961	0.152043	-0.052215	0.836974	-0.345459	0.160286	-0.306057	0.216765	0.210638	0.401482
gene28889	LOC100265081	darkslateblue	0.931891	1.87774e-08	0.783618	0.000119411	0.416093	0.0858904	-0.210196	0.402494	0.544658	0.0194291	0.84931	8.23899e-06	-0.237025	0.343635	-0.610395	0.00713777	0.168317	0.50437	0.707621	0.00101947	0.471578	0.0481916	-0.178688	0.47806	0.245055	0.327041	-0.621925	0.00585595	-0.109486	0.665402	-0.0615715	0.808236	-0.0614657	0.80856	0.05765	0.820255
gene28228	LOC100264881	darkslateblue	0.931876	1.88108e-08	0.840466	1.26261e-05	0.422217	0.0809137	0.259109	0.299151	0.862659	4.0998e-06	0.856534	5.69613e-06	-0.606091	0.00767078	-0.773413	0.000166726	-0.0258551	0.918888	0.459338	0.0551545	0.133571	0.59723	-0.552981	0.0173007	-0.183354	0.466449	-0.237177	0.343316	0.0676413	0.789715	-0.0605512	0.81136	-0.120986	0.632498	0.113747	0.653139
gene11080	LOC100264955	darkslateblue	0.931319	2.00398e-08	0.948665	2.06316e-09	0.125749	0.619055	-0.101284	0.689236	0.701483	0.00117799	0.967906	5.11811e-11	-0.611069	0.00705707	-0.775073	0.000158096	0.0204703	0.935743	0.75049	0.000333078	0.295636	0.23362	-0.320896	0.19416	0.177735	0.48045	-0.267896	0.282468	0.294877	0.234879	-0.0707305	0.780329	0.151992	0.547128	0.0453175	0.858288
gene26406	LOC100262430	darkslateblue	0.931212	2.02847e-08	0.85869	5.08211e-06	0.141937	0.574243	0.192125	0.445013	0.881358	1.35179e-06	0.942264	5.17551e-09	-0.635639	0.0045814	-0.592668	0.00954262	-0.107499	0.671148	0.552393	0.0174446	0.0526135	0.835746	-0.475324	0.0462003	0.130109	0.60685	-0.292016	0.239665	0.124569	0.622377	-0.404179	0.0962043	-0.148071	0.557635	0.212082	0.398188
gene24897	LOC100252359	darkslateblue	0.930865	2.10931e-08	0.756797	0.000277369	0.447071	0.0628658	0.0680845	0.788367	0.681597	0.00183876	0.788158	0.000102351	-0.441	0.0669669	-0.804882	5.61055e-05	0.268519	0.281307	0.645876	0.00378568	0.451139	0.0602247	-0.209309	0.404528	0.00641404	0.979848	-0.39385	0.105845	0.00352767	0.988916	0.0624308	0.805608	0.0922362	0.715851	0.337541	0.17073
gene4267	LOC100259505	darkslateblue	0.930635	2.1645e-08	0.762152	0.000236443	0.416085	0.0858964	0.294776	0.235047	0.877237	1.75264e-06	0.8386	1.37714e-05	-0.500604	0.034347	-0.582987	0.0111076	-0.0709739	0.779591	0.422022	0.0810689	0.085924	0.734609	-0.51049	0.0304109	-0.0568241	0.822791	-0.377609	0.122371	-0.090052	0.722325	-0.289281	0.244297	-0.284438	0.25264	0.244298	0.328584
gene21828	LOC100256970	darkslateblue	0.930566	2.18152e-08	0.783102	0.000121494	0.302735	0.222049	-0.245545	0.326042	0.513129	0.0294218	0.836788	1.49674e-05	-0.289914	0.24322	-0.694507	0.00138252	0.303959	0.220093	0.849114	8.31982e-06	0.616137	0.00647377	0.021832	0.931478	0.354463	0.148949	-0.586767	0.0104738	-0.0107747	0.966154	-0.0349451	0.890512	0.173168	0.49198	0.326104	0.186613
gene5127	LOC100259912	darkslateblue	0.930203	2.2718e-08	0.905051	2.45708e-07	0.164507	0.514204	-0.0137714	0.956748	0.765939	0.000210679	0.972822	1.37458e-11	-0.548508	0.0184202	-0.598391	0.0087042	-0.0712458	0.778767	0.630082	0.00506738	0.141974	0.574142	-0.433704	0.0721537	0.191588	0.446311	-0.354514	0.148887	0.147834	0.558272	-0.291137	0.241149	-0.10682	0.673117	0.0418228	0.869124
gene25323	LOC100257298	darkslateblue	0.929646	2.41663e-08	0.886502	9.64333e-07	0.182585	0.468353	-0.153525	0.543047	0.638017	0.00438534	0.923562	4.60148e-08	-0.544648	0.0194316	-0.819304	3.18645e-05	0.170828	0.497937	0.804505	5.69059e-05	0.435478	0.0708661	-0.193779	0.441027	0.197241	0.432746	-0.325962	0.186816	0.246331	0.324447	0.0110321	0.965346	0.236319	0.345117	0.159116	0.528272
gene603	LOC100250931	darkslateblue	0.929313	2.50676e-08	0.933425	1.57254e-08	0.167113	0.507468	-0.079375	0.754222	0.691103	0.0014925	0.93133	2.00149e-08	-0.629575	0.00511369	-0.856163	5.8079e-06	0.132525	0.600129	0.747986	0.000357663	0.349644	0.154946	-0.295549	0.233763	0.0995186	0.694403	-0.224079	0.371387	0.312512	0.206731	0.0473078	0.852128	0.223652	0.372323	0.0491536	0.846422
gene17552	LOC100260956	darkslateblue	0.929305	2.50904e-08	0.812295	4.21975e-05	0.251748	0.313575	-0.292734	0.238459	0.504498	0.0327525	0.865549	3.49142e-06	-0.287246	0.247782	-0.658174	0.00298304	0.225265	0.368794	0.867854	3.06351e-06	0.592592	0.00955416	0.012986	0.959213	0.410513	0.0906155	-0.60013	0.00846153	0.00832633	0.973842	-0.0802582	0.751568	0.157179	0.53337	0.261531	0.294496
gene632	LOC100242197	darkslateblue	0.929089	2.56941e-08	0.899676	3.7511e-07	0.0878532	0.72886	-0.0107272	0.966303	0.766881	0.000204653	0.974636	7.9555e-12	-0.550111	0.0180127	-0.556068	0.0165597	-0.0854267	0.736093	0.659428	0.00290972	0.144712	0.566704	-0.378544	0.121374	0.286976	0.248247	-0.3775	0.122489	0.144553	0.567134	-0.383454	0.116227	-0.0965307	0.703177	0.119241	0.637451
gene14359	LOC100242363	darkslateblue	0.928976	2.60123e-08	0.735609	0.000502785	0.492981	0.0376416	-0.213858	0.394154	0.491207	0.0384417	0.779635	0.000136305	-0.1888	0.45308	-0.693687	0.00140836	0.212793	0.396569	0.761699	0.000239694	0.630831	0.00499948	-0.0339824	0.893511	0.221151	0.377831	-0.646931	0.00371054	-0.144534	0.567184	0.0675817	0.789897	0.0765769	0.762646	0.237554	0.342527
gene18877	LOC104881423	darkslateblue	0.927664	2.99891e-08	0.764181	0.000222327	0.455719	0.0573518	-0.165931	0.510518	0.532428	0.0229249	0.788446	0.000101342	-0.223239	0.37323	-0.660787	0.00283197	0.198078	0.430756	0.743568	0.000404772	0.578741	0.0118557	-0.050649	0.841804	0.233263	0.351572	-0.623804	0.00566604	-0.133187	0.598295	0.00972825	0.96944	0.0408637	0.872101	0.273879	0.271441
gene28381	LOC100853145	darkslateblue	0.927335	3.10652e-08	0.900638	3.48381e-07	0.190605	0.44869	-0.150767	0.550403	0.667994	0.00244756	0.966162	7.77146e-11	-0.464168	0.0523222	-0.622621	0.00578498	-0.00165019	0.994815	0.706487	0.00104734	0.267949	0.28237	-0.337881	0.170272	0.261318	0.294903	-0.432555	0.0729971	0.123832	0.624453	-0.207023	0.409796	-0.0417743	0.869274	0.036627	0.885274
gene5810	LOC100261316	darkslateblue	0.92682	3.28158e-08	0.734984	0.000511258	0.446766	0.0630675	0.0531743	0.834018	0.663736	0.00266906	0.769646	0.000187792	-0.404929	0.0955294	-0.784116	0.00011743	0.283735	0.253866	0.669731	0.0023616	0.492065	0.0380529	-0.143412	0.570229	0.0479943	0.850005	-0.432646	0.0729303	-0.030956	0.902951	0.0304742	0.904455	0.105127	0.678031	0.410476	0.0906471
gene18118	LOC100855101	darkslateblue	0.926775	3.29737e-08	0.867278	3.16591e-06	0.0947253	0.708497	-0.099595	0.694178	0.685903	0.00167448	0.94376	4.21509e-09	-0.476071	0.0458104	-0.576251	0.0123129	0.125243	0.620478	0.756034	0.000283665	0.304566	0.219126	-0.204219	0.416307	0.388727	0.110875	-0.456425	0.056918	0.109124	0.666448	-0.333477	0.176266	0.00653778	0.97946	0.282638	0.255786
gene8137	LOC100249557	darkslateblue	0.926394	3.43298e-08	0.891744	6.71962e-07	0.0683841	0.787456	0.0753708	0.766285	0.809134	4.77187e-05	0.949794	1.73315e-09	-0.620793	0.00597287	-0.605011	0.00780941	-0.0764216	0.763115	0.643364	0.00396954	0.131558	0.602817	-0.374131	0.126135	0.220048	0.380277	-0.292765	0.238406	0.195432	0.437063	-0.35559	0.14757	-0.0340401	0.893331	0.165967	0.510426
gene8174	LOC100249635	darkslateblue	0.925922	3.6075e-08	0.73126	0.000564268	0.425589	0.0782657	0.322302	0.192103	0.862181	4.20868e-06	0.795569	7.89405e-05	-0.514516	0.0289119	-0.651272	0.00341417	0.00795745	0.975001	0.461783	0.0537072	0.174152	0.489483	-0.410735	0.090424	-0.0708566	0.779947	-0.34869	0.156152	-0.0690788	0.785344	-0.219129	0.382319	-0.167765	0.505788	0.370906	0.129695
gene18490	LOC100259632	darkslateblue	0.925885	3.62151e-08	0.910233	1.5948e-07	0.164795	0.513457	-0.117692	0.641859	0.665276	0.00258711	0.933021	1.64839e-08	-0.554986	0.0168165	-0.774825	0.000159364	0.0800839	0.752091	0.744721	0.000392001	0.340345	0.16698	-0.287645	0.247096	0.179667	0.475612	-0.314871	0.203141	0.229986	0.358572	-0.0697014	0.783453	0.138876	0.58261	0.0281688	0.911655
gene26581	LOC100262276	darkslateblue	0.925089	3.93475e-08	0.810646	4.50054e-05	0.437343	0.0695307	0.188073	0.454852	0.802564	6.11835e-05	0.838201	1.40271e-05	-0.573303	0.0128721	-0.823409	2.68813e-05	0.0664704	0.79328	0.524729	0.025366	0.245323	0.326495	-0.451514	0.0599855	-0.152937	0.544611	-0.262214	0.29319	0.073267	0.772644	0.0208099	0.934679	-0.02165	0.932048	0.178338	0.478937
gene12915	LOC100245019	darkslateblue	0.924619	4.13032e-08	0.6849	0.00171164	0.397018	0.102818	0.196969	0.433395	0.754776	0.000294293	0.762192	0.000236157	-0.412444	0.088959	-0.646087	0.00377058	0.122076	0.629412	0.590403	0.00989178	0.360727	0.141396	-0.187652	0.45588	0.0949995	0.707688	-0.465392	0.0516222	-0.117502	0.642401	-0.210496	0.401808	-0.0407442	0.872472	0.533719	0.0225341
gene24815	LOC100250577	darkslateblue	0.924131	4.34216e-08	0.81852	3.29009e-05	0.282194	0.256565	0.194959	0.438197	0.863679	3.87542e-06	0.914432	1.10193e-07	-0.528062	0.0242856	-0.538381	0.0211664	-0.150939	0.54994	0.478226	0.0447008	0.0432617	0.864659	-0.529289	0.0238968	0.0780991	0.75806	-0.388272	0.11133	-0.020651	0.935177	-0.389947	0.109662	-0.290262	0.24263	0.181152	0.47191
gene10042	LOC100242376	darkslateblue	0.923458	4.65023e-08	0.905198	2.42797e-07	0.122707	0.62763	-0.12927	0.609192	0.69587	0.00134039	0.982729	3.77026e-13	-0.50542	0.0323831	-0.593778	0.00937515	-0.0215627	0.932321	0.695847	0.0013411	0.210269	0.402325	-0.363477	0.138166	0.28389	0.253595	-0.402211	0.0979904	0.156833	0.534283	-0.273397	0.272321	-0.0556764	0.826318	0.00569163	0.982118
gene17428	LOC100256418	darkslateblue	0.92293	4.90451e-08	0.850862	7.62315e-06	0.132825	0.599299	-0.0487004	0.847822	0.73292	0.000540096	0.948992	1.96243e-09	-0.486158	0.0407906	-0.556263	0.0165138	-0.00296477	0.990685	0.696098	0.00133345	0.237577	0.342478	-0.283903	0.253573	0.323258	0.190713	-0.452637	0.0592738	0.074382	0.769272	-0.364924	0.136487	-0.0712716	0.778689	0.25582	0.305546
gene5575	LOC100256859	darkslateblue	0.92219	5.28183e-08	0.803622	5.88198e-05	0.160767	0.523946	0.124483	0.62262	0.814896	3.80728e-05	0.905652	2.33983e-07	-0.576621	0.0122441	-0.611718	0.00698009	0.03406	0.893269	0.630068	0.0050686	0.191704	0.44603	-0.313434	0.205323	0.190103	0.449908	-0.34403	0.162139	0.102787	0.684846	-0.340926	0.16621	-0.0416327	0.869714	0.359529	0.14282
gene11185	LOC104880164	darkslateblue	0.921969	5.39918e-08	0.810809	4.47215e-05	0.368945	0.131895	-0.274858	0.269663	0.48352	0.0420609	0.820642	3.01599e-05	-0.271112	0.276508	-0.738389	0.000466511	0.248803	0.319458	0.831009	1.93938e-05	0.635245	0.00461453	-0.00878604	0.972398	0.273189	0.2727	-0.566415	0.014258	-0.00438747	0.986215	0.0897347	0.723267	0.182678	0.468124	0.194576	0.439115
gene19314	LOC100249652	darkslateblue	0.92152	5.6444e-08	0.862031	4.24335e-06	0.110535	0.662375	-0.224569	0.370314	0.578345	0.0119275	0.907938	1.93725e-07	-0.410168	0.0909136	-0.622035	0.00584464	0.139706	0.580336	0.844927	1.02134e-05	0.454689	0.0579887	-0.0589663	0.816216	0.421397	0.0815675	-0.480874	0.0433648	0.136682	0.588637	-0.185165	0.461981	0.15769	0.532022	0.258344	0.300632
gene11794	LOC100253673	darkslateblue	0.92126	5.79115e-08	0.899046	3.93578e-07	0.104593	0.679584	0.140743	0.5775	0.852549	6.99908e-06	0.9462	2.97933e-09	-0.73491	0.000512272	-0.764924	0.000217341	0.00302732	0.990488	0.626954	0.00535886	0.139682	0.580403	-0.431818	0.0735423	0.0609358	0.810182	-0.160024	0.52589	0.291729	0.240148	-0.200758	0.424419	0.0672318	0.790962	0.187368	0.456575
gene18315	LOC104877900	darkslateblue	0.921104	5.88065e-08	0.824584	2.5584e-05	0.263935	0.289918	0.171461	0.496321	0.85686	5.59944e-06	0.923465	4.64693e-08	-0.567174	0.0140996	-0.599224	0.00858731	-0.0773449	0.760332	0.505113	0.0325059	0.0673309	0.79066	-0.522783	0.026014	0.0571149	0.821898	-0.343222	0.163191	0.0388913	0.87823	-0.338355	0.169636	-0.222613	0.374606	0.164759	0.513552
gene26645	LOC100264067	darkslateblue	0.921047	5.91381e-08	0.913835	1.1627e-07	0.27847	0.263164	0.0138442	0.95652	0.725863	0.000649192	0.894915	5.35233e-07	-0.624341	0.00561269	-0.874113	2.1211e-06	0.137628	0.586035	0.653023	0.00330026	0.30441	0.219375	-0.383166	0.116525	-0.0353154	0.889358	-0.203057	0.419021	0.251163	0.314739	0.085454	0.736011	0.142103	0.57379	0.0406952	0.872625
gene7363	LOC100260298	darkslateblue	0.920971	5.95783e-08	0.830446	1.9879e-05	0.341943	0.164868	-0.230814	0.356796	0.513463	0.0292983	0.823819	2.64218e-05	-0.355582	0.14758	-0.81745	3.43613e-05	0.223894	0.371792	0.819527	3.15744e-05	0.609606	0.0072332	-0.0565578	0.823609	0.197828	0.431351	-0.470866	0.0485774	0.075571	0.765681	0.136569	0.588951	0.245493	0.326149	0.152661	0.545344
gene6857	LOC100245705	darkslateblue	0.920912	5.9921e-08	0.896902	4.62399e-07	0.0641392	0.800389	-0.0137112	0.956937	0.775032	0.000158306	0.983118	3.1461e-13	-0.582463	0.0111979	-0.5754	0.0124722	-0.0823719	0.745228	0.655451	0.00314742	0.125983	0.6184	-0.400915	0.0991795	0.266516	0.28505	-0.342678	0.163904	0.179763	0.475374	-0.380299	0.119516	-0.0792167	0.754698	0.0944574	0.709287
gene865	LOC100253486	darkslateblue	0.920077	6.50009e-08	0.916188	9.38754e-08	0.0925733	0.714854	-0.167128	0.507429	0.672465	0.00223146	0.984224	1.83649e-13	-0.50453	0.0327395	-0.601678	0.00825015	0.00540272	0.983025	0.72816	0.000611825	0.239632	0.338194	-0.325243	0.187846	0.316814	0.200216	-0.400604	0.0994664	0.181621	0.470746	-0.260544	0.296387	-0.013301	0.958224	0.00562707	0.982321
gene17195	LOC109123728	darkslateblue	0.919951	6.5798e-08	0.898942	3.9669e-07	0.081413	0.748102	-0.0116046	0.963549	0.769079	0.000191152	0.974577	8.10241e-12	-0.565851	0.0143764	-0.560602	0.0155174	-0.0454241	0.857958	0.656745	0.0030684	0.136873	0.588113	-0.379892	0.119946	0.270885	0.276925	-0.350707	0.15361	0.171014	0.497461	-0.3621	0.139776	-0.0829551	0.743482	0.124351	0.622991
gene21098	LOC100246482	darkslateblue	0.919479	6.88615e-08	0.835419	1.59289e-05	0.264031	0.289736	0.267583	0.283053	0.909708	1.66809e-07	0.915816	9.71411e-08	-0.642706	0.00401889	-0.636122	0.00454096	-0.133539	0.597319	0.447621	0.0625037	-0.00685496	0.978463	-0.60547	0.00775029	-0.0454465	0.857889	-0.245534	0.326066	0.0923148	0.715619	-0.314857	0.203163	-0.220774	0.378667	0.112723	0.656079
gene13744	LOC100262927	darkslateblue	0.919359	6.96635e-08	0.893509	5.92534e-07	0.130426	0.605968	0.160245	0.525311	0.868062	3.0272e-06	0.951352	1.35344e-09	-0.686808	0.00164158	-0.680198	0.00189489	-0.111619	0.659255	0.583559	0.0110098	0.0827469	0.744105	-0.476027	0.0458332	0.0843781	0.739225	-0.220969	0.378235	0.213007	0.396083	-0.297335	0.230817	-0.0537525	0.832238	0.183828	0.465278
gene19687	LOC100242979	darkslateblue	0.919082	7.1534e-08	0.791948	8.97347e-05	0.380116	0.119708	0.222678	0.374463	0.807038	5.1709e-05	0.816129	3.62411e-05	-0.607991	0.00743169	-0.838356	1.39276e-05	0.0986231	0.697029	0.521931	0.0263019	0.238306	0.340955	-0.434614	0.0714913	-0.152413	0.546006	-0.217269	0.386473	0.106634	0.673657	0.00566177	0.982212	0.0236969	0.92564	0.147782	0.558412
gene18367	LOC100257572	darkslateblue	0.918528	7.54152e-08	0.862393	4.16004e-06	0.204394	0.415899	0.209857	0.403271	0.885584	1.0254e-06	0.932724	1.70634e-08	-0.648397	0.00360821	-0.64323	0.00397957	-0.108235	0.669018	0.517144	0.027965	0.0449227	0.859511	-0.531096	0.0233336	0.0367089	0.885019	-0.257493	0.302284	0.129402	0.608824	-0.315951	0.201512	-0.148553	0.556338	0.201361	0.423
gene19913	LOC100252445	darkslateblue	0.918418	7.62008e-08	0.8771	1.76759e-06	0.0214591	0.932646	-0.174674	0.488161	0.646538	0.00373842	0.95224	1.17131e-09	-0.50102	0.0341737	-0.607746	0.00746211	0.0402317	0.874064	0.807919	4.99988e-05	0.335526	0.173459	-0.163024	0.518058	0.41384	0.0877759	-0.418293	0.0840777	0.192058	0.445174	-0.289476	0.243965	0.112026	0.658081	0.183803	0.465339
gene1225	LOC100251075	darkslateblue	0.918371	7.65451e-08	0.786634	0.000107831	0.367322	0.133735	0.28764	0.247105	0.877063	1.77167e-06	0.843818	1.07728e-05	-0.570336	0.0134553	-0.669094	0.00239283	0.0328908	0.896915	0.474177	0.0468033	0.132477	0.600265	-0.464735	0.051997	-0.0581084	0.818848	-0.307203	0.214961	0.0001047	0.999671	-0.21965	0.38116	-0.165597	0.511381	0.33099	0.179712
gene20000	LOC100261249	darkslateblue	0.918134	7.82782e-08	0.643042	0.00399363	0.557527	0.0162185	0.313283	0.205554	0.809422	4.71906e-05	0.733682	0.000529291	-0.371646	0.128872	-0.603768	0.00797156	0.0302835	0.90505	0.420633	0.0821803	0.234061	0.349879	-0.378889	0.121007	-0.0788037	0.75594	-0.480409	0.0435971	-0.245869	0.325385	-0.217511	0.385931	-0.255014	0.307125	0.405604	0.0949254
gene11449	LOC100246902	darkslateblue	0.917942	7.97108e-08	0.904119	2.64884e-07	0.21837	0.384011	-0.219207	0.382146	0.583204	0.0110705	0.915085	1.03858e-07	-0.435704	0.0707032	-0.7175	0.000801776	0.22751	0.363913	0.772338	0.000172524	0.41943	0.0831517	-0.208867	0.405543	0.258365	0.300591	-0.425186	0.0785784	0.145134	0.56556	-0.0389456	0.878061	0.101526	0.688527	0.057744	0.819966
gene22809	LOC100243943	darkslateblue	0.91735	8.42679e-08	0.827591	2.25044e-05	0.118184	0.640458	-0.250544	0.315973	0.570339	0.0134547	0.920448	6.27012e-08	-0.38097	0.118811	-0.595981	0.00904971	0.160129	0.525616	0.837963	1.41818e-05	0.446258	0.0634043	-0.0786265	0.756473	0.450472	0.0606519	-0.529328	0.0238847	0.0924617	0.715184	-0.237049	0.343584	0.108395	0.668557	0.261229	0.295074
gene12889	LOC100260314	darkslateblue	0.916774	8.89225e-08	0.754677	0.000295146	0.465394	0.0516212	-0.281829	0.257207	0.451997	0.0596787	0.78634	0.000108916	-0.171041	0.497393	-0.6881	0.00159547	0.225596	0.368071	0.78363	0.000119361	0.646817	0.00371858	-0.0204898	0.935682	0.256185	0.304832	-0.656437	0.00308705	-0.127947	0.612892	0.0830252	0.743272	0.091507	0.718011	0.178704	0.478021
gene20451	LOC100260421	darkslateblue	0.916744	8.9168e-08	0.90156	3.24294e-07	0.133596	0.597162	-0.239313	0.338858	0.607891	0.00744406	0.965417	9.22923e-11	-0.435381	0.0709366	-0.610435	0.00713295	0.0373584	0.882998	0.769316	0.000189741	0.329135	0.182311	-0.251176	0.314712	0.352672	0.151159	-0.460193	0.0546452	0.145191	0.565406	-0.197526	0.432068	0.0237209	0.925564	0.0278481	0.912657
gene10092	LOC100244237	darkslateblue	0.916476	9.14089e-08	0.884537	1.09917e-06	0.165705	0.511101	-0.00324468	0.989805	0.760944	0.0002452	0.956558	5.56358e-10	-0.54306	0.0198602	-0.600847	0.00836308	-0.0464093	0.854908	0.626767	0.00537665	0.159429	0.52745	-0.410015	0.0910458	0.200172	0.4258	-0.366046	0.135194	0.125232	0.620511	-0.29191	0.239843	-0.0991575	0.695461	0.147945	0.557973
gene26900	LOC100248044	darkslateblue	0.916454	9.15943e-08	0.859497	4.86755e-06	0.192071	0.445143	0.15275	0.545107	0.856456	5.71926e-06	0.945017	3.53201e-09	-0.595916	0.00905923	-0.570924	0.013338	-0.105132	0.678017	0.52247	0.0261196	0.0361414	0.886786	-0.519643	0.0270867	0.101101	0.689769	-0.310675	0.209554	0.103161	0.683755	-0.35694	0.145931	-0.201175	0.423436	0.161355	0.522408
gene23175	LOC100250053	antiquewhite2	0.91612	9.44691e-08	0.874272	2.10084e-06	0.170801	0.498006	-0.333658	0.176016	0.509797	0.0306746	0.913834	1.16283e-07	-0.362133	0.139738	-0.681223	0.00185363	0.174859	0.487695	0.873906	2.14773e-06	0.526693	0.0247248	-0.0614243	0.808687	0.400887	0.0992048	-0.513352	0.0293393	0.129746	0.607865	-0.0632856	0.802996	0.186778	0.458021	0.146104	0.562936
gene17646	LOC100267160	darkslateblue	0.915417	1.00763e-07	0.803741	5.85575e-05	0.274663	0.270016	-0.0172691	0.945777	0.651407	0.00340529	0.826962	2.31204e-05	-0.545103	0.0193102	-0.878512	1.61892e-06	0.257651	0.301977	0.748446	0.000353036	0.474355	0.0467092	-0.153995	0.541797	0.0739506	0.770577	-0.280265	0.25997	0.199168	0.428174	0.0823049	0.745429	0.281373	0.25801	0.271326	0.276115
gene29503	LOC100854560	darkslateblue	0.915077	1.03934e-07	0.725582	0.000653899	0.322194	0.192261	-0.257624	0.302029	0.468598	0.0498219	0.785472	0.000112172	-0.201206	0.423363	-0.626828	0.00537087	0.257389	0.302485	0.843792	1.07864e-05	0.653858	0.00324699	0.0972106	0.701177	0.400734	0.0993458	-0.659105	0.00292846	-0.0964263	0.703484	-0.0724698	0.775058	0.153688	0.542612	0.361107	0.140947
gene3067	LOC100243457	darkslateblue	0.914889	1.05723e-07	0.896892	4.62739e-07	0.0338796	0.893832	-0.0587176	0.816979	0.745845	0.000379877	0.982095	5.02196e-13	-0.565292	0.0144947	-0.570838	0.0133551	-0.0377212	0.881869	0.704204	0.00110537	0.175997	0.48482	-0.330107	0.180946	0.329663	0.181569	-0.364742	0.136696	0.188446	0.453941	-0.377859	0.122105	-0.0304411	0.904558	0.161158	0.522923
gene21099	LOC100248268	darkslateblue	0.914531	1.09212e-07	0.892942	6.17144e-07	-0.00880726	0.972332	-0.00173805	0.994539	0.77884	0.000139909	0.976873	3.82783e-12	-0.625621	0.00548715	-0.591234	0.00976261	0.00172582	0.994577	0.700449	0.00120661	0.155644	0.537424	-0.324068	0.18954	0.312896	0.206144	-0.304509	0.219217	0.237377	0.342897	-0.388864	0.110738	0.0115148	0.963831	0.221267	0.377576
gene26824	LOC100258359	darkslateblue	0.91444	1.10106e-07	0.77269	0.000170608	0.36207	0.139811	0.270964	0.27678	0.863878	3.83282e-06	0.843396	1.09922e-05	-0.506944	0.0317802	-0.571095	0.0133041	-0.073206	0.772829	0.46431	0.0522408	0.108251	0.668971	-0.452723	0.059219	0.0118354	0.962824	-0.377267	0.122738	-0.0616186	0.808092	-0.310761	0.209423	-0.24148	0.334369	0.336964	0.171508
gene10908	LOC100255195	darkslateblue	0.914292	1.11589e-07	0.891112	7.02566e-07	-0.00502481	0.984213	-0.154107	0.541499	0.674372	0.00214422	0.974149	9.24911e-12	-0.53589	0.021889	-0.593299	0.00944718	0.0801787	0.751807	0.794651	8.15675e-05	0.284734	0.252126	-0.202952	0.419265	0.412915	0.0885583	-0.385255	0.114379	0.22731	0.364347	-0.319794	0.195783	0.0889841	0.725497	0.201505	0.422661
gene22119	LOC100260907	darkslateblue	0.912966	1.25639e-07	0.808473	4.89474e-05	0.232455	0.353291	-0.255329	0.306508	0.500309	0.0344702	0.828129	2.19884e-05	-0.364539	0.136932	-0.772242	0.000173052	0.260831	0.295837	0.881929	1.30305e-06	0.6347	0.00466074	0.0478675	0.850397	0.323806	0.189918	-0.482409	0.0426049	0.108371	0.668625	0.041633	0.869713	0.30839	0.213103	0.288439	0.245736
gene16402	LOC100263413	darkslateblue	0.912955	1.25762e-07	0.88499	1.06676e-06	0.180644	0.473176	-0.218158	0.384485	0.581132	0.0114297	0.907461	2.01594e-07	-0.468508	0.0498722	-0.738567	0.00046426	0.186823	0.457911	0.796478	7.64101e-05	0.434723	0.071412	-0.16924	0.501999	0.247769	0.321539	-0.373221	0.127132	0.213098	0.395876	0.00709572	0.977707	0.187087	0.457263	0.0585372	0.817532
gene24702	LOC100252330	darkslateblue	0.912728	1.28312e-07	0.804458	5.7007e-05	0.190541	0.448847	0.26613	0.285776	0.900922	3.40796e-07	0.904509	2.56703e-07	-0.60261	0.00812497	-0.539109	0.0209589	-0.11058	0.662245	0.482807	0.0424093	0.0089988	0.97173	-0.502061	0.0337437	0.0963358	0.703751	-0.312415	0.20688	0.0471251	0.852693	-0.450856	0.0604057	-0.233951	0.350113	0.262401	0.292834
gene15270	LOC100242781	darkslateblue	0.911838	1.38763e-07	0.686988	0.00163509	0.676576	0.00204688	0.0871604	0.730923	0.634518	0.00467623	0.703605	0.00112103	-0.273512	0.272111	-0.752995	0.000309927	0.107515	0.671102	0.51515	0.0286813	0.449344	0.0613797	-0.28518	0.251351	-0.134105	0.595753	-0.503628	0.0331038	-0.208417	0.406579	0.137864	0.585387	-0.0847169	0.738213	0.161243	0.522702
gene11110	LOC100245906	darkslateblue	0.911731	1.40063e-07	0.69575	0.00134405	0.338767	0.169084	-0.0687036	0.786485	0.577457	0.0120898	0.762402	0.000234665	-0.311702	0.207973	-0.676918	0.00203213	0.283797	0.253758	0.766627	0.000206262	0.575299	0.0124913	0.0300148	0.905889	0.272093	0.274704	-0.548907	0.018318	-0.0696817	0.783513	-0.0891178	0.725099	0.148105	0.557542	0.510498	0.0304077
gene20346	LOC100249847	darkslateblue	0.911092	1.48074e-07	0.871669	2.45403e-06	0.118298	0.640133	0.0640787	0.800574	0.80957	4.69225e-05	0.962341	1.80711e-10	-0.57245	0.0130377	-0.533762	0.0225211	-0.0997855	0.69362	0.577514	0.0120792	0.0564919	0.823812	-0.467186	0.050609	0.200849	0.424205	-0.334266	0.175181	0.133453	0.597558	-0.401152	0.0989609	-0.171909	0.49518	0.0787906	0.755979
gene12613	LOC100264455	darkslateblue	0.91067	1.53591e-07	0.891263	6.95126e-07	0.148732	0.555856	-0.073867	0.770829	0.703	0.00113704	0.952209	1.17728e-09	-0.491249	0.0384225	-0.553381	0.0172032	-0.0723783	0.775335	0.640528	0.00418589	0.165151	0.512537	-0.390292	0.109321	0.244447	0.32828	-0.385336	0.114296	0.136878	0.588099	-0.274227	0.270808	-0.100506	0.691511	-0.00626344	0.980321
gene3542	LOC100251483	darkslateblue	0.910409	1.57081e-07	0.754208	0.000299209	0.365556	0.135758	0.238228	0.341118	0.802168	6.20892e-05	0.79208	8.93204e-05	-0.539702	0.020791	-0.743347	0.000407254	0.0769148	0.761628	0.5452	0.0192843	0.271103	0.276524	-0.330763	0.180029	-0.033595	0.894719	-0.316635	0.200485	0.00876213	0.972474	-0.123754	0.624674	-0.00915852	0.971229	0.39074	0.108879
gene6147	LOC100244311	darkslateblue	0.910214	1.5974e-07	0.792425	8.82471e-05	0.344372	0.161693	0.218028	0.384775	0.858041	5.26083e-06	0.888567	8.38195e-07	-0.497083	0.0358398	-0.520134	0.0269167	-0.11318	0.654767	0.429812	0.0750393	0.0263347	0.917388	-0.556538	0.0164491	0.0259831	0.918487	-0.393518	0.106166	-0.0609186	0.810235	-0.358608	0.143921	-0.340029	0.167401	0.173399	0.491393
gene7412	LOC100250166	darkslateblue	0.909941	1.63516e-07	0.908258	1.88595e-07	0.0899351	0.722672	-0.255871	0.305447	0.59551	0.00911848	0.965791	8.47121e-11	-0.46128	0.0540022	-0.636448	0.00451395	0.0533578	0.833453	0.79701	7.49643e-05	0.345881	0.159742	-0.224342	0.37081	0.367585	0.133436	-0.426658	0.0774398	0.196461	0.434605	-0.183361	0.466433	0.0861419	0.733959	0.0372707	0.883271
gene21300	LOC104881912	darkslateblue	0.909922	1.6379e-07	0.832181	1.84152e-05	0.105248	0.67768	-0.189527	0.45131	0.58443	0.0108621	0.882682	1.24107e-06	-0.423122	0.0801965	-0.623162	0.0057303	0.136743	0.588471	0.825973	2.41197e-05	0.44495	0.0642771	-0.0501547	0.84333	0.391667	0.107968	-0.449456	0.0613072	0.146247	0.562552	-0.179985	0.47482	0.176845	0.482686	0.262976	0.291739
gene15584	LOC100266060	darkslateblue	0.909888	1.64261e-07	0.686861	0.00163965	0.453324	0.0588408	0.327875	0.184091	0.850147	7.90169e-06	0.769723	0.00018734	-0.434762	0.0713844	-0.561922	0.015224	-0.00740223	0.976744	0.430266	0.074699	0.166709	0.508509	-0.391466	0.108165	-0.0226852	0.928807	-0.438045	0.0690331	-0.181441	0.471194	-0.298341	0.229167	-0.261333	0.294875	0.445436	0.0639515
gene12434	LOC100854446	darkslateblue	0.909881	1.64355e-07	0.923978	4.41074e-08	0.0938923	0.710955	-0.294137	0.23611	0.563668	0.0148426	0.952277	1.16431e-09	-0.451564	0.059954	-0.678448	0.00196714	0.0848968	0.737675	0.845902	9.74216e-06	0.42395	0.0795449	-0.150379	0.551439	0.3828	0.116904	-0.43204	0.0733774	0.209359	0.404414	-0.114254	0.651684	0.164355	0.5146	0.0751814	0.766857
gene1456	LOC100243827	darkslateblue	0.90888	1.78962e-07	0.620884	0.00596337	0.667095	0.00249299	0.0466719	0.854095	0.596189	0.00901948	0.693322	0.00142	-0.140569	0.577975	-0.582306	0.0112249	0.0512102	0.840073	0.505887	0.0321976	0.434372	0.0716668	-0.239164	0.339168	0.0134324	0.957812	-0.65844	0.00296733	-0.348873	0.155921	-0.0510122	0.840684	-0.21742	0.386135	0.19693	0.433487
gene17162	LOC100247843	darkslateblue	0.908798	1.80206e-07	0.767571	0.000200329	0.367805	0.133185	-0.206688	0.410571	0.496898	0.0359194	0.784123	0.0001174	-0.332851	0.177128	-0.816588	3.55782e-05	0.33826	0.169763	0.825373	2.47432e-05	0.655784	0.00312692	0.0147089	0.953807	0.197852	0.431293	-0.475303	0.046211	0.057731	0.820006	0.163511	0.516791	0.284712	0.252164	0.274603	0.270127
gene9087	LOC100252201	darkslateblue	0.908754	1.80876e-07	0.878655	1.60453e-06	0.0253803	0.920373	-0.00479717	0.984928	0.764969	0.000217039	0.96849	4.42674e-11	-0.576445	0.0122767	-0.53147	0.0232181	-0.0764745	0.762955	0.656747	0.00306826	0.114412	0.651234	-0.366103	0.135129	0.30467	0.218961	-0.334511	0.174846	0.193051	0.44278	-0.408836	0.0920709	-0.0692458	0.784837	0.114803	0.650111
gene24257	LOC100247293	darkslateblue	0.90866	1.82326e-07	0.906782	2.13266e-07	0.0407468	0.872464	-0.229812	0.358947	0.615774	0.00651422	0.967488	5.66857e-11	-0.475969	0.0458638	-0.602502	0.00813931	0.0175815	0.944797	0.809578	4.69085e-05	0.333532	0.176189	-0.191072	0.447558	0.417162	0.0850055	-0.42913	0.0755535	0.199916	0.426405	-0.249119	0.318823	0.092502	0.715065	0.127845	0.613177
gene26676	LOC100243592	darkslateblue	0.908322	1.87583e-07	0.789887	9.64192e-05	0.303752	0.220423	-0.296545	0.232117	0.460134	0.0546805	0.807891	5.00508e-05	-0.28669	0.248739	-0.749032	0.00034722	0.330724	0.180082	0.871431	2.48877e-06	0.673082	0.00220291	0.0635985	0.80204	0.322483	0.191839	-0.54705	0.0187973	0.0360166	0.887174	0.084333	0.73936	0.262637	0.292384	0.256031	0.305134
gene1141	LOC100253093	darkslateblue	0.907845	1.95238e-07	0.909634	1.6787e-07	0.0433495	0.864387	-0.150346	0.551527	0.682971	0.00178497	0.984914	1.28683e-13	-0.516996	0.0280174	-0.568914	0.0137421	-0.0259636	0.918548	0.73161	0.000559087	0.216795	0.387537	-0.308867	0.212359	0.360168	0.142059	-0.395451	0.104307	0.190127	0.449849	-0.328343	0.183429	-0.0162893	0.948849	0.069198	0.784982
gene4411	LOC100259547	darkslateblue	0.907778	1.96329e-07	0.79758	7.34381e-05	0.158478	0.52995	0.222318	0.375257	0.887695	8.89577e-07	0.923089	4.82676e-08	-0.612652	0.0068705	-0.539554	0.0208328	-0.0890679	0.725248	0.497992	0.0354496	0.00463697	0.985431	-0.5061	0.0321131	0.112418	0.656955	-0.302851	0.221864	0.0818442	0.74681	-0.452297	0.0594886	-0.214468	0.392774	0.240937	0.335491
gene2235	LOC100259220	darkslateblue	0.907685	1.97863e-07	0.641704	0.00409503	0.651708	0.00338549	0.0530261	0.834475	0.618961	0.00616607	0.71026	0.00095699	-0.172277	0.494244	-0.60155	0.0082675	0.11847	0.639645	0.512037	0.0298281	0.428721	0.0758631	-0.249996	0.317068	0.0144238	0.954701	-0.647247	0.00368829	-0.337094	0.171333	-0.0552394	0.827662	-0.2154	0.390671	0.264384	0.289066
gene17342	LOC100242744	darkslateblue	0.905674	2.33564e-07	0.876538	1.82987e-06	0.0998309	0.693487	0.148817	0.555629	0.852212	7.12014e-06	0.936918	1.03326e-08	-0.639501	0.00426654	-0.581032	0.0114471	-0.113883	0.65275	0.573274	0.0128777	0.0612958	0.80908	-0.437496	0.0694225	0.153061	0.544281	-0.264341	0.289148	0.172684	0.493208	-0.374678	0.125537	-0.103669	0.682275	0.210248	0.402375
gene17797	LOC100259177	darkslateblue	0.90517	2.43354e-07	0.874844	2.02938e-06	0.0747359	0.768203	-0.0288	0.909683	0.742241	0.000419896	0.946867	2.70192e-09	-0.54762	0.0186493	-0.556776	0.0163934	-0.0208947	0.934414	0.656152	0.00310442	0.156958	0.533953	-0.347518	0.157643	0.263646	0.290465	-0.344338	0.161738	0.172718	0.493121	-0.343504	0.162823	-0.0518343	0.838148	0.122112	0.62931
gene28110	LOC100852731	darkslateblue	0.904916	2.484e-07	0.888823	8.23596e-07	0.0340989	0.893148	0.0229287	0.928044	0.788527	0.000101061	0.974645	7.93154e-12	-0.604711	0.00784831	-0.546024	0.0190662	-0.12998	0.607211	0.620531	0.0060002	0.0665508	0.793035	-0.433211	0.0725151	0.250048	0.316963	-0.29954	0.22721	0.206312	0.411442	-0.411912	0.0894133	-0.0972494	0.701063	0.0584656	0.817752
gene1489	LOC100245367	darkslateblue	0.904738	2.52006e-07	0.762793	0.000231903	0.379736	0.12011	-0.350036	0.154452	0.409282	0.0916828	0.795406	7.94023e-05	-0.180396	0.473795	-0.688282	0.00158907	0.282459	0.2561	0.842637	1.13971e-05	0.678437	0.00196759	0.041894	0.868903	0.335034	0.174131	-0.639875	0.00423703	-0.061317	0.809015	0.0779156	0.758612	0.170406	0.499015	0.16601	0.510314
gene28192	LOC100244172	darkslateblue	0.904577	2.55301e-07	0.864529	3.69654e-06	0.168829	0.503056	0.0333687	0.895424	0.759624	0.000255077	0.922543	5.09884e-08	-0.523832	0.0256631	-0.557671	0.0161851	-0.0544685	0.830033	0.601936	0.00821528	0.141276	0.576046	-0.390083	0.109528	0.191897	0.445562	-0.353856	0.149696	0.113971	0.652496	-0.300572	0.225535	-0.116272	0.645911	0.101823	0.687659
gene26329	LOC100260642	darkslateblue	0.904117	2.64909e-07	0.913219	1.22839e-07	0.0751258	0.767025	-0.194186	0.440049	0.64308	0.00399079	0.97315	1.24868e-11	-0.490984	0.0385431	-0.592907	0.00950629	-0.0525931	0.835809	0.73663	0.000489194	0.250903	0.315255	-0.302927	0.221742	0.333657	0.176018	-0.399374	0.100607	0.192973	0.442968	-0.243625	0.329959	0.0144432	0.95464	0.0056443	0.982266
gene12550	LOC100853353	antiquewhite2	0.904051	2.66331e-07	0.851	7.57026e-06	0.060387	0.811863	0.0194064	0.939077	0.733824	0.000527295	0.894436	5.54201e-07	-0.61669	0.0064125	-0.718695	0.000778293	0.048075	0.849755	0.748336	0.000354146	0.312434	0.206851	-0.187181	0.457034	0.238816	0.339892	-0.267662	0.282905	0.250326	0.316408	-0.199603	0.427145	0.192156	0.444937	0.332238	0.177977
gene29297	LOC100260224	darkslateblue	0.903859	2.70448e-07	0.844761	1.02954e-05	0.201882	0.421776	-0.158111	0.530913	0.635615	0.00458342	0.931851	1.88636e-08	-0.435033	0.0711875	-0.61452	0.00665541	0.108856	0.667222	0.692407	0.00144955	0.287967	0.246544	-0.309805	0.210901	0.259726	0.297962	-0.441901	0.066346	0.0969146	0.702048	-0.197562	0.431984	-0.0379914	0.881029	0.0369538	0.884257
gene8481	LOC100854742	darkslateblue	0.903792	2.71893e-07	0.836211	1.53661e-05	0.370601	0.130036	0.00622479	0.980443	0.722308	0.000710776	0.89445	5.53634e-07	-0.471289	0.0483478	-0.668779	0.00240839	-0.042822	0.866023	0.53824	0.021207	0.189732	0.450809	-0.485537	0.0410871	0.0016281	0.994884	-0.370517	0.13013	0.0413961	0.870448	-0.0978188	0.69939	-0.148158	0.557401	-0.0435224	0.863851
gene5292	LOC100255863	darkslateblue	0.903466	2.79057e-07	0.901946	3.14653e-07	0.0121365	0.961879	-0.182412	0.468782	0.657227	0.00303939	0.981644	6.11977e-13	-0.514018	0.0290943	-0.566433	0.0142541	0.00470563	0.985215	0.750212	0.000335741	0.232392	0.353426	-0.281054	0.258574	0.385036	0.114603	-0.389178	0.110425	0.214887	0.391828	-0.317072	0.19983	0.019342	0.939279	0.0383262	0.879987
gene17090	LOC100256478	antiquewhite2	0.90282	2.9374e-07	0.860953	4.4999e-06	-0.0078951	0.975196	-0.118238	0.640305	0.649772	0.00351431	0.912683	1.28819e-07	-0.583936	0.0109456	-0.717838	0.000795074	0.198261	0.430322	0.841689	1.19207e-05	0.396488	0.10332	-0.0869057	0.731682	0.359616	0.142716	-0.301165	0.224576	0.297526	0.230502	-0.184554	0.463486	0.280016	0.260411	0.32242	0.191932
gene847	LOC100251966	darkslateblue	0.902736	2.95689e-07	0.903766	2.72475e-07	0.20609	0.411956	-0.00239811	0.992465	0.760173	0.000250933	0.959593	3.14714e-10	-0.580969	0.0114584	-0.663727	0.00266955	-0.0572935	0.821349	0.575213	0.0125074	0.110885	0.661366	-0.522126	0.0262356	0.0742711	0.769608	-0.28288	0.255361	0.18322	0.466781	-0.176437	0.483713	-0.104963	0.67851	-0.0702321	0.781842
gene11111	LOC100261476	darkslateblue	0.90129	3.3119e-07	0.895885	4.98529e-07	0.0329678	0.896675	0.0701965	0.78195	0.820642	3.01599e-05	0.972452	1.52975e-11	-0.630128	0.00506311	-0.54895	0.0183072	-0.0820613	0.746159	0.609153	0.00728841	0.0530046	0.834541	-0.436141	0.0703896	0.239658	0.338141	-0.28413	0.253177	0.204287	0.416148	-0.418592	0.0838331	-0.104904	0.67868	0.160375	0.524971
gene8109	LOC100261580	darkslateblue	0.900828	3.43289e-07	0.88659	9.58623e-07	0.060208	0.812411	-0.348051	0.156964	0.517898	0.0276976	0.941585	5.67108e-09	-0.400883	0.0992092	-0.625978	0.00545254	0.14906	0.554975	0.875226	1.98279e-06	0.455416	0.0575381	-0.0823439	0.745312	0.465821	0.0513784	-0.47913	0.044241	0.19034	0.449333	-0.155662	0.537376	0.174596	0.48836	0.0951363	0.707284
gene20725	LOC100242036	darkslateblue	0.900629	3.48611e-07	0.735502	0.000504232	0.229016	0.360658	0.180558	0.473391	0.801847	6.28307e-05	0.841478	1.20398e-05	-0.480254	0.0436749	-0.531015	0.0233585	-0.00393343	0.987641	0.574843	0.0125774	0.198553	0.42963	-0.279819	0.260761	0.203906	0.417035	-0.430316	0.0746612	-0.0394698	0.876432	-0.410337	0.0907671	-0.131732	0.602332	0.505806	0.0322296
gene28013	LOC104878339	darkslateblue	0.900034	3.64974e-07	0.84358	1.08959e-05	-0.0243038	0.923741	-0.123519	0.625336	0.663718	0.00267002	0.929377	2.48926e-08	-0.522951	0.0259574	-0.585514	0.0106807	0.131305	0.603522	0.805682	5.44377e-05	0.324525	0.18888	-0.120233	0.634635	0.43943	0.0680588	-0.390917	0.108704	0.205016	0.414449	-0.346733	0.158647	0.132174	0.601105	0.317959	0.198505
gene5921	LOC100251170	darkslateblue	0.899973	3.66663e-07	0.845532	9.91881e-06	-0.0199945	0.937234	-0.0293752	0.907886	0.723162	0.000695551	0.926163	3.51757e-08	-0.591039	0.00979272	-0.606892	0.00756923	0.0699477	0.782705	0.755586	0.000287416	0.257397	0.302471	-0.184573	0.46344	0.351366	0.152785	-0.310255	0.210204	0.246868	0.32336	-0.336111	0.172665	0.126947	0.615693	0.314588	0.20357
gene11	LOC100245772	darkslateblue	0.8991	3.91951e-07	0.679578	0.00192022	0.465137	0.0517673	0.257144	0.302962	0.801067	6.46668e-05	0.785658	0.000111469	-0.406769	0.0938894	-0.549358	0.0182033	-0.0154647	0.951436	0.378472	0.121451	0.102236	0.686454	-0.513523	0.0292763	-0.0641407	0.800384	-0.427722	0.0766239	-0.16645	0.509178	-0.269517	0.279455	-0.328529	0.183166	0.118072	0.640777
gene17182	LOC100256525	darkslateblue	0.897575	4.39756e-07	0.785913	0.000110508	0.240248	0.336917	0.150167	0.552008	0.798018	7.22825e-05	0.860368	4.64468e-06	-0.509845	0.0306563	-0.562041	0.0151976	-0.00219254	0.993111	0.565532	0.0144438	0.172866	0.492746	-0.334947	0.174249	0.141481	0.575486	-0.371257	0.129305	0.0276389	0.913311	-0.311364	0.208494	-0.121955	0.629755	0.343632	0.162656
gene9672	LOC100241973	darkslateblue	0.897453	4.43794e-07	0.77085	0.000180828	0.256758	0.303714	0.0898831	0.722827	0.773188	0.000167925	0.879445	1.52675e-06	-0.462265	0.0534247	-0.523284	0.0258461	-0.0896215	0.723603	0.509243	0.030887	0.104424	0.680078	-0.455101	0.057733	0.117647	0.641989	-0.414241	0.087438	-0.0218212	0.931512	-0.356589	0.146355	-0.232273	0.353679	0.0705473	0.780885
gene3848	LOC100255633	darkslateblue	0.896723	4.68582e-07	0.715913	0.000833852	0.377434	0.122559	0.209635	0.403778	0.771388	0.00017779	0.77657	0.000150644	-0.43281	0.0728098	-0.600791	0.00837077	0.0878223	0.728952	0.548014	0.0185472	0.278036	0.26394	-0.253568	0.309972	0.0826025	0.744537	-0.428394	0.0761117	-0.0904914	0.721021	-0.228052	0.362739	-0.102514	0.685643	0.504284	0.0328384
gene16227	LOC100265929	darkslateblue	0.89584	5.00171e-07	0.847071	9.20215e-06	0.100667	0.69104	0.140088	0.579292	0.834789	1.63884e-05	0.930409	2.22004e-08	-0.620559	0.00599721	-0.573919	0.0127537	-0.0841505	0.739905	0.541216	0.0203673	0.0387456	0.878683	-0.484019	0.0418181	0.147674	0.558701	-0.277836	0.264297	0.146463	0.561967	-0.386173	0.113445	-0.144408	0.567527	0.123236	0.626135
gene17550	LOC104877378	darkslateblue	0.895713	5.04872e-07	0.829434	2.07774e-05	0.395915	0.103865	0.130767	0.605018	0.787104	0.000106115	0.871566	2.46904e-06	-0.469745	0.0491898	-0.596995	0.00890307	-0.133957	0.596162	0.44221	0.0661338	0.0859946	0.734398	-0.566149	0.0143137	-0.0396648	0.875826	-0.37264	0.127772	-0.0324141	0.898401	-0.185885	0.460211	-0.280951	0.258756	-0.028061	0.911991
gene3179	LOC104878786	darkslateblue	0.895559	5.10596e-07	0.710253	0.000957159	0.390951	0.108671	0.358548	0.143993	0.886069	9.92746e-07	0.797184	7.44933e-05	-0.542616	0.0199815	-0.621653	0.0058839	-0.0266574	0.916379	0.400975	0.0991242	0.0836493	0.741404	-0.49301	0.0376285	-0.0909351	0.719706	-0.318104	0.198289	-0.071057	0.779339	-0.301335	0.224302	-0.23608	0.345618	0.336053	0.172744
gene22499	LOC100246990	darkslateblue	0.895027	5.30866e-07	0.68395	0.00174743	0.537474	0.0214273	0.300326	0.225933	0.792748	8.7249e-05	0.715586	0.000840609	-0.456614	0.0568021	-0.739301	0.0004551	0.0580333	0.819079	0.456276	0.0570094	0.289363	0.244158	-0.349623	0.154972	-0.170488	0.498805	-0.350714	0.1536	-0.112177	0.657649	-0.0296438	0.907047	-0.0831693	0.74284	0.38978	0.109828
gene27634	LOC100265410	darkslateblue	0.894271	5.60846e-07	0.915249	1.02317e-07	0.0117949	0.962951	-0.0075842	0.976173	0.758164	0.000266394	0.955196	7.09213e-10	-0.70434	0.00110182	-0.749081	0.000346739	0.0252706	0.920716	0.715149	0.00084968	0.207033	0.409772	-0.331581	0.178888	0.177381	0.48134	-0.170354	0.499149	0.363422	0.138229	-0.168003	0.505178	0.175105	0.487073	0.172719	0.49312
gene693	LOC100267987	antiquewhite2	0.894026	5.70883e-07	0.854817	6.22915e-06	0.286483	0.249096	-0.382409	0.117309	0.430204	0.0747452	0.855072	6.14763e-06	-0.290252	0.242647	-0.733093	0.000537629	0.207817	0.407962	0.846021	9.68605e-06	0.595936	0.00905632	-0.0547032	0.829311	0.304838	0.218694	-0.519814	0.0270273	0.0916301	0.717646	0.110631	0.662098	0.204933	0.414643	-0.00379292	0.988083
gene3479	LOC100265247	darkslateblue	0.892472	6.38167e-07	0.687617	0.00161257	0.4382	0.0689238	-0.0464057	0.854919	0.570104	0.0135018	0.723817	0.000684065	-0.283759	0.253825	-0.69848	0.00126269	0.258079	0.301146	0.708968	0.000987177	0.574813	0.0125831	-0.00930791	0.97076	0.160386	0.524943	-0.536105	0.0218259	-0.109068	0.666609	0.0183819	0.942288	0.114562	0.650802	0.439322	0.0681346
gene19304	LOC100251383	darkslateblue	0.892372	6.42718e-07	0.673311	0.0021924	0.456035	0.0571574	-0.177602	0.480783	0.492437	0.0378853	0.738812	0.000461186	-0.146541	0.561757	-0.595321	0.00914622	0.245921	0.325279	0.744044	0.00039945	0.614576	0.00664905	0.033716	0.894342	0.294467	0.235561	-0.689359	0.00155164	-0.212979	0.396148	-0.0642991	0.799901	0.0283742	0.911013	0.394838	0.104894
gene11159	LOC100266674	blue	0.891871	6.65969e-07	0.830455	1.98708e-05	0.346527	0.158912	0.206672	0.410608	0.793471	8.50504e-05	0.809956	4.62274e-05	-0.646924	0.00371108	-0.868402	2.96868e-06	0.0781323	0.75796	0.511774	0.0299263	0.217899	0.385064	-0.458187	0.0558463	-0.191571	0.446352	-0.145347	0.564983	0.174903	0.487584	0.0586353	0.817231	0.0639187	0.801062	0.0832634	0.742559
gene17418	LOC100263249	darkslateblue	0.891414	6.87768e-07	0.680694	0.00187484	0.420952	0.0819236	0.351925	0.152088	0.824532	2.56402e-05	0.726997	0.000630516	-0.491621	0.0382535	-0.626941	0.00536003	0.0492635	0.846082	0.406258	0.0943432	0.15578	0.537065	-0.401784	0.0983811	-0.114752	0.650258	-0.309197	0.211846	-0.0742765	0.769591	-0.198385	0.430028	-0.161131	0.522994	0.288616	0.245433
gene14182	LOC100264520	darkslateblue	0.8913	6.93325e-07	0.846356	9.52927e-06	0.26534	0.287262	-0.300866	0.225059	0.516323	0.0282579	0.899476	3.80887e-07	-0.283185	0.254827	-0.567415	0.0140496	0.0196787	0.938224	0.725991	0.000647063	0.385866	0.113757	-0.23274	0.352684	0.321535	0.193224	-0.561216	0.0153805	0.0101621	0.968078	-0.124246	0.623285	-0.0469094	0.85336	-0.0722669	0.775672
gene3128	LOC100243450	darkslateblue	0.889695	7.755e-07	0.692154	0.00145779	0.395009	0.10473	-0.264966	0.287966	0.443579	0.0652009	0.771097	0.000179428	-0.138541	0.583529	-0.570459	0.0134306	0.353512	0.15012	0.781897	0.00012648	0.615803	0.00651094	0.0423694	0.867427	0.372587	0.12783	-0.688457	0.00158294	-0.151067	0.5496	-0.0481534	0.849513	0.0488327	0.847413	0.311904	0.207663
gene22689	LOC100252516	darkslateblue	0.889292	7.97447e-07	0.715796	0.000836266	0.412885	0.0885841	0.355626	0.147526	0.891097	7.03279e-07	0.807233	5.13257e-05	-0.508563	0.0311493	-0.547491	0.0186827	-0.108297	0.668839	0.367875	0.133106	0.0310943	0.902519	-0.532116	0.02302	-0.0874623	0.730024	-0.342547	0.164076	-0.095939	0.704919	-0.31868	0.197433	-0.313985	0.204485	0.316728	0.200345
gene14578	LOC100266327	darkslateblue	0.889029	8.11998e-07	0.709956	0.000964024	0.382872	0.116829	-0.274346	0.270593	0.410922	0.0902627	0.729925	0.000584347	-0.201923	0.421679	-0.731045	0.000567456	0.374339	0.125908	0.843591	1.08907e-05	0.732616	0.00054445	0.130842	0.604809	0.299429	0.227391	-0.594194	0.00931302	-0.0544489	0.830094	0.123711	0.624793	0.26349	0.290762	0.318418	0.197822
gene8891	LOC100247747	darkslateblue	0.888894	8.19615e-07	0.864034	3.79978e-06	0.0504239	0.842499	0.0365184	0.885612	0.780118	0.000134155	0.947417	2.49039e-09	-0.570518	0.0134189	-0.506135	0.0320994	-0.0781544	0.757894	0.613051	0.00682405	0.0805897	0.750573	-0.387871	0.111732	0.267583	0.283053	-0.323578	0.190249	0.168883	0.502917	-0.419686	0.0829441	-0.111355	0.660013	0.162154	0.520323
gene8948	LOC100250437	darkslateblue	0.888739	8.28391e-07	0.870417	2.64133e-06	0.0506779	0.841715	-0.26399	0.289813	0.557164	0.0163029	0.918859	7.30719e-08	-0.422813	0.0804412	-0.592912	0.00950562	0.148873	0.555479	0.842472	1.14867e-05	0.413265	0.0882615	-0.0765002	0.762877	0.452804	0.0591683	-0.448609	0.0618578	0.184942	0.462532	-0.218885	0.382863	0.149042	0.555025	0.192147	0.444959
gene19827	LOC100259513	darkslateblue	0.888639	8.34086e-07	0.953092	1.01693e-09	-0.0116132	0.963522	-0.0403761	0.873616	0.753251	0.00030764	0.985884	7.58587e-14	-0.705517	0.00107167	-0.712773	0.000900509	-0.0189893	0.940384	0.685136	0.00170285	0.135657	0.591464	-0.416785	0.0853172	0.181954	0.469918	-0.162027	0.520654	0.382274	0.117449	-0.195956	0.435811	0.10189	0.687465	0.0065838	0.979315
gene19915	LOC100242193	darkorange	0.888381	8.48962e-07	0.860908	4.51101e-06	0.0965348	0.703165	0.146559	0.561708	0.847981	8.79979e-06	0.948037	2.26953e-09	-0.631946	0.00489988	-0.542292	0.0200703	-0.130053	0.607008	0.515656	0.0284982	-0.019627	0.938386	-0.534136	0.0224091	0.137791	0.585588	-0.260389	0.296686	0.161764	0.521341	-0.42709	0.0771072	-0.18883	0.453005	0.0992324	0.695241
gene2123	LOC100852786	darkslateblue	0.888369	8.49652e-07	0.884661	1.09022e-06	0.150412	0.551351	-0.15414	0.541412	0.592445	0.00957651	0.883517	1.17535e-06	-0.553761	0.0171109	-0.82632	2.37643e-05	0.240174	0.337071	0.787374	0.000105139	0.424174	0.0793693	-0.186208	0.459418	0.174974	0.487402	-0.251481	0.314106	0.310254	0.210206	0.0819319	0.746546	0.29066	0.241955	0.0833553	0.742284
gene1663	LOC100251951	darkslateblue	0.888325	8.52195e-07	0.851258	7.47255e-06	0.0239933	0.924712	-0.0278663	0.9126	0.746401	0.000374008	0.965033	1.00698e-10	-0.570435	0.0134354	-0.524583	0.0254143	-0.0112647	0.964616	0.642389	0.00404288	0.0997787	0.69364	-0.384659	0.114989	0.289469	0.243979	-0.320005	0.195471	0.208061	0.407398	-0.394642	0.105082	-0.0684555	0.787239	0.113891	0.652725
gene2514	LOC100243193	darkslateblue	0.887757	8.85838e-07	0.906907	2.11078e-07	-0.00829548	0.973939	-0.0533239	0.833557	0.750296	0.000334939	0.985744	8.20214e-14	-0.617219	0.00635447	-0.589625	0.010014	-0.0908528	0.719949	0.681183	0.00185522	0.123626	0.625034	-0.380843	0.118944	0.287328	0.247642	-0.285925	0.25006	0.261341	0.294859	-0.359929	0.142343	-0.00698476	0.978056	0.0968874	0.702128
gene16604	LOC100252582	darkslateblue	0.887326	9.12165e-07	0.757794	0.000269328	0.371979	0.128503	0.0513229	0.839725	0.713864	0.000876865	0.839667	1.31062e-05	-0.318839	0.197197	-0.4351	0.0711392	-0.0638634	0.801231	0.50304	0.0333426	0.172474	0.493743	-0.376121	0.123971	0.168691	0.503408	-0.545534	0.0191959	-0.160762	0.523959	-0.324882	0.188366	-0.316505	0.200679	0.191047	0.447618
gene3844	LOC100245219	darkslateblue	0.886242	9.81309e-07	0.827387	2.27022e-05	0.138943	0.582425	0.314669	0.203447	0.911797	1.39253e-07	0.884078	1.1329e-06	-0.712828	0.000899302	-0.642819	0.00401045	-0.120376	0.634229	0.482102	0.0427561	-0.00099796	0.996864	-0.512046	0.0298247	0.00412514	0.987039	-0.156982	0.533889	0.18758	0.456056	-0.341294	0.165724	-0.0926903	0.714508	0.27117	0.276401
gene15171	LOC100249647	darkslateblue	0.885381	1.03937e-06	0.892813	6.22855e-07	0.0641789	0.800268	0.0990133	0.695884	0.831903	1.86437e-05	0.967577	5.54697e-11	-0.646221	0.00376095	-0.550054	0.018027	-0.169582	0.501124	0.530679	0.0234626	-0.0297554	0.906699	-0.552141	0.0175067	0.140979	0.576855	-0.23346	0.351155	0.216147	0.38899	-0.385364	0.114268	-0.165124	0.512605	-0.0078664	0.975287
gene3469	LOC100252521	darkslateblue	0.884898	1.07327e-06	0.648852	0.00357686	0.278818	0.262542	0.255413	0.306343	0.787964	0.000103036	0.755917	0.000284634	-0.47354	0.0471408	-0.583814	0.0109664	0.0849848	0.737412	0.549062	0.0182785	0.255913	0.305363	-0.215505	0.390435	0.120835	0.632928	-0.395176	0.10457	-0.0650348	0.797656	-0.332206	0.178021	-0.0558159	0.825889	0.557945	0.0161217
gene8124	LOC100249534	darkorange	0.884727	1.08548e-06	0.847565	8.98185e-06	0.141026	0.576727	0.203887	0.41708	0.876216	1.8665e-06	0.927813	2.9511e-08	-0.63407	0.00471459	-0.542795	0.0199326	-0.2019	0.421733	0.459838	0.0548565	-0.0548529	0.828851	-0.583895	0.0109526	0.0644019	0.799587	-0.243617	0.329977	0.134081	0.595817	-0.401611	0.098539	-0.239047	0.33941	0.0478238	0.850532
gene18856	LOC100251264	darkslateblue	0.884718	1.08612e-06	0.839844	1.29985e-05	0.31905	0.196883	0.0956645	0.705728	0.772436	0.000171986	0.875021	2.0077e-06	-0.59999	0.00848081	-0.78454	0.000115763	0.0724227	0.7752	0.535922	0.0218796	0.184358	0.463969	-0.489019	0.0394467	-0.0899623	0.722591	-0.226312	0.366513	0.15219	0.546601	-0.0209645	0.934195	-0.0247845	0.922236	0.0517462	0.83842
gene14127	LOC100260658	darkslateblue	0.884686	1.08841e-06	0.739431	0.00045349	0.354742	0.148607	0.336014	0.172796	0.86294	4.03697e-06	0.771825	0.00017535	-0.5699	0.0135427	-0.669706	0.00236283	0.00891053	0.972007	0.438824	0.0684843	0.139632	0.580538	-0.419082	0.0834341	-0.103922	0.681537	-0.267255	0.283667	-0.0107965	0.966086	-0.208197	0.407084	-0.12328	0.626009	0.348398	0.156523
gene23696	LOC100264685	darkslateblue	0.883994	1.1392e-06	0.914847	1.06126e-07	-0.0338657	0.893875	-0.266484	0.28511	0.58221	0.0112416	0.954295	8.29254e-10	-0.526928	0.024649	-0.667844	0.00245508	0.115597	0.647842	0.858182	5.22136e-06	0.378811	0.12109	-0.1303	0.60632	0.425337	0.0784611	-0.351152	0.153052	0.30136	0.22426	-0.177917	0.479993	0.223958	0.371652	0.11045	0.662622
gene7465	PIP2	darkslateblue	0.883736	1.15861e-06	0.908016	1.92468e-07	-0.0167947	0.947264	-0.213157	0.395744	0.635176	0.00462037	0.982589	4.02078e-13	-0.513028	0.0294591	-0.55514	0.0167799	-0.00353028	0.988908	0.760882	0.000245659	0.230051	0.358432	-0.269697	0.27912	0.407461	0.0932781	-0.375482	0.124663	0.244374	0.328428	-0.308335	0.213189	0.0384601	0.879571	0.0377373	0.881819
gene24711	LOC100247217	darkslateblue	0.88322	1.19842e-06	0.569079	0.0137085	0.65326	0.00328506	0.120898	0.632747	0.610401	0.00713708	0.638224	0.00436864	-0.143296	0.570545	-0.567017	0.0141322	0.191088	0.447521	0.507387	0.0316066	0.472381	0.0477597	-0.134381	0.594989	0.0393041	0.876947	-0.656924	0.0030576	-0.384022	0.115642	-0.0873124	0.73047	-0.183114	0.467043	0.456957	0.0565925
gene13453	LOC100244640	darkslateblue	0.882574	1.24984e-06	0.805324	5.51782e-05	0.366874	0.134247	0.273045	0.272962	0.836552	1.51292e-05	0.821652	2.89262e-05	-0.637971	0.00438912	-0.796679	7.58615e-05	5.83813e-05	0.999817	0.44963	0.061195	0.129449	0.608693	-0.53337	0.0226393	-0.188145	0.454675	-0.168591	0.503666	0.123109	0.626494	-0.0332717	0.895727	-0.0579952	0.819195	0.145804	0.563748
gene18752	LOX	darkslateblue	0.88246	1.25915e-06	0.773034	0.00016875	0.239518	0.338432	-0.109634	0.664974	0.577143	0.0121476	0.80589	5.40119e-05	-0.457808	0.0560756	-0.794735	8.1324e-05	0.300809	0.225151	0.792223	8.8873e-05	0.525975	0.0249576	-0.0459589	0.856302	0.190965	0.447819	-0.348388	0.156536	0.17056	0.498621	0.0484746	0.84852	0.290046	0.242996	0.33548	0.173523
gene12288	LOC100256576	darkslateblue	0.882458	1.25927e-06	0.79506	8.03874e-05	0.42195	0.0811263	0.149291	0.554357	0.757026	0.000275509	0.816779	3.53048e-05	-0.551301	0.0177147	-0.798016	7.22895e-05	0.0895859	0.723709	0.469033	0.0495814	0.195178	0.437671	-0.515221	0.0286554	-0.181891	0.470075	-0.237825	0.34196	0.0782162	0.757708	0.0451401	0.858838	-0.0650812	0.797515	-0.0130148	0.959123
gene106	LOC100254353	darkorange	0.88222	1.27885e-06	0.601556	0.0082666	0.515982	0.0283806	0.434013	0.0719288	0.866857	3.24265e-06	0.705945	0.00106087	-0.424748	0.0789198	-0.550012	0.0180376	-0.022638	0.928954	0.329098	0.182364	0.111248	0.660321	-0.447615	0.0625079	-0.131356	0.603379	-0.403023	0.0972499	-0.231259	0.355844	-0.298065	0.229619	-0.315869	0.201635	0.429793	0.0750541
gene12467	LOC100242179	darkslateblue	0.881656	1.32618e-06	0.888957	8.16073e-07	-0.00915884	0.971228	-0.217324	0.386349	0.62457	0.00559004	0.966959	6.43841e-11	-0.497518	0.0356528	-0.564331	0.0146997	-0.00441141	0.98614	0.768913	0.000192145	0.260552	0.296372	-0.239141	0.339216	0.412719	0.0887252	-0.3948	0.104931	0.219536	0.381413	-0.312383	0.206929	0.0542403	0.830736	0.0783618	0.757269
gene14516	LOC100257802	darkslateblue	0.881573	1.33333e-06	0.772537	0.000171439	0.355355	0.147858	0.0929094	0.71386	0.687543	0.00161523	0.768362	0.00019547	-0.546643	0.0189036	-0.877658	1.70753e-06	0.163902	0.515774	0.624866	0.00556093	0.398624	0.101307	-0.251952	0.313169	-0.0785698	0.756643	-0.234187	0.349613	0.143613	0.569685	0.108278	0.668894	0.198898	0.428812	0.264223	0.289372
gene18522	LOC100254544	darkslateblue	0.880948	1.3878e-06	0.850275	7.85134e-06	0.108722	0.667611	0.165197	0.512417	0.85961	4.83819e-06	0.941294	5.8957e-09	-0.605685	0.00772262	-0.487774	0.0400273	-0.170309	0.499263	0.492943	0.0376586	-0.0449677	0.859372	-0.536949	0.0215794	0.148927	0.555332	-0.286377	0.249279	0.123604	0.625096	-0.45815	0.0558689	-0.243033	0.331173	0.138206	0.584448
gene15269	LOC104880781	darkslateblue	0.880839	1.39752e-06	0.735564	0.00050339	0.249759	0.317542	-0.124677	0.622072	0.564079	0.0147539	0.78705	0.00010631	-0.325585	0.187357	-0.628355	0.00522667	0.296658	0.23193	0.777431	0.000146493	0.534747	0.0222267	0.0255001	0.919998	0.343785	0.162457	-0.538506	0.0211307	-0.0314488	0.901413	-0.135741	0.591232	0.124031	0.623893	0.464098	0.0523624
gene18778	LOC104881462	darkslateblue	0.880642	1.41516e-06	0.770591	0.000182309	0.260716	0.296057	0.245122	0.326904	0.834607	1.65236e-05	0.820881	2.98646e-05	-0.522439	0.0261298	-0.550874	0.017821	-0.23646	0.344819	0.467399	0.0504899	0.0920252	0.716476	-0.425297	0.0784921	0.0486613	0.847943	-0.346185	0.159351	-0.0253889	0.920346	-0.337784	0.170403	-0.1922	0.444832	0.253691	0.309728
gene21184	LOC100852854	darkslateblue	0.880488	1.42908e-06	0.900346	3.56298e-07	-0.0501775	0.84326	-0.215974	0.389379	0.631011	0.00498327	0.970905	2.35668e-11	-0.544975	0.0193444	-0.611368	0.00702153	0.0779696	0.75845	0.809421	4.71926e-05	0.29277	0.238397	-0.194793	0.438593	0.423315	0.0800446	-0.351694	0.152375	0.278393	0.263301	-0.28333	0.254574	0.134936	0.593455	0.135931	0.590707
gene16219	LOC100265817	darkslateblue	0.880067	1.46784e-06	0.722597	0.000705593	0.253922	0.309273	0.235708	0.346401	0.79096	9.28892e-05	0.779295	0.000137836	-0.502073	0.0337385	-0.596708	0.00894435	-0.000631123	0.998017	0.563087	0.0149686	0.242456	0.332359	-0.233311	0.351471	0.127824	0.613236	-0.366519	0.134652	-0.0176204	0.944675	-0.304012	0.220008	-0.0442051	0.861735	0.553932	0.0170697
gene6185	LOC100252782	darkslateblue	0.880039	1.47051e-06	0.795215	7.99452e-05	0.241525	0.334277	-0.344349	0.161724	0.417764	0.0845109	0.814699	3.83726e-05	-0.318014	0.198423	-0.764879	0.00021764	0.356301	0.146705	0.88257	1.25015e-06	0.649156	0.00355613	0.046977	0.853151	0.326951	0.185404	-0.470638	0.0487018	0.141632	0.575074	0.116841	0.644288	0.322503	0.191811	0.151144	0.549392
gene10677	LOC100267181	darkslateblue	0.879808	1.4922e-06	0.825014	2.51228e-05	0.13554	0.591787	-0.340724	0.166478	0.443221	0.0654444	0.836987	1.48314e-05	-0.350768	0.153533	-0.720602	0.000742015	0.294253	0.235918	0.913747	1.17188e-07	0.623991	0.00564741	0.0816146	0.747498	0.422277	0.0808661	-0.475304	0.0462108	0.161067	0.523161	0.00488137	0.984663	0.323996	0.189644	0.202746	0.419748
gene2055	LOC100253072	darkslateblue	0.879644	1.50772e-06	0.823914	2.63169e-05	0.131277	0.603598	-0.000322586	0.998986	0.656809	0.0030645	0.825819	2.42779e-05	-0.60111	0.00832729	-0.808695	4.85313e-05	0.250929	0.315204	0.744308	0.00039653	0.395437	0.10432	-0.139961	0.579638	0.135724	0.591277	-0.197792	0.431436	0.297903	0.229884	0.0112043	0.964805	0.310381	0.210009	0.272419	0.274108
gene23286	LOC100262032	darkorange	0.879382	1.53284e-06	0.771313	0.000178208	0.292109	0.239508	0.411515	0.0897529	0.955156	7.14242e-10	0.847933	8.82045e-06	-0.69068	0.00150666	-0.658686	0.00295289	-0.130346	0.606191	0.362512	0.139293	-0.0545858	0.829673	-0.63101	0.0049834	-0.16644	0.509203	-0.154893	0.539414	0.0939876	0.710674	-0.283823	0.253712	-0.211352	0.39985	0.235014	0.347865
gene885	LOC100250100	antiquewhite2	0.879284	1.5424e-06	0.792144	8.9122e-05	0.17926	0.47663	-0.416394	0.0856404	0.408212	0.0926176	0.852164	7.1373e-06	-0.237107	0.343463	-0.609964	0.00718974	0.25814	0.301026	0.900631	3.48552e-07	0.615937	0.006496	0.0704584	0.781155	0.494608	0.0369187	-0.608922	0.00731675	0.0461179	0.85581	-0.065517	0.796186	0.203088	0.418949	0.194218	0.439973
gene29142	LOC100853414	darkslateblue	0.878234	1.64731e-06	0.904261	2.61876e-07	-0.0235874	0.925982	-0.146647	0.561471	0.684587	0.00172337	0.984349	1.72393e-13	-0.550615	0.017886	-0.545524	0.0191983	0.000490309	0.998459	0.715978	0.000832525	0.169268	0.501928	-0.32317	0.190841	0.372266	0.128185	-0.347015	0.158286	0.238652	0.340234	-0.347506	0.157659	-0.0107522	0.966225	0.0556384	0.826435
gene20502	LOC100244506	darkslateblue	0.878154	1.65561e-06	0.941246	5.93285e-09	0.0908	0.720106	-0.0793335	0.754347	0.679537	0.00192191	0.919611	6.79948e-08	-0.699621	0.00122995	-0.884531	1.09962e-06	0.100579	0.691296	0.724969	0.000664246	0.293984	0.236366	-0.333031	0.17688	0.0532002	0.833939	-0.103744	0.682058	0.42426	0.0793015	0.0751952	0.766816	0.284481	0.252566	-0.0197968	0.937854
gene16872	LOC100262072	darkslateblue	0.87812	1.65909e-06	0.940974	6.15083e-09	-0.005985	0.981196	-0.156817	0.534326	0.671233	0.00228937	0.981943	5.37044e-13	-0.582331	0.0112206	-0.611803	0.00697009	-0.0232964	0.926893	0.722102	0.000714496	0.182487	0.468598	-0.340884	0.166266	0.305751	0.217248	-0.281025	0.258625	0.307499	0.214497	-0.246494	0.324116	0.0526056	0.835771	-0.0211652	0.933566
gene16144	LOC104880930	darkslateblue	0.877887	1.6834e-06	0.884485	1.10297e-06	0.163382	0.517125	0.158216	0.530638	0.855665	5.96078e-06	0.939984	7.00458e-09	-0.661433	0.00279559	-0.630699	0.00501141	-0.179125	0.476966	0.499414	0.0348459	-0.00474641	0.985087	-0.579086	0.0117935	0.0226828	0.928814	-0.206605	0.410762	0.190382	0.449232	-0.292078	0.239561	-0.149265	0.554425	0.0772327	0.760669
gene4489	LOC100252479	darkslateblue	0.877136	1.76367e-06	0.6314	0.00494849	0.494598	0.0369233	-0.190837	0.448129	0.427673	0.0766609	0.673961	0.00216277	-0.122917	0.627035	-0.669647	0.00236573	0.343596	0.162704	0.763607	0.000226244	0.717625	0.000799278	0.120016	0.635249	0.251891	0.313291	-0.665789	0.0025603	-0.20194	0.421638	0.0768227	0.761905	0.145825	0.563691	0.417125	0.0850363
gene6267	LOC104879286	darkorange	0.876799	1.80071e-06	0.890749	7.20648e-07	0.0579245	0.819412	0.142147	0.573671	0.856885	5.59202e-06	0.963443	1.4299e-10	-0.70725	0.00102852	-0.608414	0.00737922	-0.141512	0.575401	0.513608	0.0292448	-0.0481169	0.849626	-0.58648	0.0105208	0.0744636	0.769026	-0.159349	0.527661	0.269952	0.278648	-0.334704	0.174582	-0.1253	0.62032	-0.0177501	0.944269
gene29581	LOC100852643	darkslateblue	0.876643	1.81815e-06	0.656259	0.00309786	0.530351	0.0235644	-0.117254	0.643108	0.473972	0.0469118	0.668481	0.00242319	-0.211525	0.399455	-0.762525	0.000233795	0.304031	0.219978	0.711442	0.000930066	0.668769	0.00240889	0.0254964	0.92001	0.0920567	0.716383	-0.543111	0.0198464	-0.125297	0.620326	0.184924	0.462576	0.175977	0.484871	0.292694	0.238525
gene6233	LOC100242574	darkslateblue	0.876273	1.85993e-06	0.746465	0.00037333	0.340051	0.16737	0.433896	0.0720137	0.922234	5.25875e-08	0.794496	8.20193e-05	-0.682652	0.00179733	-0.726818	0.00063343	-0.0428314	0.865994	0.367893	0.133086	0.0172148	0.945947	-0.576885	0.0121951	-0.223709	0.372197	-0.122444	0.628373	0.103479	0.682828	-0.158061	0.531046	-0.12881	0.610478	0.218903	0.382822
gene850	LOC100253470	darkslateblue	0.875923	1.90032e-06	0.895541	5.11276e-07	0.00653791	0.979459	-0.226261	0.366623	0.621219	0.00592859	0.973678	1.06701e-11	-0.496303	0.036177	-0.563961	0.0147793	-0.0121019	0.961988	0.755	0.000292383	0.242156	0.332976	-0.272095	0.274701	0.391804	0.107834	-0.385499	0.11413	0.227279	0.364412	-0.293274	0.237553	0.035674	0.888241	0.0310251	0.902735
gene4532	LOC100242373	darkslateblue	0.875903	1.90267e-06	0.74779	0.000359655	0.443942	0.0649557	0.359484	0.142873	0.898235	4.18499e-07	0.809587	4.68915e-05	-0.537767	0.0213427	-0.582813	0.0111376	-0.182848	0.467702	0.293159	0.237745	-0.0409851	0.871724	-0.663784	0.00266649	-0.206341	0.411374	-0.285091	0.251505	-0.0772839	0.760515	-0.248012	0.321051	-0.364962	0.136443	0.0889196	0.725689
gene24958	HXK2	darkslateblue	0.875078	2.00074e-06	0.925598	3.73165e-08	-0.0827818	0.744	-0.0458332	0.856691	0.747453	0.000363095	0.980429	1.01767e-12	-0.718963	0.000773114	-0.693377	0.00141824	0.0458829	0.856537	0.728898	0.000600203	0.160819	0.523809	-0.333452	0.176299	0.257565	0.302143	-0.158059	0.531051	0.409146	0.0918012	-0.247846	0.321384	0.159676	0.526804	0.128915	0.610184
gene4238	LOC100266306	darkslateblue	0.874899	2.02264e-06	0.857231	5.49107e-06	0.0669277	0.791887	0.181647	0.470682	0.855823	5.91174e-06	0.913647	1.18242e-07	-0.729716	0.000587549	-0.691269	0.00148698	-0.0465677	0.854418	0.584951	0.0107746	0.0811105	0.74901	-0.427047	0.0771403	0.0689538	0.785724	-0.13285	0.599229	0.292775	0.238389	-0.252065	0.312944	0.040071	0.874564	0.237516	0.342606
gene2934	LOC100262390	darkslateblue	0.874494	2.07286e-06	0.72515	0.000661166	0.35575	0.147375	0.37678	0.123262	0.921202	5.82432e-08	0.833896	1.70599e-05	-0.567944	0.0139405	-0.548819	0.0183405	-0.149378	0.554123	0.325158	0.187969	-0.0637766	0.801496	-0.637494	0.00442785	-0.112231	0.657492	-0.285616	0.250595	-0.0502183	0.843134	-0.371058	0.129526	-0.355114	0.148152	0.202612	0.420064
gene23939	LOC100264420	darkslateblue	0.874242	2.1047e-06	0.914923	1.05396e-07	0.0659627	0.794827	0.0335269	0.894931	0.789026	9.93367e-05	0.973022	1.29652e-11	-0.654573	0.00320197	-0.607938	0.00743823	-0.15602	0.53643	0.558464	0.0160024	0.0082424	0.974106	-0.548794	0.018347	0.119139	0.637741	-0.200534	0.424946	0.274349	0.270587	-0.280352	0.259817	-0.0976968	0.699748	-0.0879725	0.728505
gene22634	LOC100249219	darkslateblue	0.873681	2.17692e-06	0.888174	8.61005e-07	0.080209	0.751716	-0.217429	0.386115	0.612867	0.00684546	0.950927	1.44911e-09	-0.455751	0.0573321	-0.547369	0.0187143	-0.0467433	0.853874	0.711636	0.000925717	0.23062	0.357211	-0.301601	0.223872	0.330307	0.180666	-0.397135	0.102707	0.184554	0.463486	-0.25242	0.312242	-0.0181765	0.942932	-0.0693963	0.78438
gene6108	LOC100242545	darkslateblue	0.872964	2.27237e-06	0.655582	0.00313935	0.473642	0.0470866	0.362711	0.13906	0.853818	6.55887e-06	0.754196	0.000299308	-0.437657	0.0693078	-0.52167	0.0263902	-0.100572	0.691318	0.350279	0.154147	0.0736441	0.771503	-0.479666	0.0439703	-0.0954527	0.706352	-0.386358	0.113258	-0.166722	0.508477	-0.298049	0.229645	-0.324285	0.189226	0.354256	0.149204
gene16405	LOC100261701	darkslateblue	0.872455	2.34233e-06	0.885621	1.02289e-06	0.02477	0.922282	0.0371596	0.883616	0.799773	6.78112e-05	0.975448	6.14715e-12	-0.61913	0.00614799	-0.517897	0.027698	-0.136742	0.588474	0.570163	0.0134899	-0.00244675	0.992312	-0.498221	0.0353521	0.219767	0.380901	-0.268375	0.281576	0.214745	0.392149	-0.422439	0.0807374	-0.152961	0.544547	0.0213197	0.933083
gene15933	LOC100246598	indianred3	0.872435	2.34516e-06	0.594831	0.00921844	0.555964	0.0165842	-0.073587	0.771676	0.517858	0.0277116	0.695885	0.00133993	-0.0913701	0.718416	-0.496522	0.0360823	0.181881	0.4701	0.56524	0.0145057	0.471796	0.048074	-0.130579	0.60554	0.17797	0.479859	-0.709658	0.000970963	-0.334558	0.174782	-0.103236	0.683537	-0.185266	0.461734	0.259603	0.298198
gene20376	LOC100253773	darkorange	0.872389	2.35158e-06	0.849515	8.15528e-06	0.0745546	0.768751	0.246649	0.323802	0.909667	1.67388e-07	0.938066	8.95385e-09	-0.702033	0.001163	-0.545447	0.0192189	-0.173177	0.491955	0.451771	0.0598219	-0.10697	0.672681	-0.605395	0.00775988	0.0620267	0.806844	-0.177687	0.48057	0.196377	0.434807	-0.442546	0.0659044	-0.212182	0.397959	0.0995318	0.694364
gene6348	LOC100249518	darkslateblue	0.871375	2.49701e-06	0.570574	0.0134076	0.538445	0.0211483	-0.02596	0.918559	0.503036	0.0333443	0.629443	0.0051258	-0.134608	0.59436	-0.613131	0.0068148	0.274002	0.271217	0.658019	0.00299217	0.624178	0.00562876	0.0609641	0.810095	0.170831	0.49793	-0.644507	0.003885	-0.269108	0.280213	-0.000482579	0.998484	0.0518749	0.838023	0.507179	0.0316883
gene15717	LOC100256792	antiquewhite2	0.871366	2.49829e-06	0.692986	0.00143081	0.325555	0.187399	-0.356113	0.146934	0.376821	0.123217	0.754801	0.000294086	-0.107852	0.670127	-0.570876	0.0133475	0.256447	0.304321	0.847873	8.84657e-06	0.68702	0.00163395	0.142079	0.573856	0.457614	0.0561932	-0.716102	0.000829988	-0.138732	0.583006	-0.0686402	0.786677	0.137416	0.586617	0.313519	0.205195
PB.7181	#N/A	darkslateblue	0.871294	2.50885e-06	0.6941	0.00139528	0.309034	0.212099	0.132272	0.600832	0.688826	0.00157007	0.726807	0.00063361	-0.42503	0.0787003	-0.649755	0.00351546	0.0541075	0.831145	0.614089	0.00670462	0.377452	0.12254	-0.126941	0.615711	0.105334	0.67743	-0.389074	0.110529	-0.0195006	0.938782	-0.15123	0.549163	0.0757688	0.765084	0.496856	0.0359378
gene29288	LOC100265993	antiquewhite2	0.871208	2.5216e-06	0.85943	4.8851e-06	0.127568	0.613952	-0.452294	0.0594905	0.399121	0.100842	0.874572	2.06314e-06	-0.303394	0.220994	-0.669479	0.00237393	0.190379	0.449239	0.917489	8.31829e-08	0.598105	0.00874461	0.0349331	0.890549	0.459643	0.0549724	-0.518199	0.0275913	0.160507	0.524626	0.00397568	0.987509	0.27178	0.275279	0.0627652	0.804586
gene8237	LOC100251275	darkorange	0.870951	2.56006e-06	0.813455	4.03127e-05	0.175147	0.486965	0.329989	0.181111	0.934256	1.4261e-08	0.888735	8.2857e-07	-0.704802	0.0010899	-0.600946	0.00834952	-0.137411	0.586631	0.385278	0.114355	-0.103517	0.682719	-0.644299	0.00390028	-0.0753449	0.766364	-0.150323	0.551589	0.148016	0.557783	-0.364587	0.136876	-0.229041	0.360605	0.0879279	0.728638
gene13349	LOC100258909	darkslateblue	0.870602	2.61288e-06	0.730478	0.000575956	0.367017	0.134082	-0.321264	0.19362	0.386211	0.113407	0.736855	0.000486248	-0.235845	0.346112	-0.789092	9.91093e-05	0.352915	0.150858	0.853797	6.56609e-06	0.737541	0.000477338	0.107051	0.672448	0.254009	0.309102	-0.532068	0.0230347	0.0215022	0.932511	0.214145	0.393505	0.326036	0.18671	0.210537	0.401713
gene23490	LOC100255253	darkorange	0.870399	2.64408e-06	0.876706	1.81105e-06	0.115591	0.647857	0.265993	0.286033	0.910984	1.49471e-07	0.921025	5.9263e-08	-0.788149	0.000102381	-0.721025	0.000734164	-0.119889	0.635611	0.46806	0.0501208	-0.0478985	0.850301	-0.617226	0.0063537	-0.0841225	0.739989	-0.0543033	0.830542	0.301765	0.223609	-0.237363	0.342927	-0.0621082	0.806595	0.0519616	0.837755
gene1226	LOC100855072	darkslateblue	0.869455	2.79345e-06	0.76833	0.000195667	0.274786	0.269794	0.268913	0.280575	0.851942	7.2185e-06	0.82444	2.57393e-05	-0.576022	0.0123555	-0.62461	0.00558606	-0.00722621	0.977297	0.485389	0.0411579	0.116366	0.645643	-0.416523	0.0855332	0.00854219	0.973164	-0.284251	0.252966	0.0309393	0.903003	-0.275712	0.268117	-0.13784	0.585454	0.349355	0.15531
gene28195	LOC100253188	darkslateblue	0.868246	2.99534e-06	0.827853	2.22512e-05	-0.0447166	0.86015	-0.164279	0.514797	0.617056	0.00637228	0.91786	8.03301e-08	-0.47744	0.045103	-0.515611	0.0285144	0.0833263	0.74237	0.795307	7.9682e-05	0.306125	0.216657	-0.106436	0.674232	0.48932	0.0393073	-0.408082	0.0927312	0.202401	0.420556	-0.360651	0.141486	0.107468	0.67124	0.306577	0.215945
gene4916	LOC109122428	darkorange	0.86793	3.05026e-06	0.815866	3.66246e-05	0.0937015	0.711519	0.305271	0.218008	0.921601	5.5996e-08	0.893029	6.13314e-07	-0.70694	0.00103612	-0.572785	0.0129723	-0.0971619	0.70132	0.468897	0.0496568	-0.0470233	0.853008	-0.515643	0.0285028	0.0487889	0.847549	-0.167383	0.506772	0.180589	0.473314	-0.421762	0.0812764	-0.146017	0.563173	0.274045	0.271139
gene20653	LOC100254744	darkslateblue	0.867546	3.11793e-06	0.889179	8.03652e-07	0.00538517	0.98308	-0.0330571	0.896396	0.753477	0.000305631	0.976724	4.02678e-12	-0.585438	0.0106932	-0.50595	0.0321726	-0.141133	0.576436	0.599473	0.00855261	0.0300184	0.905877	-0.464062	0.0523832	0.265321	0.287298	-0.296383	0.232385	0.216675	0.387805	-0.41263	0.0888011	-0.130909	0.604623	-0.0228735	0.928217
gene18023	LOC100853803	darkslateblue	0.866975	3.22094e-06	0.915691	9.82619e-08	-0.03968	0.875779	-0.305212	0.218101	0.557806	0.0161539	0.960911	2.42401e-10	-0.473211	0.0473156	-0.567405	0.0140518	0.0210677	0.933872	0.814666	3.84228e-05	0.308425	0.213048	-0.182052	0.469675	0.452496	0.0593628	-0.385103	0.114534	0.271129	0.276477	-0.240233	0.336948	0.12306	0.626632	-0.000491179	0.998457
gene9722	LOC100247525	darkorange	0.866422	3.32371e-06	0.715142	0.000849823	0.211059	0.400521	0.409	0.0919281	0.941437	5.7841e-09	0.828547	2.15936e-05	-0.638055	0.00438228	-0.535983	0.0218616	-0.146723	0.561265	0.38228	0.117444	-0.0539369	0.83167	-0.530516	0.0235132	-0.0220899	0.930671	-0.230067	0.358397	0.0346787	0.891342	-0.438809	0.0684948	-0.243224	0.330782	0.341396	0.16559
gene21384	LOC100259640	darkorange	0.866265	3.3533e-06	0.776564	0.000150675	0.102316	0.686221	0.27243	0.274087	0.895908	4.97697e-07	0.892544	6.3492e-07	-0.609178	0.00728531	-0.45108	0.0602626	-0.159713	0.526706	0.439587	0.0679491	-0.0808135	0.749901	-0.527247	0.0245463	0.132519	0.600148	-0.280374	0.259778	0.0694123	0.784331	-0.545905	0.0190976	-0.27896	0.262289	0.218989	0.382631
gene5344	LOC100253902	darkorange	0.865148	3.57094e-06	0.843864	1.07493e-05	0.135415	0.592131	0.289415	0.24407	0.927963	2.9039e-08	0.917616	8.21975e-08	-0.714174	0.000870243	-0.586981	0.0104388	-0.167828	0.505627	0.419362	0.0832069	-0.107675	0.670639	-0.632869	0.00481867	-0.025044	0.921424	-0.148515	0.556441	0.185716	0.460627	-0.384089	0.115574	-0.216304	0.388637	0.103981	0.681368
gene6099	LOC109122588	darkslateblue	0.864588	3.68444e-06	0.827915	2.21922e-05	-0.0233752	0.926647	-0.109973	0.663998	0.650308	0.00347823	0.901843	3.1721e-07	-0.53166	0.0231596	-0.605454	0.00775226	0.104412	0.680113	0.788706	0.000100439	0.328624	0.183031	-0.115769	0.64735	0.40879	0.0921116	-0.358098	0.144533	0.218392	0.383963	-0.293569	0.23706	0.163805	0.516027	0.375952	0.124154
gene17436	LOC100259822	antiquewhite2	0.863664	3.87875e-06	0.828479	2.16581e-05	0.00326733	0.989734	0.0973194	0.700858	0.757346	0.000272916	0.864449	3.7132e-06	-0.718355	0.00078491	-0.770363	0.000183621	0.0869744	0.731477	0.70038	0.00120854	0.246762	0.323573	-0.231594	0.355128	0.140977	0.576861	-0.113555	0.65369	0.364059	0.137488	-0.159991	0.525978	0.267952	0.282363	0.31841	0.197834
gene16221	LOC100250353	darkslateblue	0.863543	3.90472e-06	0.682008	0.00182254	0.243382	0.330458	0.369427	0.131352	0.856213	5.79265e-06	0.75807	0.000267138	-0.548608	0.0183945	-0.548579	0.0184021	-0.0290536	0.90889	0.439033	0.068337	0.0892303	0.724765	-0.369399	0.131384	0.0370436	0.883978	-0.294197	0.23601	-0.0239497	0.924848	-0.383604	0.116072	-0.154897	0.539402	0.424668	0.0789822
gene20864	LOC100252411	darkslateblue	0.863283	3.9613e-06	0.806059	5.36673e-05	0.17287	0.492736	-0.362886	0.138855	0.417427	0.0847871	0.812858	4.12735e-05	-0.345278	0.160519	-0.768302	0.000195838	0.24797	0.321135	0.914885	1.05764e-07	0.665714	0.00256417	0.0984946	0.697406	0.362509	0.139297	-0.45623	0.0570374	0.170975	0.497563	0.103146	0.683799	0.383695	0.115978	0.203036	0.41907
gene6123	LOC100245945	darkslateblue	0.863224	3.97417e-06	0.73303	0.00053852	0.507838	0.0314306	0.220208	0.379921	0.794183	8.29337e-05	0.805517	5.47783e-05	-0.417571	0.084669	-0.548305	0.0184724	-0.190625	0.448641	0.318757	0.197319	0.0216786	0.931958	-0.635974	0.00455332	-0.162763	0.518735	-0.371735	0.128773	-0.122742	0.62753	-0.182716	0.468029	-0.387893	0.111709	-0.0407485	0.872459
gene22310	LOC100854653	darkslateblue	0.863171	3.98582e-06	0.675154	0.00210925	0.4567	0.0567496	-0.221681	0.37666	0.398503	0.10142	0.6665	0.00252347	-0.184668	0.463206	-0.763335	0.000228123	0.352846	0.150943	0.792582	8.77598e-05	0.747639	0.000361193	0.1295	0.608549	0.197939	0.431086	-0.562286	0.0151438	-0.0818201	0.746882	0.21605	0.389208	0.277505	0.264891	0.324091	0.189506
PB.10210	#N/A	darkslateblue	0.862975	4.02902e-06	0.890817	7.17241e-07	-0.0752076	0.766778	-0.105516	0.676903	0.687311	0.0016235	0.953216	9.96142e-10	-0.692707	0.00143981	-0.741644	0.00042685	0.160629	0.524307	0.771573	0.000176754	0.248873	0.319317	-0.257401	0.302462	0.266898	0.284334	-0.163112	0.517829	0.420718	0.0821115	-0.171957	0.495058	0.248734	0.319598	0.138594	0.583384
gene15050	LOC104880753	darkslateblue	0.862186	4.20744e-06	0.814889	3.80832e-05	0.150823	0.550251	0.27121	0.276327	0.903287	2.83062e-07	0.898491	4.10489e-07	-0.655331	0.00315487	-0.54888	0.018325	-0.123259	0.626071	0.453344	0.0588284	-0.0441096	0.862031	-0.53992	0.0207297	0.0464326	0.854836	-0.219694	0.381062	0.127504	0.614132	-0.400223	0.0998188	-0.207512	0.408666	0.264746	0.288383
gene19220	LOC100260351	darkslateblue	0.86218	4.20882e-06	0.89465	5.45628e-07	0.168477	0.503958	-0.198359	0.43009	0.581538	0.0113586	0.897844	4.3097e-07	-0.496645	0.0360288	-0.725789	0.000650422	0.0247264	0.922418	0.682754	0.00179337	0.30031	0.225959	-0.337509	0.170773	0.145902	0.563484	-0.298413	0.229048	0.234922	0.348058	0.0297655	0.906667	0.097944	0.699022	-0.188469	0.453886
gene16066	LOC100852993	darkslateblue	0.861416	4.38813e-06	0.778033	0.000143649	0.0472295	0.85237	0.00130612	0.995896	0.72719	0.000627381	0.907623	1.98897e-07	-0.513224	0.0293866	-0.49519	0.0366627	-0.123913	0.624225	0.629681	0.00510398	0.141567	0.575253	-0.311756	0.20789	0.316959	0.199998	-0.381827	0.117915	0.108191	0.669146	-0.443737	0.0650944	-0.0817755	0.747015	0.213069	0.395943
gene22510	LOC100854172	antiquewhite2	0.860942	4.50253e-06	0.874741	2.04205e-06	0.0303873	0.904726	-0.381911	0.117827	0.470157	0.0489639	0.91027	1.58972e-07	-0.440153	0.0675545	-0.714577	0.000861702	0.217095	0.386862	0.901584	3.23685e-07	0.507561	0.0315385	-0.0404491	0.873389	0.422823	0.080433	-0.390871	0.108749	0.283253	0.254708	-0.0284058	0.910914	0.309129	0.211951	0.0706137	0.780684
gene18559	LOC100257908	darkslateblue	0.860929	4.50591e-06	0.86527	3.54645e-06	0.0521673	0.837121	0.0631229	0.803493	0.803073	6.00364e-05	0.961422	2.18531e-10	-0.599543	0.00854282	-0.493919	0.0372234	-0.175067	0.48717	0.530205	0.02361	-0.0307212	0.903683	-0.531244	0.0232877	0.197553	0.432004	-0.280184	0.260114	0.177566	0.480874	-0.433643	0.0721987	-0.199602	0.427147	0.0376355	0.882136
gene14230	LOC100251000	darkslateblue	0.860769	4.54502e-06	0.725559	0.000654281	0.349346	0.155322	-0.157937	0.531371	0.472525	0.0476824	0.710416	0.000953413	-0.35905	0.143391	-0.859651	4.82752e-06	0.357054	0.145792	0.800286	6.6548e-05	0.674235	0.00215038	0.060545	0.811379	0.136667	0.588681	-0.392151	0.107494	0.0943609	0.709572	0.226046	0.367091	0.373162	0.127197	0.312372	0.206945
gene24814	LOC100245450	darkslateblue	0.860061	4.72217e-06	0.807408	5.09846e-05	0.215744	0.389898	0.193062	0.442753	0.810765	4.47973e-05	0.859768	4.79719e-06	-0.53819	0.0212211	-0.494184	0.0371058	-0.226495	0.366115	0.41513	0.0866927	-0.029131	0.908649	-0.551864	0.0175751	0.0403155	0.873804	-0.288359	0.245873	0.052041	0.837511	-0.34173	0.165149	-0.274824	0.269725	-0.0371427	0.883669
gene24281	LOC100854240	darkslateblue	0.859324	4.91281e-06	0.834057	1.69372e-05	-0.0324619	0.898252	-0.208293	0.406863	0.606277	0.00764709	0.945616	3.24182e-09	-0.502549	0.0335431	-0.555844	0.0166126	0.176491	0.483577	0.768943	0.000191966	0.263432	0.290872	-0.207917	0.40773	0.423078	0.0802312	-0.362034	0.139854	0.25124	0.314586	-0.300257	0.226045	0.0883899	0.727263	0.1006	0.691236
gene4367	LOC100266206	antiquewhite2	0.858317	5.18407e-06	0.844753	1.02996e-05	0.0983438	0.697848	-0.462141	0.0534972	0.39705	0.102788	0.879038	1.56641e-06	-0.305567	0.217539	-0.645564	0.00380814	0.168133	0.504843	0.913811	1.1652e-07	0.575636	0.0124278	0.0289783	0.909126	0.479064	0.0442747	-0.515882	0.0284165	0.167557	0.506323	-0.0319991	0.899696	0.262182	0.293251	0.0482851	0.849106
gene21022	LOC100245075	darkslateblue	0.858075	5.25134e-06	0.652736	0.0033187	0.558993	0.0158813	0.14763	0.558821	0.639569	0.00426116	0.662671	0.00272696	-0.369684	0.131063	-0.7817	0.000127308	0.202122	0.421211	0.530552	0.023502	0.446093	0.0635138	-0.203146	0.418812	-0.127407	0.614404	-0.372319	0.128127	-0.0854104	0.736141	0.157666	0.532085	0.0597158	0.813919	0.346066	0.159505
gene29518	LOC100253228	darkslateblue	0.857912	5.29687e-06	0.820691	3.0099e-05	0.0684719	0.787189	-0.196905	0.433547	0.566309	0.0142801	0.869461	2.79255e-06	-0.538072	0.021255	-0.787882	0.000103323	0.31445	0.203779	0.831925	1.86251e-05	0.465028	0.0518296	-0.0801741	0.751821	0.278172	0.263696	-0.284823	0.251971	0.300195	0.226146	-0.0132358	0.958429	0.332738	0.177285	0.253492	0.31012
gene15443	LOC100267773	darkslateblue	0.857504	5.4124e-06	0.92222	5.2661e-08	-0.106881	0.672941	-0.194131	0.440181	0.624087	0.00563785	0.946594	2.81261e-09	-0.640624	0.0041784	-0.717058	0.00081061	0.135502	0.591891	0.839243	1.3367e-05	0.321871	0.192733	-0.157203	0.533307	0.357703	0.145008	-0.204641	0.415323	0.428347	0.0761471	-0.151817	0.547595	0.304056	0.219938	0.130558	0.6056
gene23950	LOC100245496	darkslateblue	0.857326	5.4636e-06	0.8576	5.3849e-06	0.0576259	0.820329	0.106796	0.673187	0.815259	3.75252e-05	0.934584	1.37153e-08	-0.58897	0.010118	-0.464828	0.0519437	-0.163595	0.516572	0.524213	0.0255365	-0.0222897	0.930045	-0.483552	0.0420453	0.206291	0.411489	-0.286965	0.248265	0.152053	0.546966	-0.449982	0.0609676	-0.202311	0.420769	0.132354	0.600606
gene19347	LOC100853550	darkslateblue	0.856998	5.55867e-06	0.805828	5.41378e-05	0.142626	0.572368	-0.281903	0.257078	0.462479	0.0533	0.821959	2.85593e-05	-0.438805	0.0684976	-0.818025	3.35704e-05	0.39238	0.107271	0.883419	1.18294e-06	0.601168	0.00831936	0.0287544	0.909825	0.300025	0.226421	-0.343452	0.162891	0.263619	0.290516	0.126228	0.61771	0.407669	0.0930949	0.207929	0.407704
gene25843	LOC100256790	darkslateblue	0.85687	5.59624e-06	0.917518	8.29508e-08	-0.0538531	0.831928	-0.192361	0.444442	0.638808	0.00432175	0.968323	4.61493e-11	-0.56901	0.0137225	-0.582507	0.0111902	-0.0287454	0.909853	0.736849	0.000486321	0.190361	0.449283	-0.297097	0.231207	0.346281	0.159228	-0.276803	0.26615	0.328064	0.183823	-0.259472	0.298452	0.0830835	0.743097	-0.0358646	0.887648
gene15951	LOC100248328	darkslateblue	0.856793	5.619e-06	0.88799	8.71928e-07	-0.116956	0.643958	-0.0164105	0.948469	0.758616	0.000262851	0.967937	5.0789e-11	-0.688082	0.00159612	-0.586354	0.0105416	-0.00640472	0.979878	0.687222	0.00162667	0.096624	0.702903	-0.337416	0.170899	0.310651	0.209593	-0.196039	0.435612	0.351861	0.152167	-0.384613	0.115036	0.0707156	0.780375	0.176842	0.482693
gene19543	LOC100853107	darkslateblue	0.856168	5.80627e-06	0.925886	3.62112e-08	-0.0672584	0.790881	0.0147017	0.953829	0.777364	0.00014681	0.971595	1.94926e-11	-0.672776	0.00221705	-0.554454	0.0169438	-0.109044	0.66668	0.619102	0.00615103	0.0215355	0.932407	-0.441469	0.066643	0.252011	0.313052	-0.193275	0.442239	0.32168	0.193012	-0.379034	0.120854	-0.0349841	0.89039	0.0376657	0.882042
gene9754	LOC100261177	darkslateblue	0.856149	5.81197e-06	0.596579	0.00896297	0.711036	0.000939258	-0.0397015	0.875712	0.488277	0.0397921	0.62726	0.00532975	-0.0816388	0.747425	-0.632547	0.00484681	0.219154	0.382264	0.548148	0.0185129	0.566221	0.0142985	-0.111962	0.658267	0.00606329	0.98095	-0.652287	0.00334773	-0.334972	0.174215	0.139487	0.580936	-0.0961449	0.704313	0.262384	0.292867
gene3061	LOC100241875	blue	0.856051	5.84195e-06	0.785977	0.000110267	0.466021	0.0512654	0.0968701	0.702178	0.680198	0.0018949	0.771438	0.000177506	-0.523052	0.0259236	-0.865716	3.45887e-06	0.137895	0.585302	0.502254	0.0336643	0.294212	0.235986	-0.437449	0.0694559	-0.215064	0.391428	-0.211771	0.398896	0.112326	0.65722	0.211949	0.39849	0.0494958	0.845365	0.00425031	0.986646
gene14853	LOC100250183	darkslateblue	0.855088	6.14239e-06	0.843239	1.10752e-05	0.162146	0.520344	0.299493	0.227287	0.890735	7.21337e-07	0.868983	2.87085e-06	-0.809667	4.67465e-05	-0.812921	4.11714e-05	-0.0243239	0.923677	0.466813	0.0508183	0.017063	0.946423	-0.574778	0.0125897	-0.174633	0.488266	0.0104544	0.96716	0.33762	0.170624	-0.0867192	0.732238	0.0464238	0.854863	0.112573	0.65651
gene12110	LOC100246263	antiquewhite2	0.854957	6.18422e-06	0.780354	0.000133112	0.233611	0.350835	-0.415037	0.0867703	0.373047	0.127324	0.80312	5.99314e-05	-0.168242	0.504561	-0.564509	0.0146616	0.190022	0.450105	0.873015	2.26551e-06	0.636045	0.00454741	0.109228	0.666147	0.485057	0.041317	-0.64308	0.00399083	-0.0157582	0.950515	-0.0343506	0.892364	0.170529	0.498702	0.212225	0.397861
gene6264	LOC100257959	darkslateblue	0.854814	6.23022e-06	0.888131	8.63569e-07	0.0585688	0.817435	-0.310446	0.209909	0.544563	0.0194545	0.947016	2.64321e-09	-0.418881	0.0835973	-0.548185	0.0185032	0.0251408	0.921122	0.744044	0.000399459	0.27546	0.268573	-0.264763	0.288351	0.37382	0.126474	-0.414232	0.0874458	0.202601	0.420088	-0.195554	0.436772	0.0230713	0.927598	-0.121	0.632459
gene16756	LOC100263830	indianred3	0.854292	6.40057e-06	0.603394	0.00802086	0.657936	0.00299711	-0.167463	0.506567	0.43831	0.068846	0.671588	0.00227253	-0.00717336	0.977463	-0.522517	0.0261037	0.154928	0.539322	0.55671	0.0164089	0.525994	0.0249514	-0.142975	0.571418	0.1209	0.632741	-0.745081	0.000388079	-0.373156	0.127204	0.0381889	0.880414	-0.194216	0.439978	0.0856705	0.735365
gene25835	LOC100263754	antiquewhite2	0.85404	6.48452e-06	0.791012	9.27222e-05	0.0790349	0.755244	0.0392053	0.877254	0.681341	0.00184892	0.805331	5.51644e-05	-0.582094	0.0112617	-0.716105	0.000829917	0.182372	0.468883	0.728082	0.000613067	0.365393	0.135945	-0.0920647	0.716359	0.206363	0.411323	-0.240426	0.336547	0.235793	0.346223	-0.127555	0.613988	0.260218	0.297015	0.45368	0.0586174
gene7771	LOC100267375	darkslateblue	0.853468	6.67788e-06	0.837295	1.46237e-05	0.291648	0.240285	0.276631	0.26646	0.873049	2.26086e-06	0.86383	3.84304e-06	-0.698211	0.00127055	-0.729482	0.000591146	-0.104655	0.679404	0.372942	0.12744	-0.0444547	0.860961	-0.69099	0.00149629	-0.233042	0.352043	-0.0807103	0.750211	0.205779	0.412677	-0.0911613	0.719035	-0.147658	0.558746	-0.0726381	0.774548
gene28296	LOC100854531	darkslateblue	0.852749	6.92799e-06	0.860366	4.64528e-06	0.0211027	0.933762	0.110135	0.663529	0.829511	2.07081e-05	0.95704	5.09653e-10	-0.641624	0.00410121	-0.489698	0.0391326	-0.185236	0.461807	0.498744	0.0351294	-0.0838256	0.740877	-0.566564	0.0142266	0.167502	0.506466	-0.226752	0.365557	0.211076	0.400481	-0.456042	0.057153	-0.205853	0.412506	0.00415932	0.986932
gene7768	CTR6	darkslateblue	0.852618	6.97429e-06	0.886165	9.8637e-07	-0.0932754	0.712778	-0.179354	0.476395	0.645769	0.00379335	0.968921	3.97054e-11	-0.550568	0.0178976	-0.535466	0.0220136	-0.0162284	0.94904	0.757291	0.000273366	0.19921	0.428074	-0.248814	0.319436	0.438813	0.0684919	-0.330973	0.179735	0.282018	0.256875	-0.366866	0.134255	0.0641483	0.800361	0.103332	0.683259
gene22284	LOC100252566	darkorange	0.852489	7.02057e-06	0.831574	1.89164e-05	0.053417	0.833271	0.310119	0.210414	0.937847	9.20365e-09	0.915109	1.0363e-07	-0.770196	0.000184583	-0.601154	0.00832125	-0.145698	0.564035	0.445629	0.0638228	-0.110254	0.663186	-0.592873	0.00951153	0.00286159	0.991009	-0.0885904	0.726667	0.259948	0.297534	-0.400924	0.0991711	-0.137067	0.587577	0.175515	0.486037
gene27885	LOC100255536	darkslateblue	0.852224	7.11574e-06	0.660466	0.00285015	0.565434	0.0144645	0.0323035	0.898746	0.562859	0.0150183	0.654441	0.00321028	-0.330294	0.180683	-0.841919	1.17919e-05	0.24789	0.321296	0.596102	0.00903208	0.553211	0.0172446	-0.133658	0.596991	-0.105618	0.676604	-0.397992	0.101899	-0.0711581	0.779032	0.260766	0.295961	0.152117	0.546795	0.283331	0.254571
gene28158	LOC100246274	darkslateblue	0.851895	7.23554e-06	0.941462	5.76471e-09	-0.0946701	0.708659	-0.112183	0.65763	0.691978	0.00146355	0.967672	5.42059e-11	-0.708603	0.000995834	-0.722066	0.000715148	0.0877417	0.729192	0.751899	0.000319885	0.198219	0.430422	-0.306967	0.215332	0.255375	0.306418	-0.130336	0.606219	0.456452	0.0569014	-0.158515	0.529851	0.21814	0.384524	0.0411626	0.871173
gene12906	LOC100262065	darkslateblue	0.851867	7.24596e-06	0.705312	0.00107687	0.310813	0.209342	0.367413	0.133631	0.872283	2.36637e-06	0.782699	0.000123141	-0.525285	0.0251832	-0.506225	0.0320638	-0.141602	0.575156	0.340984	0.166134	-0.028244	0.91142	-0.545873	0.0191061	-0.0509704	0.840813	-0.297383	0.230736	-0.0619076	0.807208	-0.385254	0.11438	-0.316455	0.200755	0.194828	0.43851
gene1643	LOC100263876	antiquewhite2	0.851805	7.26864e-06	0.90853	1.84336e-07	0.0314337	0.90146	-0.420331	0.0824233	0.446682	0.0631227	0.91343	1.20556e-07	-0.423728	0.0797192	-0.693841	0.00140349	0.179323	0.476472	0.895519	5.12115e-07	0.492921	0.037668	-0.0565521	0.823627	0.418266	0.0840994	-0.386028	0.113592	0.297659	0.230284	-0.00176554	0.994453	0.299087	0.227948	0.000858766	0.997302
gene16936	LOC100265591	antiquewhite2	0.851489	7.38577e-06	0.803279	5.9576e-05	0.0105186	0.966958	-0.36598	0.13527	0.442067	0.0662323	0.850975	7.5798e-06	-0.350439	0.153946	-0.611814	0.00696873	0.236131	0.345512	0.93841	8.5729e-09	0.580855	0.0114783	0.1345	0.594659	0.550518	0.0179101	-0.491478	0.0383187	0.181936	0.469964	-0.138307	0.58417	0.320788	0.19432	0.312554	0.206667
gene7128	LOC100250782	darkslateblue	0.851107	7.52957e-06	0.931562	1.94949e-08	-0.0877474	0.729175	-0.284069	0.253283	0.579165	0.0117792	0.973485	1.13053e-11	-0.563527	0.0148732	-0.635324	0.00460789	0.0412944	0.870764	0.810279	4.56525e-05	0.274957	0.269483	-0.226744	0.365573	0.395902	0.103877	-0.279354	0.261589	0.37473	0.125481	-0.191544	0.446416	0.188684	0.453362	-0.0376107	0.882213
gene22340	LOC100244982	darkslateblue	0.851022	7.56202e-06	0.677038	0.00202696	0.392557	0.107099	0.396856	0.102971	0.884061	1.13421e-06	0.759377	0.000256965	-0.510832	0.0302813	-0.53544	0.0220215	-0.0822215	0.745679	0.351049	0.15318	0.0358715	0.887626	-0.484611	0.0415318	-0.0910714	0.719302	-0.315081	0.202824	-0.0985572	0.697222	-0.319827	0.195735	-0.283312	0.254605	0.430389	0.0746065
gene23637	LOC100248492	darkslateblue	0.850917	7.60199e-06	0.932151	1.82273e-08	-0.103309	0.683325	-0.220314	0.379687	0.607164	0.00753495	0.955309	6.95217e-10	-0.640833	0.00416221	-0.724414	0.000673733	0.152312	0.546276	0.829083	2.1098e-05	0.305551	0.217564	-0.19368	0.441264	0.342127	0.164626	-0.190215	0.449637	0.448716	0.0617878	-0.119828	0.635785	0.296184	0.232712	0.0563967	0.824104
gene13806	LOC100262778	darkslateblue	0.850694	7.68802e-06	0.648276	0.00361653	0.435655	0.070739	0.209931	0.4031	0.765357	0.000214479	0.782689	0.000123181	-0.353003	0.150749	-0.430479	0.0745392	-0.166352	0.50943	0.325882	0.18693	0.0167417	0.94743	-0.560113	0.0156274	-0.0289326	0.909268	-0.451502	0.0599935	-0.188792	0.453099	-0.347442	0.15774	-0.421292	0.0816516	0.064432	0.799495
gene9338	LOC100256663	darkslateblue	0.85059	7.7282e-06	0.78828	0.000101922	0.130275	0.606388	0.147154	0.560102	0.82199	2.85226e-05	0.904698	2.52812e-07	-0.591089	0.00978497	-0.51103	0.0302065	-0.17451	0.488577	0.450399	0.0606993	-0.0481819	0.849425	-0.565795	0.0143882	0.0794258	0.754069	-0.261976	0.293645	0.118487	0.639597	-0.40479	0.0956546	-0.231204	0.355962	0.023018	0.927765
gene5479	LOC100258429	darkslateblue	0.850133	7.90729e-06	0.893111	6.09733e-07	0.0100845	0.968321	-0.0348723	0.890738	0.740067	0.000445696	0.965893	8.27388e-11	-0.577392	0.0121017	-0.489341	0.0392976	-0.151672	0.547984	0.57837	0.0119229	0.010836	0.965962	-0.479368	0.0441208	0.251086	0.314892	-0.281005	0.258661	0.22421	0.371099	-0.383345	0.11634	-0.143423	0.570201	-0.0583893	0.817986
gene20592	LOC100256529	darkslateblue	0.849837	8.02505e-06	0.892232	6.49149e-07	0.033283	0.895692	-0.118614	0.639233	0.639536	0.00426379	0.894824	5.3877e-07	-0.637727	0.00440893	-0.786462	0.000108463	0.0256251	0.919607	0.735849	0.000499559	0.296929	0.231484	-0.262915	0.291855	0.149113	0.554833	-0.160772	0.523931	0.382891	0.11681	0.00249971	0.992146	0.277847	0.264278	0.012878	0.959552
gene2622	LOC100242634	darkslateblue	0.848714	8.4863e-06	0.790716	9.36827e-05	0.12717	0.615068	-0.353188	0.15052	0.411711	0.0895847	0.805936	5.39183e-05	-0.376742	0.123302	-0.777786	0.000144809	0.293956	0.236413	0.926089	3.54479e-08	0.660983	0.00282089	0.117722	0.641774	0.369368	0.131419	-0.403692	0.0966441	0.233747	0.350545	0.120652	0.633446	0.440904	0.0670334	0.228595	0.361567
gene19954	LOC100268039	darkslateblue	0.848591	8.53831e-06	0.856669	5.65591e-06	0.105461	0.677062	-0.0336626	0.894508	0.721778	0.000720372	0.937256	9.9087e-09	-0.500504	0.0343889	-0.460417	0.0545124	-0.11996	0.63541	0.533877	0.0224866	0.0223715	0.929789	-0.494698	0.0368792	0.217438	0.386094	-0.347408	0.157783	0.122163	0.629166	-0.363968	0.137594	-0.229899	0.358758	-0.099603	0.694155
gene5806	LOC100263041	darkslateblue	0.848101	8.74774e-06	0.737952	0.000472059	0.343497	0.162832	0.378431	0.121495	0.894317	5.58995e-07	0.789037	9.92971e-05	-0.630659	0.00501502	-0.665429	0.00257909	-0.00435847	0.986306	0.375889	0.124223	0.0314676	0.901354	-0.532562	0.0228839	-0.176701	0.483048	-0.171297	0.49674	0.0651718	0.797238	-0.184006	0.464837	-0.16115	0.522944	0.306612	0.215891
gene28154	LOC100853774	antiquewhite2	0.847366	9.07001e-06	0.902687	2.9684e-07	-0.0770492	0.761222	-0.256566	0.304088	0.565441	0.014463	0.923929	4.4327e-08	-0.603214	0.00804461	-0.761272	0.000242792	0.19458	0.439105	0.874945	2.017e-06	0.408247	0.0925864	-0.0956611	0.705738	0.359358	0.143023	-0.22418	0.371165	0.42469	0.0789653	-0.049196	0.846291	0.3728	0.127595	0.139068	0.582083
gene26441	LOC100243502	darkslateblue	0.847027	9.22191e-06	0.901421	3.27825e-07	-0.0802735	0.751522	-0.283796	0.253759	0.571203	0.0132827	0.95402	8.69236e-10	-0.500074	0.0345687	-0.565163	0.0145221	0.0621956	0.806327	0.824559	2.56103e-05	0.30536	0.217867	-0.151445	0.548588	0.473697	0.0470572	-0.360972	0.141106	0.29113	0.24116	-0.272338	0.274255	0.147036	0.560421	0.0817097	0.747213
gene7671	LOC100253466	darkslateblue	0.845986	9.70267e-06	0.837555	1.44508e-05	0.0971583	0.701331	0.170074	0.499865	0.79261	8.76748e-05	0.844841	1.02556e-05	-0.778537	0.000141301	-0.869708	2.75281e-06	0.137864	0.585386	0.617304	0.00634517	0.203405	0.418207	-0.351678	0.152396	-0.0529952	0.83457	-0.00946923	0.970253	0.397046	0.102791	-0.00917074	0.97119	0.253322	0.310456	0.215307	0.390882
gene525	LOC100852986	darkslateblue	0.845805	9.7882e-06	0.876446	1.84026e-06	-0.0274218	0.913989	-0.303022	0.221589	0.536673	0.0216598	0.928195	2.83218e-08	-0.477984	0.0448241	-0.631879	0.00490585	0.165787	0.51089	0.848378	8.62878e-06	0.386445	0.113169	-0.109127	0.66644	0.444322	0.0646992	-0.368323	0.132598	0.280764	0.259087	-0.175143	0.486977	0.211287	0.399998	0.115405	0.64839
gene9115	LOC100264200	darkorange	0.845409	9.97789e-06	0.811951	4.27702e-05	0.0662402	0.793981	0.329083	0.182385	0.933622	1.53673e-08	0.896012	4.93886e-07	-0.715007	0.000852657	-0.52202	0.0262717	-0.13166	0.602534	0.418737	0.0837149	-0.127293	0.614723	-0.578885	0.0118298	0.0477859	0.850649	-0.149795	0.553003	0.180796	0.472798	-0.474992	0.0463739	-0.21394	0.393968	0.237609	0.342412
gene24739	LOC100264245	darkslateblue	0.84519	1.00843e-05	0.755375	0.000289196	0.0143704	0.954869	0.217054	0.386955	0.829705	2.05335e-05	0.852558	6.99576e-06	-0.629948	0.00507954	-0.521126	0.0265758	0.0337512	0.894232	0.572947	0.012941	0.0811614	0.748857	-0.29919	0.22778	0.228511	0.361748	-0.241923	0.333456	0.163895	0.515793	-0.472601	0.0476414	-0.0390687	0.877679	0.443151	0.0654917
gene16287	LOC100260708	darkslateblue	0.845144	1.01068e-05	0.840997	1.23157e-05	0.121281	0.631664	0.0740046	0.770413	0.770298	0.000183997	0.894905	5.35611e-07	-0.540207	0.0206491	-0.501202	0.0340983	-0.0590786	0.815872	0.546729	0.0188811	0.0699429	0.78272	-0.40813	0.0926896	0.191258	0.447108	-0.315366	0.202394	0.114077	0.652193	-0.359343	0.143041	-0.161007	0.523318	0.18254	0.468465
gene3575	LOC100258330	darkorange	0.845117	1.01202e-05	0.746102	0.00037716	0.152187	0.546608	0.425331	0.0784661	0.959431	3.24788e-10	0.843047	1.11771e-05	-0.678039	0.00198433	-0.505235	0.032457	-0.184489	0.463647	0.351766	0.152285	-0.135274	0.592522	-0.590083	0.00994205	-0.0204139	0.93592	-0.178948	0.477411	0.0813503	0.74829	-0.487821	0.0400051	-0.274513	0.270289	0.303213	0.221284
gene28560	LOC100853335	darkorange	0.84461	1.03709e-05	0.771364	0.000177925	0.209729	0.403563	0.382088	0.117643	0.936519	1.0854e-08	0.847703	8.92105e-06	-0.648151	0.00362521	-0.50551	0.0323474	-0.243079	0.33108	0.325659	0.18725	-0.146616	0.561554	-0.642773	0.00401386	-0.0768745	0.761749	-0.184014	0.464819	0.0736829	0.771386	-0.415707	0.086211	-0.311099	0.208901	0.160365	0.524998
gene5688	LOC100256873	darkslateblue	0.844221	1.05663e-05	0.908657	1.82369e-07	-0.0563601	0.824217	-0.0793687	0.754241	0.724133	0.000678572	0.98391	2.14806e-13	-0.627637	0.00529403	-0.546399	0.0189677	-0.106313	0.674588	0.633781	0.0047394	0.0428753	0.865858	-0.445749	0.0637427	0.27368	0.271805	-0.230132	0.358258	0.314187	0.204178	-0.353396	0.150263	-0.039963	0.874899	-0.0416131	0.869774
gene10752	LOC100244729	darkorange	0.843945	1.07072e-05	0.581668	0.0113358	0.545159	0.0192952	0.478724	0.0444469	0.870744	2.59134e-06	0.672615	0.00222449	-0.446853	0.06301	-0.573196	0.0128928	-0.045202	0.858646	0.269321	0.279817	0.0740263	0.770348	-0.496223	0.036212	-0.225052	0.369259	-0.339786	0.167724	-0.216088	0.389124	-0.238272	0.341027	-0.318386	0.197869	0.431605	0.0737002
gene24285	LOC100242023	darkslateblue	0.84387	1.07461e-05	0.943232	4.53491e-09	-0.0675222	0.790078	-0.171219	0.496939	0.666844	0.00250579	0.983056	3.24022e-13	-0.612859	0.00684636	-0.601813	0.00823186	-0.0540193	0.831416	0.707321	0.00102677	0.139944	0.579686	-0.365395	0.135942	0.307778	0.214059	-0.238539	0.340468	0.348155	0.156832	-0.263884	0.290014	0.0586405	0.817215	-0.0671194	0.791304
gene22686	LOC100252577	darkslateblue	0.843459	1.09596e-05	0.712387	0.000908996	0.338844	0.16898	0.344205	0.16191	0.850095	7.92243e-06	0.767633	0.000199944	-0.623872	0.00565924	-0.707091	0.00103242	0.07474	0.76819	0.420853	0.0820034	0.10639	0.674363	-0.454057	0.0583819	-0.163328	0.517265	-0.159693	0.526757	0.0977823	0.699497	-0.115099	0.649264	-0.0617474	0.807698	0.348999	0.155761
gene28992	LOC100853816	darkslateblue	0.843064	1.1168e-05	0.709799	0.000967677	0.316582	0.200565	0.418387	0.0840001	0.916634	9.00848e-08	0.789643	9.72395e-05	-0.565147	0.0145254	-0.500967	0.0341957	-0.138071	0.584819	0.323597	0.190222	-0.0598759	0.813428	-0.557025	0.0163352	-0.0807399	0.750122	-0.2625	0.292644	-0.0413031	0.870737	-0.387024	0.112584	-0.32065	0.194523	0.361864	0.140054
gene4577	LOC100266281	darkslateblue	0.84238	1.15372e-05	0.854815	6.22999e-06	-0.101953	0.687279	-0.257284	0.302689	0.585311	0.0107144	0.949722	1.75264e-09	-0.484826	0.0414283	-0.508192	0.0312932	0.0174485	0.945214	0.799277	6.90503e-05	0.267918	0.282427	-0.159925	0.526148	0.506912	0.0317928	-0.393436	0.106246	0.246262	0.324588	-0.37117	0.129401	0.0954041	0.706495	0.125431	0.619951
gene29384	LOC100268079	indianred3	0.841902	1.18014e-05	0.6769	0.0020329	0.473742	0.0470337	-0.362382	0.139445	0.359702	0.142613	0.733186	0.000536303	-0.0198093	0.937814	-0.516536	0.0281816	0.154683	0.539971	0.722305	0.000710827	0.61202	0.00694456	-0.00105801	0.996676	0.336578	0.172031	-0.76216	0.000236388	-0.251933	0.313207	-0.00843651	0.973496	-0.0464959	0.85464	0.120298	0.634449
gene23980	LOC104882456	darkorange	0.841362	1.21058e-05	0.843998	1.06803e-05	0.140355	0.578561	0.251165	0.314735	0.862383	4.16228e-06	0.879636	1.50851e-06	-0.690187	0.00152332	-0.617405	0.00633405	0.0247189	0.922442	0.447874	0.0623381	-0.0383511	0.87991	-0.559791	0.0156999	-0.0123582	0.961183	-0.130084	0.606922	0.211759	0.398922	-0.308201	0.213398	-0.140355	0.578561	0.150721	0.550526
gene14081	LOC100266208	darkslateblue	0.840736	1.24671e-05	0.887157	9.22625e-07	-0.10053	0.691439	-0.200931	0.424011	0.614358	0.00667393	0.938684	8.28003e-09	-0.564017	0.0147673	-0.599222	0.00858758	0.109065	0.666619	0.805901	5.39883e-05	0.282959	0.255224	-0.158455	0.53001	0.425485	0.0783464	-0.288997	0.244782	0.335373	0.173669	-0.252122	0.312832	0.188363	0.454144	0.16334	0.517234
gene25476	LOC100855175	darkslateblue	0.840723	1.2475e-05	0.815203	3.7609e-05	-0.0227899	0.928479	0.19384	0.440881	0.83205	1.85224e-05	0.868898	2.88502e-06	-0.73912	0.000457349	-0.662333	0.00274558	0.00454342	0.985725	0.603905	0.00795348	0.103785	0.681937	-0.323589	0.190233	0.132253	0.600885	-0.110267	0.663148	0.313377	0.20541	-0.294804	0.235	0.112287	0.657332	0.352586	0.151265
gene1965	LOC100244399	darkorange	0.840353	1.2693e-05	0.612085	0.00693689	0.545793	0.0191272	0.475043	0.0463472	0.895286	5.20935e-07	0.710511	0.000951229	-0.446927	0.0629612	-0.51311	0.0294286	-0.150427	0.55131	0.204997	0.414495	-0.0380939	0.88071	-0.627715	0.00528667	-0.245332	0.326476	-0.343762	0.162487	-0.229393	0.359847	-0.289717	0.243556	-0.447695	0.0624552	0.268058	0.282166
gene4570	LOC100264507	antiquewhite2	0.840024	1.28896e-05	0.868522	2.94827e-06	-0.135049	0.593141	-0.267866	0.282524	0.545839	0.0191151	0.909418	1.70983e-07	-0.539277	0.0209114	-0.632679	0.00483525	0.180282	0.474078	0.887076	9.27727e-07	0.397732	0.102144	-0.0179021	0.943792	0.488707	0.0395915	-0.299836	0.226729	0.365153	0.136222	-0.203343	0.418353	0.3245	0.188916	0.220844	0.378512
gene13460	LOC100251456	darkslateblue	0.839677	1.30996e-05	0.849382	8.20948e-06	0.0411486	0.871217	0.138265	0.584286	0.840757	1.24551e-05	0.943186	4.56359e-09	-0.637284	0.00444506	-0.475778	0.0459629	-0.224452	0.37057	0.461308	0.0539861	-0.114878	0.649897	-0.597981	0.00876217	0.132644	0.5998	-0.219917	0.380567	0.188973	0.452658	-0.466132	0.0512026	-0.244637	0.327891	-0.0149209	0.953141
gene18019	LOC100261888	blue	0.839059	1.34817e-05	0.824656	2.55061e-05	0.258587	0.300161	0.0643997	0.799594	0.701752	0.00117064	0.826951	2.31321e-05	-0.672052	0.00225075	-0.909288	1.72879e-07	0.110508	0.662453	0.579415	0.0117344	0.251708	0.313655	-0.418757	0.0836989	-0.15538	0.538124	-0.0624411	0.805577	0.33517	0.173945	0.183309	0.46656	0.204007	0.4168	-0.0394346	0.876541
gene8153	LOC100253115	darkslateblue	0.839047	1.34891e-05	0.920725	6.1027e-08	-0.0160306	0.949661	-0.101255	0.689319	0.696925	0.00130852	0.970872	2.37816e-11	-0.595124	0.00917518	-0.556655	0.0164219	-0.132727	0.59957	0.631332	0.0049545	0.071122	0.779142	-0.440411	0.0673752	0.262343	0.292943	-0.25177	0.313531	0.287688	0.247022	-0.30024	0.226073	-0.0463629	0.855051	-0.0783232	0.757385
gene16760	LOC100258799	antiquewhite2	0.838647	1.37415e-05	0.865364	3.52793e-06	-0.00111004	0.996512	-0.458691	0.0555431	0.414167	0.0874998	0.908342	1.87278e-07	-0.350461	0.153917	-0.580274	0.011581	0.14462	0.566953	0.8875	9.01479e-07	0.469245	0.0494648	-0.03229	0.898788	0.515806	0.0284439	-0.462109	0.0535162	0.237038	0.343607	-0.111697	0.659028	0.223631	0.372368	-0.018951	0.940504
gene6273	LOC100249451	darkorange	0.838455	1.38635e-05	0.742987	0.000411328	0.153888	0.542081	0.358962	0.143497	0.921623	5.5874e-08	0.861558	4.35439e-06	-0.686556	0.00165068	-0.532764	0.0228225	-0.156637	0.534799	0.351994	0.152002	-0.148222	0.557228	-0.636816	0.00448346	-0.0590956	0.81582	-0.137645	0.58599	0.148099	0.557558	-0.421475	0.0815049	-0.24175	0.333813	0.167816	0.505656
gene17689	LOC100259437	darkorange	0.838217	1.40167e-05	0.593802	0.00937148	0.408644	0.092239	0.434917	0.0712719	0.854276	6.40593e-06	0.682062	0.00182039	-0.50645	0.0319747	-0.603039	0.0080678	0.0332385	0.89583	0.373932	0.126353	0.140391	0.578462	-0.362311	0.139529	-0.121286	0.631649	-0.293486	0.237198	-0.107616	0.67081	-0.25032	0.31642	-0.157435	0.532695	0.539161	0.0209443
gene1897	LOC100263381	darkslateblue	0.837692	1.43597e-05	0.851278	7.46501e-06	0.0538693	0.831878	0.0565102	0.823755	0.787696	0.000103986	0.941375	5.83219e-09	-0.569944	0.0135338	-0.448036	0.0622319	-0.189138	0.452254	0.514374	0.0289637	-0.0416966	0.869515	-0.514311	0.0289867	0.206925	0.410022	-0.288596	0.245468	0.159536	0.52717	-0.442808	0.0657251	-0.224619	0.370204	0.0343289	0.892432
gene10040	LOC100254266	darkslateblue	0.837284	1.46315e-05	0.906047	2.26564e-07	-0.0875299	0.729823	0.0787442	0.756119	0.819632	3.14394e-05	0.96575	8.55167e-11	-0.772978	0.000169052	-0.645013	0.00384806	-0.0755014	0.765891	0.60257	0.00813027	0.000476649	0.998502	-0.474481	0.0466429	0.159023	0.528517	-0.0827403	0.744125	0.402972	0.0972968	-0.330075	0.180991	0.0428921	0.865806	0.103772	0.681976
gene27432	LOC100245282	antiquewhite2	0.83717	1.47081e-05	0.83318	1.76151e-05	0.0458009	0.856791	-0.498502	0.0352323	0.3604	0.141784	0.866824	3.24871e-06	-0.297699	0.230218	-0.627233	0.00533233	0.245051	0.327048	0.94163	5.63642e-09	0.598725	0.00865711	0.088276	0.727602	0.535484	0.0220083	-0.508898	0.0310198	0.1967	0.434035	-0.035059	0.890157	0.306468	0.216117	0.0805796	0.750603
gene21882	LOC100259267	darkslateblue	0.83708	1.47687e-05	0.869714	2.7519e-06	-0.0523595	0.836529	0.0393274	0.876874	0.793511	8.49308e-05	0.967086	6.24596e-11	-0.643923	0.00392806	-0.492284	0.0379544	-0.129383	0.608876	0.570738	0.013375	-0.0302662	0.905104	-0.480685	0.0434594	0.258496	0.300338	-0.233031	0.352066	0.2542	0.308725	-0.465407	0.0516135	-0.127508	0.614122	0.0777415	0.759137
gene24697	LOC100855129	darkorange	0.836838	1.49327e-05	0.708447	0.000999553	0.202574	0.420152	0.454287	0.0582387	0.962114	1.89469e-10	0.81939	3.17529e-05	-0.636395	0.00451829	-0.46565	0.0514758	-0.189859	0.450501	0.307104	0.215116	-0.15479	0.539688	-0.607829	0.00745182	-0.0432799	0.864603	-0.212577	0.397061	0.0127331	0.960007	-0.515506	0.0285522	-0.344099	0.162048	0.304637	0.219014
gene24867	LOC100232901	antiquewhite2	0.836714	1.50179e-05	0.739998	0.00044654	0.205812	0.4126	-0.460843	0.0542601	0.319839	0.195718	0.777531	0.000146016	-0.187867	0.455356	-0.654234	0.00322325	0.331705	0.178716	0.928618	2.70492e-08	0.724687	0.000669055	0.186486	0.458736	0.482848	0.042389	-0.598187	0.00873304	0.0494946	0.845369	0.0472682	0.85225	0.316268	0.201035	0.244745	0.327672
gene8071	LOC100263377	darkslateblue	0.83633	1.5283e-05	0.721052	0.000733671	0.285442	0.250897	0.334808	0.17444	0.890022	7.58109e-07	0.819934	3.10524e-05	-0.53102	0.0233569	-0.44444	0.0646197	-0.184924	0.462575	0.337094	0.171333	-0.0783762	0.757226	-0.566883	0.0141601	-0.0181302	0.943077	-0.306934	0.215383	-0.050891	0.841058	-0.438641	0.0686125	-0.368998	0.131835	0.259482	0.298431
gene6339	LOC100247693	darkslateblue	0.83614	1.5416e-05	0.904466	2.57597e-07	-0.120762	0.633133	-0.308344	0.213175	0.55812	0.0160813	0.963188	1.51061e-10	-0.504231	0.0328598	-0.541788	0.0202089	0.0417628	0.86931	0.818448	3.29981e-05	0.275782	0.26799	-0.17163	0.495892	0.494907	0.0367871	-0.351333	0.152825	0.31355	0.205147	-0.292023	0.239654	0.140533	0.578074	0.0363117	0.886256
gene19979	LOC100259498	antiquewhite2	0.835989	1.55224e-05	0.732883	0.000540629	0.294306	0.235829	-0.50649	0.031959	0.281053	0.258577	0.768607	0.000193982	-0.0770847	0.761115	-0.573085	0.0129142	0.285538	0.25073	0.876225	1.86546e-06	0.705034	0.00108396	0.137279	0.586994	0.482495	0.0425625	-0.696861	0.00131043	-0.0652001	0.797152	0.0421505	0.868107	0.176116	0.48452	0.107261	0.671838
gene729	LOC100246465	antiquewhite2	0.835938	1.55577e-05	0.680443	0.00188498	0.382495	0.11722	-0.341806	0.165048	0.336046	0.172753	0.685754	0.00167997	-0.0971666	0.701307	-0.629868	0.00508685	0.376833	0.123204	0.837633	1.43989e-05	0.755403	0.000288956	0.203825	0.417226	0.378939	0.120954	-0.666619	0.00251734	-0.127114	0.615225	0.0939961	0.710649	0.214931	0.391728	0.347617	0.157517
gene21373	LOC100257926	darkorange	0.835028	1.62123e-05	0.718878	0.000774747	0.218464	0.383801	0.448501	0.0619277	0.96255	1.7297e-10	0.828191	2.19295e-05	-0.631728	0.00491919	-0.453229	0.0589009	-0.235437	0.346973	0.277034	0.265736	-0.192843	0.443281	-0.664043	0.00265258	-0.0708711	0.779903	-0.208398	0.406622	0.00997695	0.968659	-0.509568	0.0307625	-0.38771	0.111893	0.218707	0.383259
gene27406	LOC100250873	darkslateblue	0.834799	1.63807e-05	0.898855	3.99321e-07	0.128133	0.61237	0.242673	0.331913	0.856707	5.64445e-06	0.875603	1.93785e-06	-0.815641	3.69557e-05	-0.815429	3.72705e-05	-0.089238	0.724742	0.465699	0.051448	-0.00266608	0.991623	-0.603438	0.00801503	-0.178463	0.478624	0.0433757	0.864306	0.385725	0.1139	-0.0434938	0.86394	0.0576484	0.82026	-0.03172	0.900566
gene4245	LOC100266369	darkorange	0.834244	1.67954e-05	0.820045	3.09104e-05	0.032461	0.898255	0.309147	0.211924	0.921163	5.8468e-08	0.901806	3.18128e-07	-0.744188	0.000397861	-0.54896	0.0183045	-0.157093	0.533595	0.413813	0.0877984	-0.146501	0.561864	-0.613071	0.00682181	0.0280257	0.912102	-0.104525	0.679783	0.232694	0.352783	-0.44539	0.063982	-0.185924	0.460116	0.133869	0.596404
gene7670	LOC100248352	darkorange	0.833956	1.70143e-05	0.880979	1.38506e-06	0.0456933	0.857124	0.275433	0.268622	0.903193	2.85193e-07	0.909255	1.73369e-07	-0.831489	1.89874e-05	-0.713322	0.000888555	-0.11416	0.651954	0.445939	0.0636163	-0.0978842	0.699198	-0.637666	0.00441388	-0.0951925	0.707119	0.0257156	0.919324	0.377517	0.12247	-0.222226	0.375458	-0.0312691	0.901973	0.0116776	0.96332
gene8146	LOC100242827	darkorange	0.833831	1.71099e-05	0.616585	0.00642412	0.481646	0.0429815	0.496819	0.0359536	0.919511	6.86475e-08	0.723211	0.000694687	-0.483788	0.0419304	-0.492178	0.0380022	-0.17594	0.484964	0.213216	0.39561	-0.0726122	0.774626	-0.623344	0.00571202	-0.209212	0.40475	-0.318472	0.197742	-0.196089	0.435493	-0.363578	0.138048	-0.440111	0.0675836	0.320111	0.195315
gene19424	LOC100248073	indianred3	0.833725	1.71912e-05	0.591836	0.00966979	0.667577	0.00246853	-0.185709	0.460643	0.373463	0.126866	0.602416	0.00815088	-0.0202799	0.93634	-0.660407	0.00285354	0.241171	0.335008	0.634445	0.00468243	0.687592	0.00161347	0.0093774	0.970541	0.0871197	0.731044	-0.685783	0.0016789	-0.310458	0.20989	0.215564	0.390302	0.0285376	0.910502	0.20438	0.415931
gene5130	LOC100263337	darkorange	0.833133	1.76519e-05	0.7671	0.000203271	0.17299	0.492431	0.404331	0.0960667	0.944117	4.01018e-09	0.847802	8.87764e-06	-0.677111	0.00202385	-0.505871	0.0322038	-0.206591	0.410795	0.318817	0.19723	-0.169174	0.50217	-0.649062	0.00356254	-0.065178	0.797219	-0.155042	0.539019	0.0999518	0.693133	-0.434694	0.0714336	-0.30248	0.222458	0.208496	0.406397
gene15988	LOC100256300	indianred3	0.833111	1.76694e-05	0.751307	0.000325378	0.325716	0.187168	-0.411103	0.0901065	0.312435	0.206849	0.722295	0.000711014	-0.204659	0.415281	-0.775932	0.000153782	0.310295	0.210142	0.879297	1.54113e-06	0.763541	0.000226697	0.145614	0.564262	0.293901	0.236504	-0.522024	0.0262703	0.0621254	0.806542	0.269805	0.278922	0.373132	0.12723	0.122763	0.62747
gene25514	LOC100263202	darkslateblue	0.832422	1.82196e-05	0.746803	0.0003698	0.146933	0.560699	0.276005	0.267589	0.84079	1.24355e-05	0.830188	2.01048e-05	-0.604549	0.00786933	-0.534884	0.0221862	0.0568917	0.822584	0.456593	0.0568151	0.0124928	0.960761	-0.451885	0.0597499	0.07505	0.767254	-0.223812	0.371971	0.110987	0.661073	-0.357139	0.14569	-0.14891	0.555378	0.334726	0.174551
gene6678	LOC100255642	darkorange	0.832373	1.82593e-05	0.57722	0.0121334	0.476022	0.045836	0.523741	0.0256935	0.899514	3.79793e-07	0.671681	0.00226818	-0.481259	0.0431733	-0.530193	0.0236137	-0.061572	0.808235	0.252403	0.312274	0.0193744	0.939177	-0.499932	0.0346281	-0.194606	0.439042	-0.311153	0.208817	-0.195691	0.436443	-0.313263	0.205584	-0.332746	0.177274	0.46332	0.0528116
gene19951	LOC100250866	antiquewhite2	0.831421	1.90444e-05	0.841329	1.21244e-05	-0.0430378	0.865354	-0.0174694	0.945149	0.673413	0.00218774	0.848957	8.38499e-06	-0.629931	0.00508113	-0.699215	0.00124151	0.00812026	0.974489	0.741802	0.000424999	0.296653	0.231938	-0.146464	0.561965	0.264961	0.287977	-0.198818	0.429003	0.316912	0.20007	-0.191902	0.44555	0.264535	0.288782	0.321091	0.193874
gene23014	LOC100242396	darkorange	0.831142	1.92799e-05	0.838251	1.39948e-05	0.026666	0.916352	0.181357	0.471402	0.86133	4.40875e-06	0.928826	2.64434e-08	-0.662178	0.00275413	-0.488401	0.0397341	-0.211914	0.39857	0.458004	0.0559572	-0.113294	0.654439	-0.579842	0.0116579	0.127159	0.615098	-0.198941	0.428711	0.192271	0.44466	-0.476725	0.0454714	-0.226842	0.365361	0.0561933	0.824729
gene5036	LOC100256393	antiquewhite2	0.830856	1.9524e-05	0.901263	3.31904e-07	-0.072227	0.775793	-0.258099	0.301106	0.539443	0.0208643	0.896183	4.87699e-07	-0.619024	0.00615928	-0.807934	4.9969e-05	0.228121	0.362589	0.872615	2.32022e-06	0.432374	0.0731307	-0.0799077	0.752621	0.314517	0.203678	-0.176374	0.483871	0.460902	0.0542254	0.0331002	0.896262	0.437438	0.0694636	0.116612	0.644941
gene15807	LOC104880870	darkslateblue	0.83072	1.96417e-05	0.840395	1.2668e-05	-0.102597	0.685401	-0.045019	0.859213	0.726516	0.000638387	0.950648	1.51496e-09	-0.569384	0.0136466	-0.437041	0.0697458	-0.0740841	0.770173	0.643955	0.00392567	0.0569696	0.822344	-0.340375	0.166941	0.401402	0.0987316	-0.319431	0.19632	0.216206	0.388858	-0.519166	0.0272526	-0.0836003	0.741551	0.167771	0.505773
gene16257	LOC100262365	darkorange	0.830579	1.97633e-05	0.736084	0.00049642	0.151202	0.549239	0.412856	0.0886091	0.954266	8.33459e-10	0.844985	1.01848e-05	-0.711546	0.000927738	-0.555063	0.0167981	-0.129208	0.609365	0.358684	0.143829	-0.125719	0.619142	-0.59754	0.00882502	-0.0630837	0.803613	-0.128554	0.611195	0.135792	0.59109	-0.422388	0.0807782	-0.218775	0.383108	0.320481	0.19477
gene14775	LOC100263642	darkslateblue	0.830327	1.99831e-05	0.90065	3.4804e-07	-0.0297528	0.906707	-0.33109	0.179572	0.52981	0.0237333	0.949872	1.71204e-09	-0.438851	0.0684652	-0.527515	0.0244604	-0.020252	0.936427	0.771138	0.000179197	0.267968	0.282335	-0.228608	0.361538	0.444348	0.0646815	-0.39576	0.104013	0.2443	0.328581	-0.248039	0.320996	0.0601319	0.812644	-0.0722268	0.775794
gene21923	LOC100244670	darkslateblue	0.830002	2.02696e-05	0.896565	4.74116e-07	0.0442768	0.861512	-0.240022	0.337384	0.551687	0.0176188	0.902394	3.03773e-07	-0.59129	0.00975395	-0.805614	5.45789e-05	0.101832	0.687633	0.769012	0.00019155	0.348781	0.156037	-0.244768	0.327625	0.184414	0.463833	-0.181382	0.47134	0.404455	0.0959556	0.0745428	0.768786	0.299762	0.226849	-0.0895921	0.72369
gene19388	LOC100261743	darkslateblue	0.83	2.25e-05	0.8	6.07e-05	-0.615653	0.00652767	-0.734039	0.000524289	-0.100774	0.690725	0.511269	0.0301161	-0.250919	0.315224	-0.220414	0.379464	0.123761	0.624653	0.749475	0.000342869	0.31219	0.207225	0.287417	0.247488	0.724449	0.000673138	-0.0455132	0.857682	0.61432	0.00667822	-0.0692944	0.784689	0.569042	0.013716	-0.206989	0.409873
gene8918	LOC104879763	darkslateblue	0.829652	2.0581e-05	0.876609	1.82198e-06	-0.0361392	0.886792	-0.0328356	0.897087	0.73819	0.000469035	0.959234	3.3742e-10	-0.585793	0.0106342	-0.460246	0.0546138	-0.228088	0.362661	0.578218	0.0119507	-0.0106789	0.966455	-0.462393	0.0533502	0.27607	0.267471	-0.265336	0.287269	0.242555	0.332155	-0.435502	0.0708489	-0.13241	0.600449	-0.0208	0.93471
gene24328	LOC100245527	antiquewhite2	0.829312	2.08887e-05	0.825198	2.49269e-05	-0.0869742	0.731478	-0.340766	0.166422	0.468815	0.0497021	0.870533	2.62347e-06	-0.424023	0.0794876	-0.590026	0.00995093	0.21201	0.398352	0.919741	6.71468e-08	0.491712	0.0382125	0.0860626	0.734195	0.556514	0.0164549	-0.403663	0.0966697	0.275634	0.268258	-0.18682	0.457917	0.326435	0.186139	0.266569	0.284952
gene57	LOC100249104	darkslateblue	0.829161	2.10266e-05	0.852138	7.14693e-06	-0.112915	0.655527	0.00609627	0.980847	0.762581	0.000233399	0.950312	1.5979e-09	-0.639541	0.0042634	-0.494691	0.0368822	-0.127632	0.613773	0.634195	0.00470381	0.0344855	0.891943	-0.370434	0.130223	0.329455	0.181861	-0.235752	0.346309	0.283089	0.254996	-0.471591	0.0481849	-0.0316014	0.900937	0.140671	0.577697
gene13329	LOC100252058	darkslateblue	0.828569	2.15739e-05	0.885913	1.00315e-06	-0.107261	0.671839	-0.163232	0.517514	0.653032	0.00329967	0.960184	2.80278e-10	-0.551704	0.0176146	-0.478462	0.0445806	-0.047242	0.852331	0.699982	0.00121972	0.119092	0.637876	-0.304473	0.219275	0.406737	0.0939175	-0.298961	0.228154	0.290306	0.242556	-0.392221	0.107426	0.00322081	0.98988	0.0176514	0.944578
gene20816	LOC100242115	darkslateblue	0.828485	2.16522e-05	0.684824	0.00171446	0.274072	0.27109	0.23937	0.338738	0.808218	4.94286e-05	0.817424	3.4398e-05	-0.426367	0.0776634	-0.357126	0.145705	-0.20692	0.410034	0.326559	0.185963	-0.0838972	0.740663	-0.577841	0.0120194	0.0718464	0.776946	-0.401752	0.0984104	-0.116887	0.644155	-0.496701	0.0360047	-0.443728	0.0651001	0.122587	0.627966
gene20782	LOC100255780	darkorange	0.828431	2.17025e-05	0.79806	7.21722e-05	0.0775764	0.759634	0.311686	0.207999	0.927514	3.0474e-08	0.900864	3.42319e-07	-0.690731	0.00150494	-0.474868	0.046439	-0.225069	0.369221	0.366056	0.135183	-0.192632	0.44379	-0.654656	0.0031968	0.0235552	0.926083	-0.159749	0.526612	0.156167	0.53604	-0.506704	0.0318748	-0.297674	0.23026	0.112826	0.655782
gene19300	LOC100261629	darkslateblue	0.828269	2.18555e-05	0.876102	1.87959e-06	-0.101455	0.688735	-0.368852	0.132	0.501214	0.0340934	0.938685	8.27898e-09	-0.448677	0.0618133	-0.549415	0.0181888	0.0839881	0.740391	0.865324	3.53592e-06	0.36477	0.136664	-0.0790509	0.755196	0.535634	0.0219641	-0.395998	0.103786	0.290162	0.242799	-0.244783	0.327594	0.195921	0.435895	0.0665863	0.792927
gene22653	LOC100257797	darkslateblue	0.827681	2.24172e-05	0.823968	2.6257e-05	0.00186011	0.994155	0.00239763	0.992467	0.752991	0.000309963	0.947984	2.28783e-09	-0.596127	0.00902852	-0.501202	0.0340982	-0.128132	0.612375	0.570131	0.0134964	0.00714931	0.977539	-0.467274	0.0505598	0.236718	0.344278	-0.258564	0.300206	0.227459	0.364023	-0.41921	0.0833299	-0.116813	0.644366	0.0572493	0.821485
gene22715	LOC100260981	darkslateblue	0.827604	2.24917e-05	0.847272	9.11187e-06	0.133143	0.598416	0.208564	0.406241	0.848	8.79128e-06	0.897789	4.32761e-07	-0.661915	0.0027687	-0.567359	0.0140613	-0.208081	0.407352	0.445837	0.0636839	-0.0643583	0.79972	-0.580274	0.0115811	0.0161656	0.949237	-0.15644	0.53532	0.209075	0.405065	-0.303299	0.221146	-0.168229	0.504594	0.105425	0.677165
gene17320	LOC100249585	darkslateblue	0.827563	2.25311e-05	0.802787	6.06774e-05	0.0593285	0.815106	0.128242	0.612065	0.824157	2.60493e-05	0.920897	6.00082e-08	-0.610684	0.00710315	-0.47202	0.0479536	-0.19627	0.43506	0.461736	0.0537343	-0.0823186	0.745388	-0.560314	0.0155821	0.130462	0.605868	-0.244211	0.328761	0.15744	0.532681	-0.452015	0.0596674	-0.227384	0.364185	0.0704202	0.781271
gene4176	LOC100256096	darkslateblue	0.827509	2.25838e-05	0.705052	0.00108349	0.142758	0.572009	-0.307084	0.215148	0.426562	0.0775132	0.779765	0.000135724	-0.331431	0.179097	-0.700828	0.00119605	0.377966	0.12199	0.882027	1.2949e-06	0.63205	0.00489063	0.125606	0.619458	0.401879	0.0982937	-0.465182	0.0517416	0.13211	0.601283	-0.00368533	0.988421	0.34689	0.158446	0.34385	0.162372
gene13799	LOC100266188	darkorange	0.827426	2.26642e-05	0.775168	0.000157616	0.138538	0.583538	0.347371	0.157831	0.92535	3.82946e-08	0.864553	3.69175e-06	-0.641737	0.00409249	-0.450385	0.0607083	-0.216732	0.387677	0.352854	0.150934	-0.160617	0.524338	-0.610924	0.00707437	0.0188674	0.940766	-0.20403	0.416748	0.0837417	0.741128	-0.496767	0.0359761	-0.322055	0.192464	0.209178	0.404828
gene12433	LOC100244693	darkslateblue	0.827015	2.30686e-05	0.826273	2.38131e-05	-0.126647	0.616536	0.068705	0.78648	0.796126	7.73829e-05	0.939445	7.51061e-09	-0.67311	0.00220162	-0.487614	0.0401023	-0.101759	0.687848	0.592119	0.00962636	-0.0157553	0.950524	-0.406493	0.0941345	0.290099	0.242906	-0.196352	0.434865	0.291592	0.240379	-0.504831	0.0326189	-0.0518796	0.838008	0.134969	0.593363
gene18413	LOC100251060	darkorange	0.826751	2.33312e-05	0.805777	5.4242e-05	0.097829	0.69936	0.287036	0.248143	0.911933	1.37607e-07	0.906925	2.10753e-07	-0.682159	0.0018166	-0.488911	0.0394967	-0.263115	0.291473	0.365476	0.13585	-0.188217	0.4545	-0.674428	0.00214169	0.00693185	0.978222	-0.158297	0.530425	0.164861	0.513286	-0.459207	0.0552332	-0.298447	0.228993	0.0396384	0.875908
gene12069	LOC104880217	darkorange	0.826316	2.37693e-05	0.620064	0.00604914	0.306158	0.216605	0.527387	0.0245014	0.942636	4.92036e-09	0.729388	0.000592595	-0.576403	0.0122845	-0.484009	0.0418232	-0.107401	0.671434	0.274861	0.269658	-0.0793854	0.75419	-0.530131	0.0236331	-0.107008	0.672573	-0.240676	0.336031	-0.080728	0.750158	-0.452081	0.0596253	-0.321034	0.193958	0.448903	0.0616664
gene3130	LOC104878761	darkslateblue	0.826308	2.37772e-05	0.823733	2.65179e-05	0.0805458	0.750704	0.180855	0.472651	0.847848	8.8577e-06	0.916586	9.0482e-08	-0.647666	0.00365894	-0.498106	0.0354013	-0.224169	0.37119	0.41313	0.0883761	-0.132382	0.600528	-0.633909	0.00472844	0.0550658	0.828196	-0.187188	0.457017	0.182703	0.468061	-0.410507	0.0906201	-0.249952	0.317156	-0.00471271	0.985193
gene19996	LOC100244055	darkslateblue	0.826168	2.39199e-05	0.867691	3.09221e-06	-0.0605216	0.81145	0.0854875	0.735911	0.816068	3.63292e-05	0.957459	4.71882e-10	-0.664999	0.00260171	-0.475392	0.0461647	-0.17478	0.487895	0.531669	0.023157	-0.0820589	0.746166	-0.517713	0.0277629	0.225444	0.368403	-0.197291	0.432627	0.263999	0.289796	-0.486679	0.0405435	-0.154774	0.539729	0.052381	0.836463
gene20112	LOC100245569	darkslateblue	0.826137	2.39514e-05	0.745815	0.000380198	0.119187	0.637606	-0.0589431	0.816288	0.582474	0.011196	0.77951	0.000136868	-0.549644	0.0181307	-0.817281	3.45964e-05	0.328907	0.182632	0.755088	0.000291628	0.461526	0.053858	-0.0726287	0.774576	0.174384	0.488895	-0.225333	0.368644	0.269077	0.28027	0.0585871	0.817379	0.346529	0.158909	0.296957	0.231438
gene25478	LOC100261322	darkslateblue	0.8257	2.44011e-05	0.900868	3.42234e-07	-0.147329	0.559633	-0.181464	0.471137	0.645427	0.00381804	0.962436	1.77146e-10	-0.614251	0.00668605	-0.568081	0.0139124	-0.0930719	0.713379	0.732921	0.000540084	0.151699	0.54791	-0.291181	0.241074	0.369934	0.130783	-0.227764	0.363363	0.376804	0.123236	-0.318439	0.197791	0.118426	0.639768	-0.00789341	0.975202
gene2902	LOC100245139	antiquewhite2	0.824712	2.54462e-05	0.899936	3.67704e-07	-0.011462	0.963996	-0.44416	0.064808	0.421386	0.0815766	0.901863	3.16712e-07	-0.426364	0.0776663	-0.687601	0.00161314	0.13769	0.585867	0.905541	2.36106e-07	0.497054	0.0358522	-0.0312654	0.901985	0.44256	0.0658947	-0.36725	0.133817	0.325917	0.18688	0.00778512	0.975542	0.334189	0.175287	-0.00516699	0.983766
gene3997	LOC100250684	antiquewhite2	0.824575	2.55939e-05	0.662175	0.00275431	0.319237	0.196607	-0.43772	0.0692635	0.286361	0.249306	0.70879	0.000991393	-0.0323257	0.898677	-0.526001	0.0249495	0.313374	0.205414	0.865603	3.48075e-06	0.738213	0.000468739	0.229099	0.36048	0.502988	0.0333636	-0.735079	0.000509963	-0.141655	0.575011	-0.0126389	0.960302	0.172552	0.493545	0.289051	0.244691
gene19998	LOC104881677	darkslateblue	0.824222	2.59779e-05	0.851518	7.37483e-06	-0.0740608	0.770243	0.124957	0.621284	0.830237	2.00622e-05	0.934913	1.31878e-08	-0.685884	0.00167519	-0.492208	0.0379886	-0.158284	0.53046	0.538047	0.0212622	-0.0640002	0.800814	-0.476187	0.0457503	0.216886	0.387331	-0.174987	0.487372	0.270765	0.277147	-0.490034	0.0389778	-0.114019	0.652359	0.109101	0.666513
gene1149	LOC100253004	darkslateblue	0.823817	2.64245e-05	0.881857	1.30911e-06	-0.149256	0.55445	-0.26746	0.283283	0.587459	0.0103609	0.961328	2.22774e-10	-0.539792	0.0207656	-0.537816	0.0213286	0.00272663	0.991433	0.801619	6.33625e-05	0.239763	0.337923	-0.186819	0.457919	0.480228	0.0436878	-0.316997	0.199942	0.333084	0.176806	-0.327491	0.184636	0.143293	0.570552	0.0698213	0.783089
gene21842	LOC100260301	darkslateblue	0.823647	2.66143e-05	0.869806	2.73723e-06	-0.0805501	0.750692	-0.232422	0.35336	0.6027	0.00811294	0.959078	3.47726e-10	-0.478542	0.0445398	-0.449705	0.0611461	-0.05357	0.8328	0.715112	0.00085045	0.157382	0.532833	-0.282665	0.255738	0.457863	0.0560424	-0.377229	0.122779	0.23154	0.355242	-0.397979	0.101912	-0.025206	0.920918	0.0132006	0.958539
gene15882	LOC100255191	darkslateblue	0.822911	2.74483e-05	0.864574	3.68736e-06	0.152292	0.546329	0.178604	0.478271	0.818917	3.23732e-05	0.880574	1.42134e-06	-0.782071	0.000125748	-0.821621	2.89634e-05	-0.0401163	0.874423	0.475901	0.0458992	0.0211012	0.933767	-0.60374	0.00797523	-0.177884	0.480075	0.0220309	0.930855	0.381391	0.118371	-0.0148972	0.953216	0.0588563	0.816554	-0.0737145	0.771291
gene10872	LOC100233062	darkslateblue	0.822409	2.80288e-05	0.896146	4.89034e-07	-0.122009	0.629601	-0.205757	0.412728	0.628857	0.00517991	0.969266	3.63517e-11	-0.549735	0.0181077	-0.489754	0.0391067	-0.052917	0.834811	0.715397	0.000844509	0.129162	0.609494	-0.305564	0.217543	0.419435	0.0831473	-0.2954	0.23401	0.313318	0.2055	-0.3669	0.134217	0.0227235	0.928687	-0.0311769	0.902261
gene18753	LOC100252850	darkslateblue	0.822268	2.81945e-05	0.817428	3.43923e-05	0.226315	0.366506	0.116173	0.646195	0.758028	0.000267472	0.861758	4.30704e-06	-0.60407	0.00793188	-0.655089	0.00316985	-0.110285	0.663097	0.465221	0.0517196	0.0495865	0.845085	-0.541525	0.0202817	-0.0496363	0.844931	-0.172565	0.493511	0.197682	0.431697	-0.0922281	0.715875	-0.096428	0.703479	-0.0531042	0.834234
gene5269	LOC100267747	indianred3	0.822214	2.82578e-05	0.584161	0.0109076	0.508046	0.0313499	-0.337957	0.170171	0.298021	0.229691	0.630624	0.00501819	0.0168484	0.947096	-0.586978	0.0104392	0.306394	0.216233	0.763581	0.000226422	0.761334	0.000242345	0.171359	0.496582	0.312713	0.206423	-0.748467	0.000352827	-0.262664	0.292332	0.11492	0.649779	0.124314	0.623095	0.284946	0.251756
gene22973	LOC100249284	darkslateblue	0.822183	2.82946e-05	0.822985	2.73628e-05	0.00962413	0.969767	-0.113413	0.654097	0.639642	0.00425538	0.902083	3.11294e-07	-0.634582	0.00467075	-0.729062	0.000597654	0.220724	0.378778	0.722602	0.000705502	0.259704	0.298005	-0.25792	0.301454	0.197162	0.432935	-0.160171	0.525505	0.388229	0.111373	-0.0771568	0.760898	0.229513	0.359588	0.107678	0.67063
gene13666	LOC100249766	indianred3	0.821606	2.89808e-05	0.566845	0.014168	0.627774	0.00528111	-0.223665	0.372293	0.363117	0.138585	0.616157	0.00647153	0.0328682	0.896985	-0.539332	0.0208957	0.296068	0.232905	0.633475	0.00476591	0.657082	0.00304807	0.0369237	0.88435	0.192942	0.443041	-0.758713	0.000262095	-0.360872	0.141224	0.107167	0.672111	-0.054367	0.830346	0.26429	0.289245
gene19665	LOC100256653	darkslateblue	0.821132	2.95558e-05	0.923731	4.52285e-08	-0.154197	0.541261	-0.285912	0.250083	0.54808	0.0185303	0.932733	1.70446e-08	-0.600989	0.00834375	-0.676352	0.00205663	0.12735	0.614562	0.853085	6.81022e-06	0.328619	0.183039	-0.125237	0.620495	0.405775	0.0947725	-0.203146	0.418812	0.459628	0.0549818	-0.129284	0.609154	0.331027	0.17966	0.0361485	0.886764
gene15161	WKRY	antiquewhite2	0.8209	2.98407e-05	0.864176	3.77005e-06	-0.0987121	0.696767	-0.383913	0.115754	0.445054	0.0642073	0.879736	1.49901e-06	-0.480111	0.0437469	-0.690438	0.00151483	0.23015	0.35822	0.939328	7.62503e-09	0.512835	0.0295306	0.0595211	0.814515	0.489125	0.0393976	-0.316832	0.20019	0.378447	0.121477	-0.0510644	0.840523	0.421352	0.0816032	0.137149	0.587352
gene19997	LOC100266391	darkslateblue	0.820507	3.03289e-05	0.891244	6.96078e-07	-0.135665	0.591443	-0.0999602	0.693109	0.706308	0.0010518	0.974892	7.3409e-12	-0.62675	0.00537829	-0.509497	0.0307895	-0.0929434	0.713759	0.66693	0.00250143	0.0567584	0.822993	-0.373273	0.127075	0.359334	0.143052	-0.236311	0.345132	0.328245	0.183568	-0.416142	0.0858493	-0.00544829	0.982882	0.0374592	0.882684
gene26555	LOC100258958	darkorange	0.82022	3.0689e-05	0.693695	0.00140813	0.31589	0.201605	0.483425	0.0421073	0.941025	6.10937e-09	0.77511	0.00015791	-0.612931	0.00683805	-0.509315	0.0308596	-0.283888	0.253599	0.214113	0.393577	-0.184377	0.463924	-0.71017	0.000959075	-0.202759	0.419718	-0.176072	0.484633	-0.0169115	0.946898	-0.386451	0.113163	-0.389515	0.11009	0.104183	0.680779
gene25340	LOC100260625	darkslateblue	0.819702	3.13487e-05	0.893657	5.86274e-07	-0.033057	0.896396	-0.128871	0.610306	0.67349	0.00218419	0.947881	2.32331e-09	-0.569548	0.0136136	-0.540731	0.0205024	-0.0910112	0.71948	0.660406	0.0028536	0.112612	0.656399	-0.364951	0.136455	0.2953	0.234177	-0.264586	0.288685	0.282248	0.25647	-0.306275	0.21642	-0.00807583	0.974629	-0.0262774	0.917567
PB.74	#N/A	darkslateblue	0.819	3.22626e-05	0.865466	3.50779e-06	-0.0539256	0.831705	0.0811775	0.748809	0.796462	7.6454e-05	0.939569	7.3919e-09	-0.63893	0.00431197	-0.449851	0.061052	-0.178448	0.478661	0.52188	0.026319	-0.0815058	0.747824	-0.504691	0.0326749	0.230206	0.3581	-0.203749	0.417402	0.253059	0.310976	-0.477482	0.0450817	-0.163442	0.516969	0.0294319	0.907709
gene28214	LOC100854247	antiquewhite2	0.81892	3.23689e-05	0.581926	0.0112908	0.465209	0.0517263	-0.257766	0.301754	0.335579	0.173388	0.612185	0.00692514	-0.0714405	0.778176	-0.659919	0.00288139	0.308233	0.213348	0.78084	0.000130994	0.77494	0.000158774	0.209041	0.405142	0.276367	0.266936	-0.65669	0.00307172	-0.187225	0.456925	0.140301	0.578708	0.232558	0.353072	0.399583	0.100412
gene292	LOC100247480	antiquewhite2	0.818759	3.25814e-05	0.79494	8.07322e-05	0.179784	0.475321	-0.536955	0.0215778	0.295419	0.233979	0.819661	3.14015e-05	-0.183587	0.465873	-0.608715	0.00734213	0.243464	0.330291	0.890096	7.54222e-07	0.63309	0.00479934	0.069173	0.785058	0.476323	0.0456796	-0.579974	0.0116345	0.0899323	0.72268	0.0581435	0.81874	0.235319	0.34722	-0.00391762	0.987691
gene17451	LOC100265122	darkorange	0.818487	3.29445e-05	0.810514	4.52368e-05	0.0873346	0.730404	0.390068	0.109542	0.954318	8.2607e-10	0.868618	2.93196e-06	-0.800635	6.5701e-05	-0.629742	0.00509837	-0.131833	0.602051	0.37268	0.127728	-0.154221	0.541197	-0.644318	0.0038989	-0.10734	0.671609	-0.0130227	0.959098	0.267926	0.282413	-0.353968	0.149558	-0.145287	0.565147	0.165028	0.512854
gene12397	LOC104880253	darkslateblue	0.818414	3.30428e-05	0.739227	0.000456009	0.264271	0.289281	0.386613	0.112999	0.914695	1.076e-07	0.807846	5.01385e-05	-0.685895	0.00167479	-0.648464	0.00360356	-0.0639524	0.800959	0.327826	0.184161	-0.0684647	0.787211	-0.625685	0.00548094	-0.188278	0.454353	-0.114037	0.652307	0.110169	0.663433	-0.247397	0.32229	-0.207714	0.408198	0.185509	0.461134
gene26311	LOC100267532	darkslateblue	0.818266	3.32433e-05	0.925788	3.65841e-08	-0.101497	0.688612	-0.130595	0.605498	0.684742	0.00171754	0.978192	2.4024e-12	-0.639017	0.00430502	-0.566285	0.0142852	-0.124733	0.621915	0.659315	0.00291625	0.0613711	0.80885	-0.419827	0.0828302	0.287682	0.247033	-0.193826	0.440915	0.371938	0.128548	-0.305826	0.21713	0.0259145	0.918702	-0.0878337	0.728918
gene29106	LOC100251676	darkslateblue	0.817742	3.39577e-05	0.867799	3.07312e-06	-0.180347	0.473917	-0.223855	0.371877	0.585252	0.0107243	0.924161	4.32909e-08	-0.559411	0.0157861	-0.550103	0.0180147	0.0235181	0.926199	0.827308	2.27797e-05	0.278612	0.262909	-0.098412	0.697648	0.494262	0.0370717	-0.280774	0.259069	0.364516	0.136958	-0.315707	0.20188	0.231076	0.356235	0.191187	0.447281
gene13781	LOC100262909	darkslateblue	0.817608	3.41428e-05	0.766205	0.000208964	0.142783	0.571941	0.186102	0.459677	0.820421	3.04368e-05	0.87038	2.64705e-06	-0.534356	0.0223432	-0.401874	0.0982982	-0.164147	0.515138	0.421798	0.0812473	-0.0736132	0.771597	-0.519608	0.0270989	0.128871	0.610307	-0.298931	0.228203	0.058826	0.816647	-0.472639	0.0476213	-0.302537	0.222367	0.184824	0.462821
gene8133	LOC100266720	darkorange	0.81644	3.57901e-05	0.798478	7.10867e-05	0.0390646	0.877691	0.370559	0.130082	0.948713	2.0483e-09	0.881796	1.31433e-06	-0.798627	7.07027e-05	-0.581378	0.0113865	-0.140807	0.577325	0.3762	0.123887	-0.183141	0.466977	-0.6427	0.00401935	-0.0634866	0.802382	-0.0154573	0.951459	0.288258	0.246046	-0.396312	0.103486	-0.153381	0.54343	0.148181	0.557338
gene1936	LOC100265051	darkslateblue	0.815767	3.67704e-05	0.88152	1.33787e-06	-0.0107768	0.966147	-0.217629	0.385666	0.5979	0.00877369	0.941412	5.8037e-09	-0.480341	0.0436313	-0.478801	0.0444081	-0.0839306	0.740563	0.6557	0.0031321	0.124015	0.623936	-0.361108	0.140945	0.338209	0.169831	-0.327261	0.184963	0.24525	0.326643	-0.289812	0.243394	-0.049838	0.844308	-0.152199	0.546576
PB.2307	#N/A	darkslateblue	0.815681	3.68972e-05	0.917165	8.57428e-08	-0.122326	0.628706	-0.335222	0.173874	0.533528	0.0225917	0.95671	5.41277e-10	-0.543999	0.0196059	-0.618198	0.006248	0.0773013	0.760463	0.829493	2.07246e-05	0.298305	0.229226	-0.177437	0.481197	0.435008	0.0712057	-0.274911	0.269567	0.395303	0.104448	-0.168151	0.504796	0.224053	0.371444	-0.0326564	0.897645
gene25470	LOC100254455	antiquewhite2	0.815051	3.78381e-05	0.800135	6.69192e-05	-0.00707488	0.977773	0.0997571	0.693704	0.721317	0.000728797	0.817528	3.42535e-05	-0.672745	0.00221845	-0.712188	0.000913407	0.113769	0.653075	0.654767	0.00318986	0.224124	0.371288	-0.224675	0.370082	0.160892	0.523618	-0.12412	0.62364	0.319071	0.196853	-0.186125	0.459622	0.209222	0.404727	0.264366	0.2891
gene22299	LOC100242167	darkslateblue	0.814668	3.84194e-05	0.50927	0.0308768	0.490048	0.0389715	0.386334	0.113282	0.770507	0.00018279	0.616515	0.00643186	-0.33652	0.172109	-0.485047	0.0413219	0.105611	0.676625	0.353668	0.149927	0.19604	0.43561	-0.276099	0.267419	-0.0568141	0.822822	-0.431104	0.0740723	-0.260646	0.296191	-0.275029	0.269354	-0.241061	0.335234	0.576028	0.0123545
gene8684	LOC100259592	antiquewhite2	0.813965	3.9508e-05	0.8739	2.14842e-06	-0.0310886	0.902537	-0.436847	0.0698844	0.400426	0.099631	0.875209	1.98485e-06	-0.444024	0.0649002	-0.71777	0.000796421	0.257801	0.301686	0.914641	1.08127e-07	0.523836	0.0256618	0.0101848	0.968006	0.432566	0.0729893	-0.321515	0.193253	0.368343	0.132576	0.0459772	0.856245	0.395245	0.104504	-0.016797	0.947257
gene9629	LOC100262838	darkslateblue	0.812911	4.11877e-05	0.912816	1.27319e-07	-0.0394917	0.876364	0.130728	0.605128	0.795681	7.86255e-05	0.894054	5.69714e-07	-0.848355	8.63883e-06	-0.821319	2.93285e-05	-0.0335191	0.894955	0.583682	0.0109889	0.0588859	0.816463	-0.473008	0.0474237	-0.0306728	0.903834	0.0780144	0.758315	0.51021	0.0305173	-0.0784803	0.756913	0.215248	0.391013	-0.00606555	0.980943
gene20190	LOC100259413	darkorange	0.81231	4.21732e-05	0.585903	0.0106161	0.482772	0.0424264	0.543037	0.0198667	0.925138	3.91477e-08	0.692026	0.001462	-0.492406	0.0378993	-0.483166	0.0422337	-0.16654	0.508945	0.173488	0.491167	-0.098811	0.696477	-0.632723	0.00483139	-0.245667	0.325795	-0.28613	0.249706	-0.197584	0.43193	-0.35814	0.144482	-0.44686	0.0630052	0.334583	0.174748
gene15354	LOC100242081	darkslateblue	0.811617	4.33332e-05	0.568067	0.0139152	0.629362	0.00513331	0.313864	0.204669	0.746736	0.000370496	0.6509	0.0034388	-0.252685	0.311717	-0.444719	0.0644316	-0.108391	0.668567	0.269517	0.279455	0.124867	0.621537	-0.448038	0.0622304	-0.140423	0.578376	-0.499329	0.0348819	-0.346197	0.159336	-0.20998	0.402987	-0.429336	0.0753982	0.311359	0.2085
gene955	LOC100250071	darkorange	0.811472	4.35803e-05	0.793656	8.44974e-05	0.0434591	0.864047	0.235936	0.345921	0.883285	1.19332e-06	0.90771	1.97447e-07	-0.648041	0.00363286	-0.435347	0.0709611	-0.242235	0.332812	0.404898	0.0955577	-0.162435	0.51959	-0.602966	0.00807752	0.109019	0.666753	-0.208499	0.406389	0.144714	0.566697	-0.534533	0.0222905	-0.289738	0.24352	0.139878	0.579866
gene8413	LOC100258546	darkslateblue	0.811348	4.37918e-05	0.925633	3.71816e-08	-0.161986	0.52076	-0.169898	0.500316	0.653496	0.00326999	0.96733	5.89034e-11	-0.645525	0.00381095	-0.583039	0.0110987	-0.121333	0.631517	0.715225	0.000848102	0.1159	0.646975	-0.334455	0.174923	0.340661	0.166562	-0.183061	0.467173	0.412987	0.0884977	-0.298618	0.228713	0.116775	0.644476	-0.063051	0.803713
gene26968	LOC100250505	darkslateblue	0.811247	4.39641e-05	0.755977	0.000284142	0.0572629	0.821443	0.166149	0.509954	0.774327	0.000161925	0.848373	8.63076e-06	-0.581418	0.0113796	-0.466751	0.0508534	-0.144653	0.566862	0.467158	0.0506244	-0.0292238	0.908359	-0.460046	0.0547325	0.140891	0.577096	-0.219164	0.382242	0.168918	0.502827	-0.407306	0.0934143	-0.14231	0.573227	0.164226	0.514932
gene16129	LOC100252786	darkslateblue	0.811108	4.42038e-05	0.915042	1.04262e-07	-0.041207	0.871035	-0.0752184	0.766746	0.650553	0.00346188	0.888208	8.59015e-07	-0.758369	0.00026478	-0.865047	3.59113e-06	0.125466	0.619852	0.718538	0.000781346	0.248859	0.319346	-0.301272	0.224403	0.0763397	0.763362	0.0131349	0.958746	0.546234	0.0190108	0.0884261	0.727156	0.37047	0.130182	-0.0358417	0.887719
gene19978	LOC100264674	antiquewhite2	0.810405	4.54282e-05	0.794278	8.26543e-05	0.102749	0.684956	-0.536228	0.0217898	0.289688	0.243605	0.808995	4.79736e-05	-0.229808	0.358954	-0.648805	0.00358015	0.317094	0.199797	0.945031	3.52519e-09	0.67977	0.00191236	0.15325	0.543778	0.518664	0.0274281	-0.5359	0.0218859	0.154105	0.541506	0.0598825	0.813408	0.34704	0.158254	0.0913619	0.718441
gene22946	LOC100242382	darkslateblue	0.810257	4.56898e-05	0.88532	1.04361e-06	-0.148131	0.557471	-0.130117	0.60683	0.667768	0.0024589	0.95991	2.95802e-10	-0.600921	0.008353	-0.483291	0.0421725	-0.0923316	0.715569	0.66403	0.00265324	0.0550242	0.828324	-0.362614	0.139173	0.368009	0.132954	-0.227089	0.364824	0.349088	0.155649	-0.387404	0.112201	0.00947919	0.970222	-0.0371467	0.883657
gene20019	LOC100247372	darkslateblue	0.810084	4.5999e-05	0.890552	7.3065e-07	-0.0338954	0.893783	-0.143105	0.571064	0.654317	0.00321807	0.955454	6.77759e-10	-0.549486	0.0181706	-0.494414	0.0370044	-0.102185	0.686604	0.613776	0.00674051	0.0495195	0.845292	-0.438523	0.0686955	0.292231	0.239304	-0.264995	0.287912	0.280379	0.259768	-0.312267	0.207107	-0.0761304	0.763993	-0.142969	0.571435
gene21041	LOC100852926	darkslateblue	0.808882	4.81838e-05	0.878789	1.59115e-06	-0.156347	0.535565	-0.0909007	0.719808	0.690596	0.00150951	0.954658	7.78991e-10	-0.616916	0.00638766	-0.473199	0.0473222	-0.022597	0.929083	0.649324	0.00354468	0.0365553	0.885497	-0.36203	0.139859	0.370038	0.130666	-0.219993	0.380399	0.33761	0.170638	-0.433532	0.0722796	-0.0129986	0.959173	0.020639	0.935215
gene23559	LOC100262049	darkorange	0.808606	4.8698e-05	0.639742	0.0042475	0.359304	0.143089	0.540004	0.0207061	0.963149	1.52308e-10	0.74741	0.000363531	-0.588455	0.0102003	-0.477805	0.044916	-0.232102	0.354044	0.178598	0.478286	-0.19278	0.443432	-0.701747	0.00117077	-0.220935	0.37831	-0.203095	0.418932	-0.083592	0.741575	-0.419275	0.083277	-0.435638	0.0707509	0.234179	0.349629
gene2046	LOC100244525	darkslateblue	0.808535	4.88313e-05	0.820645	3.01563e-05	-0.0247453	0.922359	0.19927	0.427931	0.85905	4.98537e-06	0.920358	6.32545e-08	-0.663847	0.00266308	-0.416159	0.0858353	-0.238086	0.341415	0.424596	0.0790388	-0.181572	0.470866	-0.597031	0.00889782	0.150156	0.552036	-0.174159	0.489467	0.212901	0.396325	-0.538739	0.0210644	-0.257413	0.302439	0.0499155	0.844069
gene2212	LOC100853434	darkorange	0.808079	4.9692e-05	0.839099	1.34567e-05	0.0309055	0.903108	0.32733	0.184864	0.929515	2.45176e-08	0.893337	5.99928e-07	-0.822362	2.80848e-05	-0.634552	0.0046733	-0.202729	0.419789	0.396146	0.103645	-0.169628	0.501007	-0.658381	0.00297084	-0.0911365	0.719108	0.0239362	0.924891	0.344146	0.161988	-0.328887	0.18266	-0.102497	0.685692	0.0698661	0.782953
gene29498	LOC100241664	darkslateblue	0.80751	5.0785e-05	0.871833	2.43039e-06	-0.108576	0.668031	0.0676853	0.789581	0.799872	6.75664e-05	0.954805	7.59281e-10	-0.69301	0.00143004	-0.49611	0.0362609	-0.14222	0.573472	0.542363	0.0200508	-0.0820169	0.746292	-0.510228	0.0305103	0.232113	0.354019	-0.155915	0.536709	0.315103	0.20279	-0.465477	0.051574	-0.107845	0.670146	0.0319487	0.899853
gene6635	LOC100258998	darkslateblue	0.807409	5.09819e-05	0.872246	2.37158e-06	0.00548189	0.982777	-0.0440684	0.862159	0.712666	0.000902857	0.925259	3.86571e-08	-0.576592	0.0122494	-0.520207	0.0268916	-0.143926	0.568835	0.565277	0.0144978	0.0313082	0.901851	-0.462563	0.0532512	0.211418	0.3997	-0.247947	0.321181	0.232589	0.353005	-0.325471	0.18752	-0.0971397	0.701386	-0.0443251	0.861363
gene25729	LOC104877454	darkorange	0.80725	5.12917e-05	0.737864	0.000473187	0.230352	0.357786	0.41794	0.0843663	0.916915	8.7762e-08	0.795643	7.87337e-05	-0.665807	0.00255935	-0.53865	0.0210896	-0.189176	0.452162	0.283517	0.254247	-0.151676	0.547972	-0.644349	0.00389658	-0.163944	0.515664	-0.104456	0.679983	0.112415	0.656963	-0.316464	0.200741	-0.267494	0.283219	0.125617	0.619426
gene11946	LOC100249804	darkslateblue	0.805678	5.44465e-05	0.825072	2.50606e-05	-0.0410633	0.871482	0.120608	0.633571	0.809596	4.68755e-05	0.918208	7.77381e-08	-0.753972	0.000301267	-0.633264	0.00478423	-0.000714888	0.997754	0.531824	0.0231095	-0.0321015	0.899376	-0.509299	0.0308656	0.081909	0.746615	-0.06101	0.809955	0.369021	0.131809	-0.313084	0.205858	0.0101826	0.968013	0.0693485	0.784525
gene1732	LOC100253577	darkslateblue	0.804655	5.65861e-05	0.874152	2.11606e-06	-0.121458	0.631161	-0.422236	0.0808987	0.439341	0.0681213	0.909658	1.67518e-07	-0.438443	0.0687524	-0.580602	0.0115231	0.162457	0.519534	0.899219	3.8842e-07	0.423655	0.0797764	-0.0127219	0.960042	0.542557	0.0199976	-0.362711	0.139061	0.343233	0.163178	-0.150137	0.552089	0.291661	0.240263	0.0474583	0.851662
gene13594	LOC100246938	antiquewhite2	0.804363	5.72088e-05	0.812193	4.23671e-05	-0.108406	0.668523	-0.422166	0.0809542	0.423141	0.080182	0.885195	1.05231e-06	-0.372832	0.12756	-0.531754	0.0231307	0.216868	0.387372	0.910703	1.5315e-07	0.467456	0.050458	0.0585933	0.81736	0.614805	0.00662314	-0.454298	0.0582316	0.245413	0.326312	-0.240529	0.336335	0.26129	0.294956	0.191863	0.445644
gene4184	LOC100247309	darkslateblue	0.804	5.79938e-05	0.673062	0.00220381	0.166066	0.51017	0.220899	0.378391	0.766651	0.000206111	0.765126	0.000215998	-0.520159	0.0269083	-0.498198	0.0353618	0.0188274	0.940891	0.497308	0.035743	0.118096	0.64071	-0.28625	0.249499	0.12165	0.630618	-0.277016	0.265769	0.0651594	0.797276	-0.323445	0.190441	-0.0761927	0.763805	0.430422	0.0745821
gene12625	LOC104880282	darkslateblue	0.803718	5.86088e-05	0.913564	1.19117e-07	-0.126712	0.616352	-0.0689809	0.785642	0.700915	0.00119364	0.947034	2.63595e-09	-0.655797	0.00312615	-0.554299	0.0169812	-0.198249	0.430352	0.628652	0.00519895	0.0341823	0.892888	-0.418531	0.0838828	0.274779	0.269806	-0.165634	0.511285	0.366929	0.134184	-0.336748	0.171801	0.0217264	0.931809	-0.0816806	0.7473
gene24295	LOC100267723	darkorange	0.803698	5.86528e-05	0.590937	0.00980864	0.382526	0.117188	0.576776	0.0122154	0.94166	5.61398e-09	0.686764	0.00164314	-0.550116	0.0180112	-0.482149	0.0427327	-0.158645	0.529508	0.195198	0.437625	-0.114407	0.651247	-0.593359	0.00943811	-0.203664	0.417601	-0.229253	0.360148	-0.132167	0.601123	-0.404629	0.0957994	-0.382829	0.116874	0.366744	0.134395
gene3481	LOC100249805	darkslateblue	0.803542	5.89938e-05	0.803507	5.90727e-05	0.135593	0.59164	0.00440637	0.986155	0.724506	0.000672154	0.905689	2.33281e-07	-0.496787	0.0359678	-0.462725	0.0531568	-0.187549	0.456134	0.49885	0.0350844	0.00719423	0.977398	-0.506493	0.0319578	0.168281	0.504462	-0.322723	0.191491	0.111691	0.659046	-0.347022	0.158277	-0.228268	0.362273	0.00870243	0.972661
gene15244	LOC100251303	antiquewhite2	0.803453	5.91908e-05	0.706743	0.00104098	-0.0617374	0.807729	-0.0154926	0.951348	0.631687	0.00492286	0.796903	7.52531e-05	-0.498688	0.0351533	-0.516409	0.0282271	0.12012	0.634954	0.745195	0.000386847	0.317189	0.199655	-0.00746079	0.976561	0.430001	0.0748976	-0.332777	0.177231	0.183866	0.465185	-0.375376	0.124778	0.189703	0.45088	0.536677	0.0216586
gene26906	LOC104877649	darkorange	0.803223	5.97012e-05	0.843753	1.08066e-05	-0.0279574	0.912315	0.276853	0.266061	0.91113	1.47589e-07	0.909317	1.72464e-07	-0.795494	7.9153e-05	-0.570926	0.0133376	-0.220114	0.38013	0.417135	0.0850281	-0.176266	0.484144	-0.630704	0.00501093	0.00386637	0.987852	-0.0278631	0.91261	0.320798	0.194305	-0.417798	0.084483	-0.132116	0.601265	0.0730992	0.773152
gene13567	LOC100248605	darkslateblue	0.802972	6.02609e-05	0.924335	4.25235e-08	-0.195958	0.435805	-0.00416204	0.986923	0.751501	0.000323566	0.953552	9.41226e-10	-0.809562	4.69366e-05	-0.686871	0.00163929	-0.0304506	0.904528	0.66912	0.00239155	0.0488205	0.847451	-0.393032	0.106637	0.20118	0.423425	0.000168393	0.999471	0.536791	0.0216255	-0.245746	0.325634	0.199634	0.42707	0.0287723	0.909769
gene21043	LOC100852808	darkslateblue	0.802451	6.14396e-05	0.866342	3.33873e-06	-0.145111	0.565623	-0.0867655	0.7321	0.6917	0.00147272	0.939104	7.84753e-09	-0.607172	0.00753398	-0.485147	0.041274	-0.117883	0.641316	0.669326	0.00238145	0.0729109	0.773722	-0.317921	0.198562	0.369473	0.1313	-0.231786	0.354718	0.32178	0.192866	-0.420315	0.0824359	0.0211369	0.933655	0.0641801	0.800264
gene5878	LOC100249327	indianred3	0.8024	6.15572e-05	0.636301	0.00452611	0.463482	0.0527175	-0.419971	0.0827133	0.288862	0.245013	0.687958	0.00160049	0.0218175	0.931524	-0.516558	0.0281737	0.223251	0.373204	0.733615	0.000530241	0.663399	0.00268727	0.0654056	0.796525	0.347542	0.157613	-0.760263	0.000250258	-0.247313	0.32246	0.0538249	0.832014	0.00997018	0.96868	0.101685	0.688064
gene17961	LOC100241409	indianred3	0.802224	6.19595e-05	0.529573	0.0238077	0.691379	0.00148333	-0.187605	0.455996	0.369868	0.130857	0.602899	0.00808641	0.0579244	0.819413	-0.51231	0.0297261	0.260053	0.297331	0.543487	0.0197444	0.572587	0.013011	-0.0814831	0.747892	0.108668	0.667765	-0.749149	0.000346067	-0.402187	0.0980117	0.0846883	0.738298	-0.165435	0.511801	0.122435	0.628397
gene24408	LOC109121676	antiquewhite2	0.802142	6.21475e-05	0.766122	0.000209495	0.073451	0.772088	-0.512613	0.0296132	0.285052	0.251573	0.785861	0.000110704	-0.260515	0.296443	-0.681741	0.00183305	0.374343	0.125903	0.96925	3.65034e-11	0.713812	0.000877977	0.213789	0.394312	0.516508	0.0281918	-0.489736	0.039115	0.202653	0.419967	0.0940636	0.710449	0.438368	0.0688054	0.178676	0.47809
gene23395	LOC100257078	darkslateblue	0.801914	6.26756e-05	0.869832	2.73295e-06	-0.191209	0.447228	-0.265845	0.28631	0.564759	0.0146082	0.939789	7.18378e-09	-0.542438	0.0200303	-0.507975	0.0313774	0.00882502	0.972276	0.793061	8.62919e-05	0.219477	0.381546	-0.167443	0.506618	0.491436	0.0383374	-0.277429	0.265026	0.374652	0.125566	-0.326569	0.185948	0.168947	0.502753	0.0472291	0.852371
gene11006	LOC100256289	indianred3	0.801115	6.45524e-05	0.615946	0.00649498	0.614318	0.00667847	-0.302266	0.222802	0.314147	0.204239	0.634159	0.00470693	0.000604588	0.9981	-0.60158	0.00826345	0.307912	0.21385	0.622701	0.00577689	0.624882	0.00555936	-0.0530565	0.834381	0.11841	0.639814	-0.665428	0.00257914	-0.246868	0.323359	0.222923	0.373924	-0.01332	0.958165	-0.00115407	0.996374
gene28960	LOC100855393	darkslateblue	0.800947	6.4952e-05	0.524336	0.0254959	0.644528	0.00388351	0.264963	0.287974	0.636701	0.00449298	0.55227	0.0174749	-0.301652	0.223789	-0.726983	0.00063074	0.250161	0.316736	0.423119	0.080199	0.427863	0.0765163	-0.187662	0.455856	-0.20415	0.416468	-0.38874	0.110862	-0.212934	0.39625	0.13093	0.604565	-0.0142627	0.955207	0.47518	0.0462753
gene15690	LOC100246593	darkslateblue	0.800832	6.52287e-05	0.724109	0.000679002	0.201353	0.423018	-0.263397	0.290938	0.394169	0.105537	0.704035	0.00110977	-0.330496	0.180401	-0.762001	0.000237525	0.372112	0.128356	0.863004	4.02277e-06	0.681153	0.00185644	0.170847	0.49789	0.296799	0.231698	-0.386244	0.113373	0.167673	0.506024	0.164138	0.515163	0.437316	0.06955	0.349364	0.155299
gene7865	LOC100265670	blue	0.800445	6.61628e-05	0.813979	3.94861e-05	0.130129	0.606795	-0.125183	0.620648	0.520853	0.0266694	0.766128	0.000209455	-0.581114	0.0114329	-0.906336	2.21244e-07	0.305285	0.217985	0.757314	0.000273182	0.476605	0.0455335	-0.106468	0.674139	0.0748625	0.76782	-0.115155	0.649105	0.388505	0.111097	0.261879	0.293829	0.448264	0.0620827	0.0649972	0.797771
gene16356	LOC100261692	darkslateblue	0.799937	6.74049e-05	0.876752	1.80596e-06	-0.120537	0.633772	0.0538743	0.831863	0.783263	0.000120839	0.940128	6.87463e-09	-0.726212	0.000643392	-0.554267	0.0169888	-0.132491	0.600225	0.572154	0.0130955	-0.0421507	0.868106	-0.467919	0.0501991	0.194692	0.438835	-0.0917932	0.717163	0.388968	0.110635	-0.372021	0.128457	-0.00427687	0.986562	-0.000818643	0.997428
gene21372	LOC100242511	darkorange	0.799473	6.85592e-05	0.697436	0.00129332	0.156802	0.534365	0.477356	0.0451463	0.9677	5.38353e-11	0.810191	4.58078e-05	-0.6573	0.003035	-0.418018	0.084302	-0.23732	0.343016	0.256784	0.303663	-0.237188	0.343293	-0.656895	0.00305933	-0.0572124	0.821598	-0.162686	0.518937	0.0431941	0.864869	-0.55391	0.017075	-0.38001	0.119821	0.265847	0.286307
gene27747	LOC109122139	antiquewhite2	0.799038	6.96536e-05	0.610684	0.00710305	0.346662	0.158739	-0.345909	0.159706	0.298996	0.228096	0.65048	0.00346674	-0.0468258	0.853619	-0.539854	0.0207481	0.468009	0.0501493	0.815332	3.74154e-05	0.73736	0.000479666	0.247368	0.322349	0.445467	0.063931	-0.695374	0.0013556	-0.162657	0.519012	0.0179153	0.94375	0.181449	0.471174	0.432443	0.0730798
gene17994	LOC100265437	darkslateblue	0.798696	7.05262e-05	0.761969	0.00023775	0.321938	0.192635	-0.33294	0.177005	0.389321	0.110283	0.745469	0.0003839	-0.260839	0.295821	-0.722918	0.000699876	0.303167	0.221357	0.770028	0.000185558	0.596834	0.00892621	-0.0140762	0.955792	0.217894	0.385074	-0.461999	0.0535804	0.0622788	0.806073	0.167448	0.506605	0.218275	0.384224	0.0797291	0.753158
gene4742	LOC100245256	antiquewhite2	0.798192	7.18285e-05	0.750018	0.000337604	0.125699	0.619198	-0.527634	0.0244222	0.263406	0.29092	0.762995	0.000230491	-0.203586	0.417783	-0.668081	0.00244319	0.351086	0.153134	0.964544	1.12344e-10	0.749478	0.000342842	0.2393	0.338885	0.515784	0.028452	-0.544404	0.0194971	0.134166	0.595583	0.103618	0.682424	0.413127	0.0883783	0.196058	0.435567
gene12496	LOC100242207	darkslateblue	0.798166	7.18976e-05	0.890722	7.22038e-07	-0.140934	0.57698	-0.177613	0.480755	0.641522	0.00410897	0.967613	5.49837e-11	-0.592122	0.00962583	-0.502954	0.0333777	-0.0791063	0.75503	0.677665	0.00200018	0.0738483	0.770886	-0.365515	0.135805	0.36989	0.130832	-0.23198	0.354303	0.357905	0.144765	-0.349198	0.155509	0.0236897	0.925662	-0.0617336	0.807741
gene10088	LOC100259349	darkorange	0.797743	7.30064e-05	0.641506	0.00411021	0.306444	0.216154	0.520221	0.0268869	0.957853	4.38597e-10	0.756637	0.000278683	-0.610724	0.00709831	-0.478492	0.0445652	-0.182738	0.467974	0.209179	0.404826	-0.181607	0.47078	-0.666409	0.00252816	-0.179252	0.476651	-0.185449	0.461284	-0.0414911	0.870153	-0.430886	0.074235	-0.390994	0.108628	0.312002	0.207513
gene24430	LOC100262671	indianred3	0.796951	7.51227e-05	0.64292	0.00400279	0.14249	0.572736	-0.326979	0.185363	0.385737	0.113888	0.762253	0.000235725	-0.0971437	0.701374	-0.305089	0.218296	0.0917254	0.717364	0.743443	0.000406176	0.44856	0.0618897	0.055527	0.826777	0.589955	0.00996207	-0.695988	0.00133678	-0.119108	0.63783	-0.339745	0.167778	-0.0366976	0.885054	0.262455	0.29273
gene15135	LOC100247938	darkslateblue	0.796793	7.55505e-05	0.593704	0.0093862	0.52954	0.023818	0.498989	0.0350258	0.8837	1.16138e-06	0.673761	0.00217184	-0.441328	0.0667406	-0.46295	0.0530262	-0.147568	0.558988	0.159788	0.526508	-0.0838684	0.740749	-0.627703	0.00528781	-0.264729	0.288414	-0.303849	0.220268	-0.219197	0.382168	-0.29646	0.232257	-0.469391	0.0493844	0.265644	0.286688
gene13070	LOC100254746	antiquewhite2	0.796315	7.68593e-05	0.882099	1.28884e-06	-0.110129	0.663547	-0.090288	0.721625	0.687486	0.00161724	0.948084	2.2533e-09	-0.601309	0.00830018	-0.472155	0.0478809	-0.0901868	0.721925	0.613544	0.00676708	0.0127712	0.959887	-0.413036	0.0884561	0.314511	0.203686	-0.213531	0.394896	0.324109	0.189481	-0.383155	0.116536	-0.0486257	0.848053	-0.0647932	0.798393
gene15247	LOC100263324	antiquewhite2	0.796175	7.72479e-05	0.629435	0.0051266	0.132045	0.601463	-0.16919	0.502128	0.445733	0.0637536	0.683934	0.00174804	-0.271497	0.275799	-0.569078	0.0137087	0.26905	0.280321	0.826749	2.33323e-05	0.612156	0.00692854	0.228444	0.361894	0.453403	0.0587912	-0.509221	0.0308958	0.0173506	0.945521	-0.136158	0.590082	0.295215	0.234317	0.59084	0.00982364
gene10180	LOC100255137	darkorange	0.796081	7.75066e-05	0.669739	0.00236122	0.280113	0.26024	0.568404	0.0138462	0.966984	6.40016e-11	0.726041	0.000646225	-0.703298	0.00112913	-0.603678	0.00798336	-0.130368	0.606129	0.226436	0.366242	-0.145029	0.565844	-0.641739	0.00409236	-0.269731	0.279059	-0.0563184	0.824345	0.068292	0.787736	-0.305883	0.21704	-0.247366	0.322353	0.243611	0.329989
gene5153	LOC100245534	antiquewhite2	0.795916	7.7966e-05	0.807917	5.00014e-05	-0.0779084	0.758634	-0.356233	0.146788	0.422344	0.0808129	0.822385	2.80579e-05	-0.464912	0.0518962	-0.716566	0.000820531	0.317298	0.199491	0.94743	2.48546e-09	0.577227	0.0121321	0.146002	0.563214	0.474533	0.0466156	-0.309096	0.212002	0.359722	0.142589	-0.0122927	0.961389	0.489945	0.0390188	0.283188	0.254823
gene17169	LOC100246196	darkslateblue	0.795665	7.86712e-05	0.864446	3.71376e-06	-0.087661	0.729432	-0.0168902	0.946965	0.744559	0.000393773	0.957148	4.99677e-10	-0.62236	0.00581154	-0.446656	0.0631401	-0.191414	0.446731	0.54247	0.0200214	-0.0745051	0.7689	-0.510848	0.0302751	0.262145	0.293322	-0.209437	0.404233	0.284405	0.252698	-0.453441	0.0587675	-0.145465	0.564664	-0.0587099	0.817003
gene8108	LOC104879665	darkslateblue	0.795486	7.91768e-05	0.767818	0.000198799	0.219902	0.3806	-0.0357579	0.88798	0.653421	0.00327477	0.852896	6.87612e-06	-0.442844	0.0657012	-0.492152	0.0380139	-0.0701797	0.782001	0.448267	0.0620807	0.0350136	0.890298	-0.530071	0.0236517	0.061564	0.808259	-0.303588	0.220685	0.100903	0.690351	-0.198024	0.430886	-0.222716	0.374378	-0.219885	0.380638
gene8650	LOC100249474	antiquewhite2	0.794981	8.06147e-05	0.608284	0.00739533	0.421766	0.0812728	-0.345194	0.160629	0.267853	0.28255	0.607999	0.0074307	-0.09018	0.721945	-0.717244	0.000806885	0.430728	0.0743533	0.833326	1.75002e-05	0.832324	1.82987e-05	0.260874	0.295754	0.287266	0.247748	-0.597033	0.00889758	-0.0854834	0.735923	0.260662	0.296161	0.351084	0.153137	0.336132	0.172636
gene22435	LOC100253822	darkorange	0.794635	8.16147e-05	0.771416	0.000177629	0.0515819	0.838926	0.350421	0.153968	0.923752	4.51348e-08	0.870364	2.64953e-06	-0.680267	0.00189212	-0.420368	0.0823938	-0.253188	0.310721	0.332215	0.178008	-0.230394	0.357697	-0.647863	0.00364522	0.0405094	0.873202	-0.148038	0.557723	0.145112	0.565619	-0.54567	0.0191597	-0.320884	0.194178	0.178209	0.47926
gene21039	LOC100246741	darkslateblue	0.794157	8.30117e-05	0.88951	7.85539e-07	-0.116661	0.6448	-0.112693	0.656164	0.655835	0.00312378	0.923975	4.41198e-08	-0.578712	0.0118609	-0.482099	0.0427572	-0.111539	0.659484	0.656592	0.00307765	0.080871	0.749729	-0.322317	0.192081	0.352811	0.150986	-0.230057	0.358419	0.320368	0.194936	-0.364621	0.136837	0.0112363	0.964705	-0.00959308	0.969864
gene11960	LOXO	antiquewhite2	0.793678	8.44318e-05	0.839847	1.29967e-05	-0.15252	0.545722	-0.321929	0.192647	0.471768	0.0480891	0.861776	4.30297e-06	-0.529887	0.0237093	-0.68011	0.00189849	0.300393	0.225824	0.920316	6.35092e-08	0.475145	0.0462937	0.069865	0.782956	0.485912	0.0409077	-0.256971	0.3033	0.416624	0.0854502	-0.0921099	0.716225	0.445289	0.0640497	0.259616	0.298173
gene27338	LOC100250311	antiquewhite2	0.793481	8.50211e-05	0.839206	1.33898e-05	-0.0230766	0.927581	-0.46165	0.0537848	0.360743	0.141378	0.837453	1.45185e-05	-0.431859	0.0735118	-0.761791	0.000239031	0.353285	0.1504	0.940582	6.47714e-09	0.595855	0.00906811	0.0817026	0.747234	0.4189	0.0835826	-0.312698	0.206446	0.374494	0.125738	0.119869	0.635667	0.486162	0.0407889	0.0660863	0.79445
gene10417	LOC100252982	antiquewhite2	0.792406	8.8306e-05	0.824686	2.5474e-05	-0.160606	0.524367	-0.286127	0.24971	0.494482	0.0369741	0.858268	5.19773e-06	-0.55119	0.0177422	-0.690585	0.00150987	0.257737	0.301809	0.908017	1.92453e-07	0.461342	0.0539658	0.0582995	0.818262	0.473996	0.046899	-0.248419	0.32023	0.408293	0.0925465	-0.122503	0.628207	0.442933	0.06564	0.295258	0.234246
gene14615	LOC100853647	antiquewhite2	0.792334	8.8529e-05	0.799444	6.86299e-05	0.0242849	0.923799	-0.548429	0.0184406	0.299447	0.227362	0.833338	1.74907e-05	-0.243367	0.330488	-0.579638	0.0116944	0.226243	0.366663	0.936956	1.02846e-08	0.610588	0.00711459	0.127698	0.613589	0.578306	0.0119345	-0.531318	0.0232648	0.176954	0.482411	-0.0391672	0.877373	0.308147	0.213483	0.0856466	0.735436
gene11153	LOC100249497	darkorange	0.792326	8.85523e-05	0.666323	0.00253261	0.362235	0.139618	0.58267	0.0111622	0.963756	1.3363e-10	0.714416	0.000865107	-0.715405	0.000844349	-0.677602	0.00200284	-0.131922	0.601806	0.197324	0.43255	-0.135253	0.592577	-0.694721	0.00137583	-0.382249	0.117476	-0.0148261	0.953439	0.0833139	0.742408	-0.182961	0.467421	-0.226483	0.366141	0.203259	0.418548
gene12415	LOC100248007	darkslateblue	0.792243	8.88127e-05	0.670933	0.00230363	0.326536	0.185995	0.378801	0.1211	0.868259	2.99322e-06	0.756574	0.000279202	-0.505762	0.0322473	-0.429181	0.0755156	-0.174083	0.489659	0.269814	0.278904	-0.101056	0.689903	-0.580786	0.0114905	-0.0947522	0.708417	-0.270469	0.277693	-0.0693935	0.784388	-0.383474	0.116207	-0.3799	0.119937	0.263399	0.290935
gene12208	LOC100267002	antiquewhite2	0.791901	8.98849e-05	0.87671	1.81065e-06	-0.0930838	0.713344	-0.440691	0.0671806	0.40676	0.0938975	0.892375	6.42557e-07	-0.465005	0.0518431	-0.663983	0.00265576	0.212619	0.396965	0.881615	1.32967e-06	0.439535	0.0679851	-0.0496075	0.84502	0.448313	0.0620507	-0.29298	0.238046	0.401225	0.0988935	-0.00916284	0.971215	0.355201	0.148045	-0.0689005	0.785886
gene3726	LOC100247569	darkslateblue	0.791871	8.99781e-05	0.898914	3.9753e-07	-0.148524	0.556415	-0.236162	0.345446	0.604124	0.00792483	0.961242	2.26702e-10	-0.553079	0.0172767	-0.492348	0.0379252	-0.0881577	0.727954	0.719385	0.000765001	0.129936	0.607333	-0.296418	0.232326	0.424806	0.0788744	-0.274017	0.271191	0.339904	0.167566	-0.347281	0.157946	0.0502602	0.843004	-0.0262497	0.917653
gene19896	LOC100852579	darkorange	0.791608	9.08106e-05	0.742354	0.000418583	0.203284	0.418489	0.488334	0.0397654	0.931325	2.00261e-08	0.758172	0.000266335	-0.790137	9.55885e-05	-0.724631	0.000670007	-0.0606015	0.811205	0.317519	0.199162	-0.0818551	0.746777	-0.601758	0.0082394	-0.267688	0.282856	0.0488197	0.847454	0.242085	0.333121	-0.163901	0.515777	-0.0556892	0.826279	0.26149	0.294573
PB.1549	#N/A	darkslateblue	0.791029	9.26656e-05	0.880753	1.40519e-06	-0.0744872	0.768955	-0.084381	0.739216	0.696663	0.00131639	0.955593	6.61324e-10	-0.586041	0.0105932	-0.452196	0.0595524	-0.180391	0.473806	0.567909	0.0139476	-0.0334057	0.895309	-0.484965	0.0413614	0.279979	0.260477	-0.229668	0.359256	0.288144	0.246241	-0.397465	0.102396	-0.123365	0.625772	-0.118023	0.640918
gene7597	LOC100250080	darkorange	0.79091	9.30523e-05	0.650281	0.00348004	0.190032	0.450081	0.366809	0.134321	0.87507	2.00174e-06	0.777483	0.000146246	-0.590166	0.00992903	-0.473173	0.0473362	-0.209708	0.403611	0.321963	0.192598	-0.0975754	0.700105	-0.545081	0.0193161	-0.034651	0.891428	-0.217058	0.386945	0.0187764	0.941051	-0.456824	0.0566739	-0.273189	0.2727	0.271851	0.27515
gene1111	LOC100258232	darkslateblue	0.790164	9.54972e-05	0.577401	0.0121	0.615024	0.00659838	0.415846	0.0860953	0.796307	7.68807e-05	0.633988	0.00472163	-0.326976	0.185369	-0.459648	0.0549699	-0.113009	0.655257	0.182025	0.469743	0.0197877	0.937882	-0.556825	0.016382	-0.245954	0.325211	-0.393044	0.106626	-0.299541	0.227208	-0.187387	0.456528	-0.459027	0.0553408	0.242296	0.332688
gene11988	LOC100249722	darkslateblue	0.789757	9.6856e-05	0.865755	3.45116e-06	0.104879	0.678754	-0.310872	0.209251	0.505647	0.0322928	0.890214	7.48056e-07	-0.391595	0.108039	-0.567071	0.014121	-0.0698813	0.782907	0.692702	0.00143997	0.278236	0.263582	-0.278832	0.262517	0.300907	0.224993	-0.392917	0.106748	0.171397	0.496485	-0.119119	0.637799	0.0175029	0.945044	-0.130993	0.60439
gene4535	LOC100262771	darkslateblue	0.789582	9.7444e-05	0.647203	0.00369138	0.504083	0.0329194	-0.175978	0.484868	0.392176	0.107471	0.6242	0.00562664	-0.247095	0.322901	-0.838187	1.40365e-05	0.396795	0.103029	0.699599	0.00123057	0.682977	0.00178473	0.0246153	0.922766	0.0127758	0.959873	-0.409413	0.0915685	0.00412296	0.987046	0.386073	0.113546	0.301539	0.223973	0.22868	0.361383
gene13586	LOC100253669	darkorange	0.789071	9.91818e-05	0.587337	0.0103808	0.425911	0.0780162	0.612841	0.00684846	0.956867	5.26056e-10	0.6777	0.0019987	-0.572546	0.013019	-0.505412	0.0323866	-0.200678	0.424608	0.135232	0.592637	-0.165834	0.510769	-0.676147	0.00206555	-0.303447	0.22091	-0.177681	0.480585	-0.11858	0.639332	-0.355587	0.147574	-0.412163	0.0891988	0.299408	0.227425
gene19454	LOC100242952	darkorange	0.789055	9.92358e-05	0.530333	0.0235699	0.593135	0.00947192	0.559462	0.0157744	0.852832	6.89859e-06	0.582487	0.0111937	-0.473255	0.047292	-0.639752	0.00424672	-0.020193	0.936612	0.1953	0.437379	0.0711916	0.778931	-0.507683	0.0314909	-0.377574	0.122409	-0.227735	0.363426	-0.185952	0.460046	-0.093094	0.713314	-0.255208	0.306746	0.395035	0.104706
gene453	LOC100854116	antiquewhite2	0.788746	0.000100301	0.674906	0.00212029	0.34672	0.158664	-0.501719	0.0338846	0.227603	0.363712	0.693853	0.00140311	-0.00820756	0.974215	-0.546934	0.0188275	0.272754	0.273495	0.837585	1.44306e-05	0.731138	0.000566073	0.177976	0.479845	0.443814	0.0650421	-0.702808	0.00114213	-0.112138	0.65776	0.10973	0.664697	0.179197	0.476788	0.106803	0.673166
gene23043	LOC100242295	indianred3	0.788454	0.000101313	0.488591	0.0396456	0.570026	0.0135174	-0.257796	0.301695	0.325655	0.187255	0.602973	0.00807657	0.158695	0.529378	-0.325405	0.187614	0.204332	0.416044	0.61221	0.00692224	0.598408	0.00870184	0.0790958	0.755061	0.372333	0.128111	-0.897453	4.43779e-07	-0.488464	0.0397047	-0.153588	0.542878	-0.207189	0.409412	0.325357	0.187682
gene16857	LOC100257041	darkslateblue	0.787986	0.000102956	0.674004	0.0021608	0.253634	0.30984	-0.0283852	0.910979	0.608436	0.00737651	0.795998	7.77376e-05	-0.322157	0.192315	-0.388582	0.111019	-0.0767508	0.762122	0.416641	0.085436	0.0568466	0.822722	-0.470776	0.0486266	0.13383	0.596512	-0.427813	0.0765543	-0.0524439	0.836269	-0.292885	0.238205	-0.305767	0.217223	-0.194156	0.440121
gene12091	LOC100241282	darkslateblue	0.786818	0.000107156	0.908241	1.88874e-07	-0.0303825	0.904741	-0.0520537	0.837472	0.671801	0.00226253	0.897564	4.40131e-07	-0.765039	0.000216573	-0.83722	1.46741e-05	0.116942	0.643997	0.653962	0.00324045	0.165354	0.51201	-0.40169	0.0984667	0.0409149	0.871942	0.0209989	0.934087	0.521195	0.0265523	0.0377865	0.881666	0.275916	0.26775	-0.0713305	0.77851
gene23519	LOC100853033	darkorange	0.785952	0.000110363	0.708242	0.00100447	0.326178	0.186507	0.53294	0.0227691	0.954678	7.76303e-10	0.747503	0.000362577	-0.722504	0.00070726	-0.663422	0.00268603	-0.165515	0.511593	0.20355	0.417868	-0.167263	0.507081	-0.737319	0.000480198	-0.356004	0.147066	-0.0123373	0.961249	0.111884	0.65849	-0.194628	0.438989	-0.246943	0.323208	0.123085	0.626562
gene24120	LOC100243769	darkorange	0.785915	0.000110499	0.822347	2.81023e-05	-0.0216307	0.932108	0.235669	0.346484	0.88578	1.01213e-06	0.919544	6.84321e-08	-0.746673	0.000371158	-0.506585	0.0319216	-0.23738	0.34289	0.395069	0.104673	-0.210458	0.401894	-0.664105	0.00264923	0.0379871	0.881042	-0.0675813	0.789898	0.291829	0.239981	-0.441511	0.0666143	-0.207921	0.407721	0.00611937	0.980774
gene17534	LOC100264279	darkslateblue	0.78583	0.000110821	0.871772	2.43918e-06	-0.114492	0.651002	-0.00696871	0.978106	0.74683	0.000369524	0.945349	3.36833e-09	-0.660868	0.00282735	-0.491105	0.0384881	-0.146649	0.561466	0.559683	0.0157243	-0.0553647	0.827276	-0.483752	0.0419479	0.244191	0.328802	-0.158434	0.530064	0.331589	0.178878	-0.423724	0.0797226	-0.084148	0.739913	-0.0663743	0.793573
gene10722	LOC104880074	darkorange	0.784443	0.000116143	0.604141	0.0079226	0.352057	0.151923	0.536053	0.0218409	0.918731	7.39681e-08	0.687402	0.00162024	-0.553187	0.0172503	-0.46803	0.0501376	-0.121133	0.632083	0.217658	0.385602	-0.10395	0.681456	-0.554471	0.0169398	-0.181438	0.471199	-0.206239	0.411611	-0.0859139	0.734639	-0.379831	0.12001	-0.345254	0.160551	0.401013	0.0990893
gene7859	LOC100255373	antiquewhite2	0.784078	0.00011758	0.739234	0.000455924	0.000382721	0.998797	-0.477981	0.044826	0.292195	0.239365	0.760692	0.000247064	-0.260286	0.296883	-0.616047	0.00648374	0.350148	0.154311	0.97524	6.57316e-12	0.698298	0.00126801	0.280875	0.25889	0.584816	0.0107972	-0.489428	0.039257	0.198691	0.429303	-0.0116964	0.963261	0.448158	0.0621521	0.283605	0.254094
gene1640	LOC100248464	antiquewhite2	0.783777	0.000118773	0.81576	3.67812e-05	0.0133109	0.958193	-0.101018	0.690012	0.550416	0.0179358	0.769004	0.000191599	-0.638137	0.00437565	-0.882461	1.25906e-06	0.266684	0.284735	0.794695	8.14409e-05	0.463588	0.0526568	-0.0392147	0.877225	0.143957	0.568749	-0.0784573	0.756982	0.440506	0.0673089	0.152518	0.545725	0.511126	0.0301702	0.218202	0.384386
gene24669	LOC100250670	antiquewhite2	0.783558	0.000119651	0.82407	2.61443e-05	-0.147039	0.560414	-0.366455	0.134726	0.425427	0.0783917	0.836658	1.5056e-05	-0.486883	0.0404469	-0.684296	0.0017343	0.27601	0.26758	0.94473	3.67869e-09	0.53474	0.0222288	0.129242	0.60927	0.512407	0.0296898	-0.290474	0.242271	0.392412	0.10724	-0.0522104	0.836989	0.483246	0.0421944	0.253336	0.31043
gene27403	LOC100256016	darkslateblue	0.782491	0.000124	0.857801	5.32818e-06	0.045198	0.858658	0.282989	0.255171	0.853991	6.50083e-06	0.839278	1.33454e-05	-0.861915	4.27034e-06	-0.798297	7.15545e-05	-0.0852798	0.736531	0.433317	0.0724369	-0.05356	0.83283	-0.597817	0.00878549	-0.18887	0.452907	0.130811	0.604894	0.449335	0.0613855	-0.05563	0.826461	0.0972195	0.701151	-0.0343466	0.892376
gene10259	LOC100267210	antiquewhite2	0.782421	0.000124288	0.767976	0.000197826	0.0621497	0.806468	-0.193329	0.442109	0.476785	0.0454403	0.750212	0.000335735	-0.534378	0.0223367	-0.861855	4.28439e-06	0.291583	0.240395	0.837544	1.44579e-05	0.561874	0.0152346	0.0493728	0.845745	0.207512	0.408666	-0.18539	0.461427	0.36119	0.140848	0.168307	0.504396	0.519705	0.0270651	0.270498	0.27764
gene5945	LOC104879242	darkslateblue	0.782326	0.000124685	0.889845	7.6749e-07	-0.0517128	0.838523	0.108694	0.667691	0.803549	5.89791e-05	0.919989	6.55595e-08	-0.700028	0.00121843	-0.51384	0.0291595	-0.221385	0.377315	0.464432	0.0521708	-0.132943	0.598972	-0.590303	0.0099075	0.106991	0.67262	-0.0964325	0.703466	0.315579	0.202073	-0.39455	0.10517	-0.145743	0.563912	-0.105054	0.678243
PB.3645	#N/A	darkslateblue	0.782297	0.000124804	0.884553	1.09801e-06	-0.0690793	0.785343	-0.364709	0.136735	0.481807	0.0429018	0.916911	8.77944e-08	-0.415748	0.086177	-0.477241	0.0452054	-0.0103318	0.967545	0.745846	0.00037987	0.240449	0.3365	-0.216826	0.387467	0.453223	0.0589044	-0.365276	0.136081	0.268761	0.280858	-0.239496	0.338477	0.0578334	0.819692	-0.158638	0.529527
gene1577	LOC100232906	darkslateblue	0.782281	0.000124871	0.715396	0.00084454	0.356193	0.146836	0.0492846	0.846017	0.667788	0.00245791	0.803266	5.96055e-05	-0.340372	0.166945	-0.435147	0.0711052	-0.188105	0.454773	0.374553	0.125674	0.0293666	0.907913	-0.556415	0.0164781	0.0400809	0.874533	-0.418136	0.0842056	-0.0925461	0.714934	-0.270186	0.278215	-0.366526	0.134644	-0.0686772	0.786565
gene22434	LOC100854553	darkorange	0.782181	0.000125287	0.772052	0.000174096	0.0364504	0.885824	0.297976	0.229764	0.894097	5.67944e-07	0.873474	2.20413e-06	-0.663067	0.0027053	-0.40428	0.0961132	-0.241686	0.333943	0.352211	0.151731	-0.216018	0.389282	-0.621036	0.00594756	0.0664269	0.793413	-0.152683	0.545287	0.163458	0.516929	-0.532532	0.022893	-0.303555	0.220737	0.164075	0.515325
gene23764	LOC100252799	darkslateblue	0.781216	0.000129371	0.797396	7.39267e-05	-0.0152107	0.952233	-0.238046	0.341498	0.562439	0.0151102	0.914738	1.07183e-07	-0.433755	0.0721167	-0.427735	0.0766134	-0.0319506	0.899847	0.637716	0.0044098	0.123937	0.624156	-0.333882	0.175709	0.370019	0.130687	-0.359288	0.143107	0.206464	0.411088	-0.323818	0.189901	-0.0720929	0.776199	-0.0982244	0.698199
gene16811	LOC100260392	darkslateblue	0.780921	0.000130642	0.762542	0.00023367	0.289722	0.243548	-0.0338026	0.894072	0.614619	0.00664426	0.797422	7.38564e-05	-0.309378	0.211564	-0.400629	0.0994428	-0.190925	0.447916	0.460549	0.0544342	0.103472	0.68285	-0.418562	0.0838579	0.147568	0.558987	-0.438186	0.0689338	-0.0533827	0.833376	-0.254573	0.307991	-0.282134	0.256672	-0.050504	0.842252
gene12083	LOC104880220	darkslateblue	0.780602	0.000132026	0.899534	3.7922e-07	-0.149011	0.555107	0.0202199	0.936528	0.747909	0.000358451	0.933083	1.63654e-08	-0.781728	0.000127191	-0.653435	0.00327386	-0.0145379	0.954343	0.606142	0.00766423	0.000274068	0.999139	-0.450242	0.0607997	0.154079	0.541573	0.00302796	0.990486	0.501582	0.0339409	-0.240241	0.336931	0.120398	0.634165	-0.0456812	0.857162
gene5160	LOC100260906	darkorange	0.780321	0.00013326	0.760423	0.000249063	0.244847	0.327465	0.378242	0.121696	0.908738	1.81134e-07	0.823334	2.69656e-05	-0.632031	0.00489233	-0.493516	0.0374025	-0.280579	0.259414	0.239748	0.337954	-0.22185	0.376288	-0.748989	0.000347645	-0.155873	0.536819	-0.1442	0.568091	0.0659343	0.794914	-0.38393	0.115737	-0.387496	0.112109	0.0490838	0.846638
gene15542	LOC100252396	darkorange	0.780115	0.000134166	0.447554	0.0625482	0.633307	0.00478043	0.393916	0.105781	0.740132	0.000444908	0.579655	0.0116914	-0.163915	0.51574	-0.303872	0.220231	-0.173596	0.490892	0.174687	0.488129	0.0577599	0.819917	-0.450344	0.0607346	-0.105881	0.675842	-0.574257	0.0126889	-0.490528	0.0387514	-0.388308	0.111294	-0.559289	0.0158137	0.359664	0.142659
gene17245	LOC100251340	darkslateblue	0.779275	0.000137928	0.916135	9.43349e-08	-0.223848	0.371893	-0.114426	0.651192	0.683959	0.00174707	0.96287	1.61646e-10	-0.695284	0.00135836	-0.551752	0.0176027	-0.0717141	0.777347	0.687783	0.00160671	0.0515024	0.839172	-0.349233	0.155464	0.349135	0.155589	-0.123353	0.625805	0.45652	0.0568595	-0.348409	0.156509	0.109563	0.66518	0.0340587	0.893273
gene16861	LOC100263932	darkslateblue	0.77901	0.000139133	0.859601	4.84038e-06	-0.0508559	0.841166	-0.199189	0.428123	0.587332	0.0103816	0.917887	8.01237e-08	-0.528372	0.0241867	-0.509911	0.0306312	-0.11079	0.661641	0.64706	0.00370147	0.110284	0.6631	-0.35277	0.151037	0.30227	0.222796	-0.238844	0.339833	0.323643	0.190154	-0.241105	0.335144	0.017502	0.945047	-0.176995	0.482308
PB.8253	#N/A	darkslateblue	0.778882	0.000139717	0.849281	8.25076e-06	-0.134238	0.595384	0.0904922	0.721019	0.7963	7.6901e-05	0.934664	1.35857e-08	-0.692247	0.00145477	-0.439548	0.0679764	-0.226655	0.365767	0.495171	0.0366713	-0.14835	0.556884	-0.539118	0.0209565	0.214258	0.393249	-0.118245	0.640283	0.334637	0.174674	-0.488254	0.0398024	-0.136209	0.589941	-0.0243857	0.923484
gene5287	LOC104879121	darkslateblue	0.778543	0.000141276	0.844487	1.04323e-05	0.0308838	0.903176	-0.0819876	0.74638	0.684246	0.00173619	0.916675	8.9739e-08	-0.530798	0.0234257	-0.469922	0.0490929	-0.232518	0.353157	0.53611	0.0218242	0.00407652	0.987192	-0.484032	0.0418121	0.201756	0.422072	-0.267545	0.283124	0.207186	0.409419	-0.334998	0.17418	-0.150182	0.551966	-0.108342	0.668709
gene10942	LOC104880044	blue	0.778529	0.000141337	0.669492	0.0023733	0.543592	0.0197158	0.241102	0.335149	0.66149	0.0027924	0.628396	0.00522281	-0.493208	0.0375399	-0.847599	8.96688e-06	0.126976	0.615612	0.342871	0.16365	0.233368	0.35135	-0.478139	0.0447449	-0.390139	0.109472	-0.128729	0.610704	0.0542179	0.830805	0.298163	0.229458	0.0118417	0.962805	-0.0490164	0.846846
gene29472	LOC100255018	darkslateblue	0.77835	0.000142169	0.854887	6.20676e-06	-0.113726	0.6532	-0.468828	0.0496949	0.406659	0.0939867	0.908262	1.88541e-07	-0.388474	0.111128	-0.529076	0.0239641	0.117882	0.64132	0.866657	3.27974e-06	0.39189	0.107749	-0.052213	0.836981	0.559169	0.0158411	-0.403769	0.0965745	0.297848	0.229974	-0.186998	0.457482	0.218148	0.384507	-0.0186793	0.941356
gene25246	LOC100854787	antiquewhite2	0.777566	0.000145851	0.761017	0.000244664	0.114596	0.650705	-0.193044	0.442795	0.434219	0.0717781	0.704526	0.00109701	-0.497419	0.0356952	-0.880022	1.47206e-06	0.420585	0.0822185	0.819723	3.13224e-05	0.600794	0.00837034	0.0729428	0.773625	0.163493	0.516837	-0.177905	0.480024	0.347565	0.157584	0.265433	0.287086	0.543091	0.019852	0.249742	0.317575
gene24580	LOC100250666	darkorange	0.777509	0.000146122	0.595601	0.00910519	0.476124	0.0457832	0.460084	0.0547099	0.856186	5.80085e-06	0.693279	0.0014214	-0.477765	0.0449365	-0.490818	0.038619	-0.235614	0.346599	0.14081	0.577318	-0.140234	0.578891	-0.716769	0.000816424	-0.288392	0.245816	-0.240468	0.336461	-0.139808	0.580057	-0.2767	0.266336	-0.449571	0.0612329	0.0695085	0.784039
gene4253	LOC100853529	darkslateblue	0.777442	0.000146442	0.79268	8.74587e-05	-0.0241792	0.92413	0.190994	0.447749	0.83286	1.78676e-05	0.883667	1.1639e-06	-0.620708	0.00598171	-0.375556	0.124583	-0.193272	0.442246	0.433989	0.071946	-0.144543	0.567162	-0.516216	0.0282965	0.191459	0.446622	-0.20443	0.415814	0.174714	0.488061	-0.552382	0.0174473	-0.249172	0.318718	0.186602	0.458451
gene12057	LOC100265181	antiquewhite2	0.777331	0.000146968	0.620013	0.00605446	0.278347	0.263383	-0.497239	0.0357726	0.213769	0.394357	0.672145	0.00224638	-0.0230654	0.927616	-0.55387	0.0170845	0.41637	0.0856603	0.89684	4.64527e-07	0.798146	7.19495e-05	0.305111	0.218262	0.528305	0.0242081	-0.705066	0.00108314	-0.0952158	0.70705	0.0584497	0.817801	0.27595	0.267688	0.327644	0.184418
gene22344	LOC100257019	darkorange	0.776011	0.00015339	0.826865	2.32173e-05	-0.0294986	0.907501	0.35003	0.154459	0.932694	1.71219e-08	0.879439	1.52735e-06	-0.857707	5.35454e-06	-0.620471	0.00600648	-0.166932	0.507935	0.38578	0.113844	-0.197867	0.431258	-0.645295	0.00382759	-0.0787562	0.756083	0.0742475	0.769679	0.387176	0.112431	-0.341023	0.166082	-0.077897	0.758668	0.119454	0.636845
gene9281	LOC100246409	darkslateblue	0.775756	0.000154657	0.823748	2.65008e-05	-0.075212	0.766765	0.1266	0.616666	0.813378	4.04364e-05	0.92523	3.87765e-08	-0.651286	0.00341322	-0.398671	0.101263	-0.246552	0.323999	0.44274	0.0657719	-0.180176	0.474341	-0.585012	0.0107644	0.196821	0.433747	-0.17187	0.495279	0.243128	0.330979	-0.535432	0.0220237	-0.238198	0.341181	0.00932896	0.970694
gene19546	LOC100853183	darkorange	0.775291	0.000156996	0.765463	0.000213781	0.105991	0.675523	0.353689	0.149902	0.889091	8.08552e-07	0.825649	2.44541e-05	-0.732462	0.000546668	-0.598513	0.00868699	-0.227555	0.363815	0.346759	0.158614	-0.138093	0.584758	-0.632472	0.00485346	-0.0991005	0.695628	-0.0415382	0.870007	0.22947	0.359681	-0.28594	0.250035	-0.157423	0.532727	0.0970781	0.701567
gene7253	LOC100265620	darkslateblue	0.774836	0.000159304	0.880453	1.43235e-06	-0.160116	0.525649	-0.370459	0.130195	0.494469	0.0369801	0.937891	9.15367e-09	-0.469587	0.0492766	-0.489953	0.0390153	0.00522848	0.983573	0.792341	8.85049e-05	0.243468	0.330282	-0.178905	0.477518	0.511777	0.0299253	-0.332098	0.17817	0.334412	0.174981	-0.283271	0.254677	0.128966	0.610041	-0.0659906	0.794742
gene25346	LOC100261816	darkorange	0.774775	0.000159618	0.716001	0.000832058	0.14235	0.573119	0.477173	0.0452404	0.96312	1.53257e-10	0.802483	6.13663e-05	-0.718333	0.00078535	-0.501677	0.0339017	-0.17966	0.47563	0.268717	0.280939	-0.220721	0.378784	-0.658954	0.00293725	-0.119243	0.637444	-0.0706835	0.780472	0.132495	0.600215	-0.441597	0.0665547	-0.287194	0.247872	0.26032	0.296818
gene17194	LOC100263317	darkslateblue	0.774375	0.000161677	0.848591	8.53823e-06	-0.101691	0.688046	0.0269399	0.915495	0.757863	0.000268784	0.935043	1.29836e-08	-0.624783	0.00556903	-0.404083	0.096291	-0.20343	0.418149	0.507827	0.0314349	-0.116431	0.645458	-0.514689	0.0288488	0.255189	0.306783	-0.188932	0.452756	0.278366	0.26335	-0.492442	0.037883	-0.175166	0.486918	-0.0316431	0.900807
gene16527	LOC104881076	darkslateblue	0.773109	0.000168351	0.869321	2.81536e-06	-0.196909	0.433537	-0.310238	0.21023	0.497959	0.0354639	0.902915	2.9155e-07	-0.53633	0.02176	-0.552566	0.0174021	0.00991131	0.968865	0.782987	0.000121963	0.241581	0.334162	-0.169407	0.501572	0.445566	0.0638647	-0.225899	0.367412	0.421134	0.0817783	-0.215743	0.389898	0.234939	0.348022	-0.114131	0.652038
gene2120	LOC100246107	darkorange	0.772743	0.000170323	0.765244	0.000215218	-0.0783212	0.757391	0.275286	0.268888	0.845087	1.01347e-05	0.8253	2.48193e-05	-0.806754	5.227e-05	-0.663288	0.00269329	0.027301	0.914367	0.538062	0.021258	0.0212261	0.933376	-0.362904	0.138834	0.0662692	0.793893	0.0171019	0.946301	0.390688	0.10893	-0.291944	0.239786	0.142148	0.57367	0.396539	0.103271
gene15526	LOC100267784	indianred3	0.772286	0.000172808	0.473122	0.0473632	0.660297	0.0028598	-0.208259	0.406942	0.284009	0.253387	0.506254	0.0320523	0.109944	0.664081	-0.536753	0.0216364	0.260067	0.297304	0.615896	0.00650054	0.726973	0.000630906	0.138277	0.584254	0.174811	0.487815	-0.765636	0.000212645	-0.416332	0.0856915	0.137224	0.587145	0.00570324	0.982081	0.273593	0.271963
gene15683	LOC100251755	indianred3	0.772189	0.000173338	0.568016	0.0139257	0.565788	0.0143897	-0.370949	0.129647	0.218085	0.384648	0.56562	0.0144252	0.077833	0.758861	-0.577639	0.0120563	0.301096	0.224687	0.708857	0.000989809	0.766095	0.00020967	0.160179	0.525485	0.238896	0.339726	-0.719483	0.00076314	-0.266907	0.284317	0.251037	0.314988	0.125557	0.619597	0.136412	0.589382
gene14485	LOC100266194	darkslateblue	0.772114	0.00017375	0.820089	3.08547e-05	0.0879917	0.728448	-0.0158306	0.950288	0.688067	0.00159666	0.877114	1.76608e-06	-0.522213	0.0262063	-0.464092	0.0523659	-0.210001	0.402941	0.448063	0.0622143	-0.0524308	0.836309	-0.558526	0.0159881	0.103639	0.682363	-0.234144	0.349704	0.17787	0.48011	-0.317562	0.199098	-0.212933	0.396251	-0.236001	0.345785
gene9427	LOC100264869	darkslateblue	0.772074	0.000173975	0.857937	5.28991e-06	0.0923845	0.715413	0.250114	0.316831	0.836618	1.5084e-05	0.838386	1.39078e-05	-0.804191	5.75801e-05	-0.739104	0.000457544	-0.17118	0.497038	0.384086	0.115577	-0.103207	0.683621	-0.661928	0.002768	-0.216816	0.387489	0.0967584	0.702507	0.398829	0.101115	-0.0982776	0.698042	-0.0065821	0.979321	-0.175166	0.486918
gene3144	LOC100241832	darkslateblue	0.770932	0.000180363	0.704674	0.00109319	0.341627	0.165284	0.195637	0.436574	0.742444	0.000417551	0.763293	0.000228415	-0.408482	0.0923813	-0.416906	0.0852172	-0.26643	0.285211	0.316731	0.200341	-0.025754	0.919204	-0.546051	0.0190592	-0.0233985	0.926574	-0.345448	0.1603	-0.0836028	0.741543	-0.270139	0.278302	-0.367202	0.133872	0.0389847	0.87794
gene11738	LOC100248614	indianred3	0.770679	0.000181802	0.438453	0.0687455	0.460814	0.0542776	0.155682	0.537324	0.594995	0.00919421	0.585739	0.0106433	-0.087556	0.729745	-0.279996	0.260448	0.134868	0.593641	0.43935	0.068115	0.317328	0.199447	-0.0739432	0.770599	0.230451	0.357574	-0.679866	0.00190843	-0.424821	0.0788628	-0.408273	0.0925639	-0.303645	0.220593	0.626859	0.00536793
gene17602	LOC100256822	antiquewhite2	0.769726	0.000187324	0.748014	0.000357385	0.111505	0.659582	-0.480377	0.0436135	0.26094	0.295627	0.718796	0.000776345	-0.255517	0.306139	-0.733476	0.000532192	0.3393	0.168372	0.957017	5.11801e-10	0.76656	0.000206687	0.266696	0.284713	0.447144	0.062818	-0.45137	0.0600774	0.197351	0.432484	0.18729	0.456766	0.510353	0.0304628	0.227904	0.36306
gene24284	LOC100264331	darkslateblue	0.769659	0.000187719	0.832897	1.78382e-05	-0.133223	0.598195	-0.405759	0.0947873	0.412074	0.0892747	0.854725	6.25903e-06	-0.384745	0.1149	-0.512366	0.0297051	0.168686	0.503421	0.880874	1.39438e-06	0.43257	0.0729864	0.0553332	0.827373	0.58528	0.0107195	-0.394617	0.105106	0.283595	0.25411	-0.208699	0.405929	0.268346	0.281629	0.123718	0.624774
gene8945	LOC100252094	darkorange	0.769464	0.000188868	0.596606	0.00895901	0.380069	0.119759	0.608598	0.0073566	0.942216	5.20958e-09	0.661794	0.00277541	-0.594549	0.00926023	-0.516179	0.0283098	-0.123958	0.624099	0.169953	0.500175	-0.132732	0.599556	-0.604225	0.00791155	-0.273044	0.272965	-0.140193	0.579004	-0.0671584	0.791185	-0.319882	0.195654	-0.334963	0.174228	0.391231	0.108395
gene22433	LOC100262350	darkslateblue	0.769348	0.000189553	0.83377	1.7156e-05	-0.0985473	0.697251	-0.210931	0.400811	0.539577	0.0208263	0.850434	7.7889e-06	-0.662112	0.00275778	-0.820412	3.04477e-05	0.123423	0.625607	0.802581	6.11453e-05	0.364191	0.137335	-0.131267	0.603625	0.217111	0.386828	-0.0684336	0.787306	0.518149	0.0276092	0.064783	0.798424	0.456771	0.0567066	0.0155351	0.951215
gene19126	LOC104881517	darkslateblue	0.769231	0.000190244	0.744077	0.000399088	0.217324	0.38635	0.162149	0.520334	0.776487	0.00015105	0.833961	1.70099e-05	-0.514389	0.0289585	-0.443141	0.0654989	-0.291908	0.239848	0.36324	0.138442	-0.0887725	0.726126	-0.587641	0.0103314	0.00623456	0.980412	-0.25101	0.315043	0.0658125	0.795285	-0.34317	0.163259	-0.310974	0.209093	-0.0326642	0.897621
gene20545	LOC100261547	darkslateblue	0.768396	0.000195261	0.857813	5.32476e-06	-0.0926391	0.714659	-0.0854245	0.736099	0.681203	0.00185443	0.94052	6.53009e-09	-0.56871	0.0137837	-0.413809	0.0878015	-0.199451	0.427503	0.545339	0.0192476	-0.0592636	0.815305	-0.490957	0.0385555	0.294566	0.235396	-0.231937	0.354395	0.276783	0.266187	-0.427341	0.0769154	-0.147884	0.558137	-0.134706	0.59409
gene27108	LOC100244099	darkorange	0.767991	0.000197737	0.713519	0.00088428	0.184834	0.462796	0.294586	0.235363	0.831334	1.91181e-05	0.783645	0.000119301	-0.577922	0.0120045	-0.457376	0.0563375	-0.206498	0.41101	0.323845	0.189862	-0.117718	0.641786	-0.562646	0.0150648	-0.049772	0.844512	-0.178738	0.477936	0.0763025	0.763474	-0.419318	0.0832426	-0.271304	0.276155	0.137647	0.585984
gene2214	LOC100853134	darkslateblue	0.767865	0.000198511	0.815957	3.64921e-05	-0.142345	0.573132	-0.0140606	0.955841	0.712081	0.000915789	0.924688	4.10091e-08	-0.622091	0.00583893	-0.420988	0.0818948	-0.127521	0.614084	0.547931	0.0185687	-0.0695774	0.78383	-0.453917	0.0584693	0.296165	0.232744	-0.177694	0.480551	0.321845	0.19277	-0.461604	0.0538121	-0.0875941	0.729631	0.00843616	0.973497
gene23956	LOC100250620	antiquewhite2	0.76736	0.000201641	0.738508	0.000465001	0.128386	0.611662	-0.564378	0.0146897	0.210117	0.402675	0.726995	0.000630539	-0.187308	0.456721	-0.691348	0.00148437	0.370485	0.130165	0.960302	2.73792e-10	0.777581	0.000145779	0.260799	0.295899	0.485855	0.0409353	-0.513373	0.0293314	0.159378	0.527584	0.192729	0.443554	0.46473	0.0519999	0.120094	0.635028
gene20243	LOC109123933	darkorange	0.767222	0.000202502	0.67966	0.00191689	0.138968	0.582356	0.445533	0.0638864	0.899739	3.73318e-07	0.761324	0.000242412	-0.610414	0.00713548	-0.382733	0.116973	-0.197235	0.43276	0.260055	0.297328	-0.209977	0.402995	-0.591417	0.00973426	-0.0297147	0.906826	-0.152074	0.546909	0.0576488	0.820259	-0.509494	0.0307908	-0.339419	0.168213	0.228921	0.360863
gene28177	LOC100259162	antiquewhite2	0.767154	0.000202929	0.744514	0.000394263	0.173174	0.491964	-0.47886	0.0443779	0.243314	0.330596	0.704483	0.00109814	-0.254333	0.308464	-0.78445	0.000116115	0.411649	0.0896386	0.929352	2.49603e-08	0.771504	0.000177136	0.221872	0.376238	0.363073	0.138637	-0.416632	0.0854431	0.21214	0.398054	0.29245	0.238935	0.51653	0.0281837	0.122512	0.628179
gene17109	LOC100263308	darkorange	0.766521	0.000206937	0.764427	0.000220664	0.091783	0.717193	0.39814	0.10176	0.92162	5.5892e-08	0.824666	2.5495e-05	-0.744358	0.000395982	-0.537119	0.0215301	-0.259716	0.297982	0.276173	0.267286	-0.233565	0.350932	-0.704218	0.001105	-0.128064	0.612564	-0.0281964	0.911568	0.206318	0.411427	-0.370717	0.129907	-0.250556	0.315947	0.0458237	0.856721
gene11074	LOC100252918	darkslateblue	0.765885	0.000211031	0.838153	1.40586e-05	-0.111282	0.660223	0.123935	0.624164	0.819132	3.20896e-05	0.926984	3.22499e-08	-0.702099	0.00116122	-0.439365	0.0681047	-0.219687	0.381077	0.454776	0.0579345	-0.182217	0.469266	-0.581468	0.0113708	0.16751	0.506445	-0.105179	0.677881	0.314123	0.204275	-0.498915	0.0350572	-0.179241	0.476677	-0.0259575	0.918567
gene23518	LOC100245004	darkslateblue	0.765861	0.000211181	0.900017	3.65443e-07	-0.227881	0.363108	-0.284862	0.251902	0.542212	0.0200922	0.925821	3.64583e-08	-0.640441	0.00419268	-0.662479	0.00273751	0.0598396	0.813539	0.824112	2.60989e-05	0.264712	0.288447	-0.162531	0.519341	0.402203	0.0979971	-0.138097	0.584748	0.514975	0.0287447	-0.150657	0.550695	0.339984	0.16746	0.00243195	0.992359
gene15816	LOC100263626	antiquewhite2	0.765599	0.000212887	0.680287	0.00189128	0.0576463	0.820266	-0.477093	0.0452818	0.262214	0.29319	0.715398	0.000844501	-0.186205	0.459424	-0.578755	0.0118531	0.39335	0.106329	0.961168	2.30144e-10	0.740318	0.000442647	0.336216	0.172521	0.593824	0.00936821	-0.550543	0.0179041	0.112743	0.65602	-0.00773913	0.975686	0.421188	0.081735	0.363292	0.138381
gene26942	LOC104877692	darkorange	0.765596	0.000212907	0.846524	9.45145e-06	-0.0771714	0.760854	0.257919	0.301456	0.884886	1.0741e-06	0.901722	3.20232e-07	-0.80158	6.34545e-05	-0.554438	0.0169478	-0.201028	0.423783	0.416496	0.0855559	-0.195811	0.436157	-0.628447	0.00521801	0.0315124	0.901214	0.00773031	0.975714	0.365661	0.135637	-0.408513	0.0923533	-0.117869	0.641355	0.0567416	0.823044
gene21613	LOC100242572	darkslateblue	0.765102	0.00021616	0.55855	0.0159826	0.276158	0.267313	0.191618	0.446237	0.619697	0.0060878	0.595408	0.00913347	-0.348374	0.156554	-0.542988	0.0198799	0.11472	0.650351	0.546849	0.0188498	0.377957	0.121999	-0.0122281	0.961592	0.15266	0.545347	-0.394502	0.105216	-0.0985031	0.697381	-0.209227	0.404716	0.0640218	0.800747	0.684858	0.0017132
gene3545	LOC100247999	darkorange	0.764902	0.000217484	0.568302	0.013867	0.473613	0.0471021	0.622389	0.00580862	0.921734	5.52639e-08	0.619686	0.00608896	-0.542987	0.0198803	-0.540023	0.0207006	-0.170382	0.499078	0.120496	0.633889	-0.112765	0.655957	-0.634972	0.00463759	-0.351598	0.152494	-0.17131	0.496707	-0.148206	0.557272	-0.266197	0.285649	-0.376463	0.123602	0.307087	0.215142
gene19125	LOC100264805	darkslateblue	0.764798	0.000218178	0.569302	0.0136633	0.279957	0.260517	0.204199	0.416352	0.715503	0.000842318	0.702371	0.00115387	-0.308395	0.213094	-0.280766	0.259084	-0.0222519	0.930163	0.356738	0.146175	0.038132	0.880591	-0.348664	0.156185	0.150048	0.552325	-0.464411	0.0521829	-0.202395	0.420572	-0.5046	0.0327115	-0.387987	0.111615	0.269153	0.28013
gene4622	LOC100257781	antiquewhite2	0.764579	0.000219643	0.751086	0.000327445	-0.00411098	0.987083	-0.329289	0.182094	0.400576	0.0994924	0.763422	0.000227518	-0.43522	0.0710528	-0.74445	0.000394976	0.374012	0.126265	0.901685	3.21161e-07	0.600239	0.00844655	0.146829	0.560981	0.385243	0.114391	-0.290831	0.241665	0.325214	0.187889	0.0830091	0.74332	0.491502	0.0383075	0.243751	0.329703
gene21822	LOC100253536	blue	0.764162	0.000222457	0.728978	0.000598961	0.161713	0.521472	-0.147421	0.559383	0.456109	0.0571117	0.67873	0.00195532	-0.478761	0.0444284	-0.87401	2.13428e-06	0.318686	0.197424	0.784592	0.000115559	0.592051	0.00963674	0.0584438	0.817819	0.120625	0.633523	-0.19984	0.426585	0.28066	0.259271	0.242495	0.332279	0.505731	0.0322597	0.27808	0.263861
gene26450	LOC100263996	darkslateblue	0.763912	0.000224155	0.798301	7.15449e-05	-0.0785288	0.756767	-0.0359313	0.88744	0.645654	0.00380167	0.845571	9.90012e-06	-0.735782	0.000500456	-0.812438	4.19608e-05	0.239022	0.339462	0.717212	0.000807523	0.259115	0.299141	-0.22133	0.377435	0.143791	0.569201	-0.0129331	0.959379	0.498129	0.0353912	-0.0165371	0.948072	0.377207	0.122803	0.196061	0.435559
gene9669	LOC100263197	indianred3	0.763879	0.000224384	0.509433	0.0308143	0.615712	0.0065211	-0.182629	0.468244	0.33348	0.176262	0.540902	0.0204547	0.0297529	0.906706	-0.550014	0.0180371	0.25121	0.314645	0.628336	0.0052284	0.689492	0.00154703	0.125817	0.618865	0.16387	0.515857	-0.695219	0.00136036	-0.330453	0.180462	0.152426	0.545971	0.0391433	0.877447	0.383218	0.116471
gene20337	LOC100245369	darkorange	0.763627	0.000226112	0.734149	0.000522766	0.0446078	0.860487	0.449809	0.0610789	0.947996	2.28369e-09	0.818629	3.2755e-05	-0.728341	0.000608955	-0.427646	0.0766816	-0.257747	0.301791	0.261825	0.293932	-0.291104	0.241204	-0.678713	0.00195604	-0.0552679	0.827574	-0.0480936	0.849698	0.182241	0.469206	-0.526805	0.0246887	-0.307423	0.214616	0.151023	0.549717
gene12507	LOC100245840	indianred3	0.762846	0.000231534	0.586833	0.010463	0.440613	0.0672345	-0.463948	0.0524488	0.175077	0.487143	0.587824	0.0103018	0.0706798	0.780483	-0.570885	0.0133457	0.302221	0.222875	0.8157	3.68694e-05	0.8363	1.53041e-05	0.28599	0.249947	0.396637	0.103178	-0.745572	0.000382796	-0.218039	0.38475	0.187222	0.456932	0.223414	0.372845	0.232433	0.353339
gene29407	LOC100261837	darkorange	0.762819	0.000231722	0.560853	0.0154612	0.344854	0.161068	0.536299	0.021769	0.895684	5.05933e-07	0.68179	0.00183114	-0.525481	0.0251189	-0.409573	0.0914292	-0.222037	0.375875	0.157413	0.532753	-0.186247	0.459323	-0.636579	0.0045031	-0.189525	0.451314	-0.203212	0.418657	-0.0954172	0.706457	-0.433164	0.0725493	-0.417024	0.0851199	0.269765	0.278995
gene6024	LOC100257883	darkorange	0.762705	0.000232521	0.707986	0.00101064	0.0728155	0.774011	0.514396	0.0289557	0.955323	6.93593e-10	0.764638	0.00021925	-0.792291	8.86621e-05	-0.583212	0.0110691	-0.156077	0.536281	0.304117	0.219841	-0.176993	0.482315	-0.583901	0.0109516	-0.140427	0.578363	0.0291961	0.908445	0.227887	0.363096	-0.403134	0.0971493	-0.128713	0.610749	0.314486	0.203725
gene28559	LOC100259828	darkorange	0.762698	0.000232571	0.773541	0.000166047	-0.0534146	0.833278	0.298204	0.22939	0.882995	1.21611e-06	0.870459	2.63492e-06	-0.72964	0.000588717	-0.424955	0.0787584	-0.256809	0.303616	0.339918	0.167548	-0.267311	0.283561	-0.652901	0.00330807	0.0432271	0.864767	-0.0491551	0.846417	0.272927	0.273178	-0.519914	0.026993	-0.241276	0.33479	0.0153462	0.951807
gene26208	LOC100255434	darkslateblue	0.76205	0.000237172	0.867015	3.2137e-06	-0.163126	0.517791	-0.414625	0.0871156	0.444031	0.0648957	0.911264	1.4589e-07	-0.428496	0.0760345	-0.479209	0.0442012	0.0414658	0.870232	0.818547	3.28651e-05	0.295718	0.233483	-0.108882	0.667149	0.545678	0.0191576	-0.350961	0.15329	0.329116	0.182338	-0.248285	0.320501	0.168893	0.502889	-0.0793543	0.754284
gene6011	LOC100259548	darkslateblue	0.761844	0.000238652	0.872501	2.33594e-06	-0.157866	0.53156	-0.38563	0.113997	0.466558	0.0509622	0.925212	3.88466e-08	-0.465202	0.0517306	-0.504109	0.0329092	0.0171726	0.946079	0.791217	9.206e-05	0.252901	0.311289	-0.175971	0.484887	0.499476	0.0348202	-0.312085	0.207386	0.356505	0.146457	-0.243167	0.330899	0.157488	0.532556	-0.0890937	0.725171
gene1166	LOC100241027	antiquewhite2	0.76162	0.000240263	0.847639	8.94891e-06	-0.183194	0.466846	-0.279305	0.261674	0.492695	0.0377694	0.858702	5.07908e-06	-0.581769	0.0113182	-0.673225	0.00219632	0.147884	0.558136	0.85987	4.77096e-06	0.375905	0.124206	-0.0242201	0.924002	0.413315	0.0882195	-0.161976	0.520787	0.48589	0.0409184	-0.0730949	0.773165	0.430153	0.0747833	0.126356	0.617352
gene12187	LOC100256666	antiquewhite2	0.761454	0.000241468	0.84989	8.00391e-06	-0.0675742	0.789919	-0.45836	0.0557424	0.341835	0.16501	0.809088	4.78023e-05	-0.438733	0.0685483	-0.747332	0.000364336	0.244175	0.328836	0.942141	5.26248e-09	0.593557	0.00940824	0.117907	0.641248	0.427997	0.0764139	-0.272087	0.274716	0.412745	0.0887026	0.126148	0.617937	0.531758	0.0231297	0.0843745	0.739236
gene4031	LOC104878975	darkslateblue	0.761331	0.000242363	0.865587	3.48396e-06	-0.187223	0.45693	-0.428082	0.076349	0.424349	0.0792321	0.901858	3.16825e-07	-0.450897	0.0603793	-0.521268	0.0265274	0.104936	0.678586	0.851836	7.25734e-06	0.335629	0.17332	-0.063639	0.801917	0.544193	0.0195537	-0.311367	0.208488	0.38627	0.113347	-0.192142	0.44497	0.257344	0.302573	-0.0559657	0.825429
gene25839	LOC100243035	darkorange	0.760876	0.000245699	0.692658	0.0014414	0.0695519	0.783907	0.361575	0.140395	0.809168	4.76565e-05	0.720521	0.000743527	-0.681469	0.00184382	-0.589938	0.00996476	-0.000929591	0.997079	0.424189	0.079357	0.0108625	0.965879	-0.375178	0.124993	-0.0219779	0.931021	-0.0369323	0.884324	0.241431	0.334469	-0.252875	0.311341	0.026621	0.916492	0.306048	0.216778
gene837	LOC100245071	darkorange	0.760762	0.000246541	0.546228	0.0190126	0.4062	0.0943942	0.640051	0.00422323	0.940209	6.80185e-09	0.633457	0.00476744	-0.531958	0.0230682	-0.43468	0.0714433	-0.198156	0.430572	0.114268	0.651647	-0.17205	0.494821	-0.624188	0.00562778	-0.259812	0.297796	-0.199758	0.426777	-0.162412	0.519651	-0.409778	0.0912517	-0.438035	0.0690403	0.365443	0.135887
gene22228	LOC104882190	darkslateblue	0.760045	0.000251896	0.840023	1.28904e-05	0.0144586	0.954592	0.311545	0.208215	0.882049	1.29304e-06	0.851775	7.27982e-06	-0.861596	4.34543e-06	-0.71915	0.000769517	-0.183605	0.465829	0.39809	0.101807	-0.135967	0.590608	-0.639097	0.00429869	-0.157856	0.531586	0.12218	0.629119	0.43054	0.0744932	-0.166069	0.510162	0.0181035	0.943161	0.0173314	0.945581
gene23316	LOC104882402	darkorange	0.759946	0.000252638	0.768265	0.00019606	0.0266449	0.916418	0.276854	0.266059	0.844215	1.05695e-05	0.829908	2.03523e-05	-0.642017	0.00407114	-0.40748	0.0932613	-0.345608	0.160093	0.322911	0.191217	-0.218033	0.384764	-0.625612	0.00548805	0.0335413	0.894886	-0.132946	0.598961	0.160606	0.524365	-0.480267	0.0436685	-0.287302	0.247685	-0.0442125	0.861712
gene12486	LOC100252579	darkslateblue	0.759598	0.00025528	0.875247	1.98029e-06	-0.0560434	0.82519	-0.0468633	0.853503	0.709477	0.000975179	0.929339	2.49976e-08	-0.647345	0.00368143	-0.547426	0.0186995	-0.108399	0.668545	0.551314	0.0177113	-0.0169835	0.946672	-0.497153	0.0358098	0.178144	0.479423	-0.140565	0.577986	0.342032	0.164752	-0.272419	0.274108	-0.0489834	0.846948	-0.0621329	0.806519
gene19118	LOC100261475	indianred3	0.758393	0.000264597	0.570888	0.0133451	0.457514	0.0562538	-0.503441	0.0331795	0.153117	0.544132	0.601215	0.00831296	0.0913924	0.71835	-0.55781	0.016153	0.396361	0.10344	0.812544	4.17875e-05	0.827966	2.2143e-05	0.262164	0.293286	0.398047	0.101848	-0.752676	0.000312797	-0.2097	0.40363	0.202759	0.419718	0.202752	0.419734	0.188523	0.453755
gene4073	LOC100252510	darkslateblue	0.758229	0.00026588	0.655421	0.00314928	0.0439738	0.862452	-0.333138	0.176733	0.410898	0.0902833	0.791441	9.13433e-05	-0.130313	0.606284	-0.210129	0.402646	0.0728701	0.773846	0.690129	0.00152528	0.312437	0.206847	-0.0298211	0.906493	0.621205	0.00593008	-0.660793	0.00283162	-0.086621	0.73253	-0.453879	0.0584932	-0.137043	0.587644	0.166601	0.508788
gene13106	LOC100245966	blue	0.758116	0.000266777	0.658145	0.00298474	0.500625	0.0343384	0.233211	0.351682	0.624045	0.00564197	0.578208	0.0119524	-0.472596	0.047644	-0.821032	2.96781e-05	0.152308	0.546286	0.392854	0.10681	0.300964	0.2249	-0.327537	0.184571	-0.335762	0.173139	-0.117203	0.643255	0.0778629	0.758771	0.278021	0.263967	0.114519	0.650926	0.121058	0.632294
gene9193	LOC100247039	antiquewhite2	0.757999	0.000267698	0.687823	0.00160529	0.224427	0.370625	-0.562899	0.0150097	0.179552	0.475901	0.684427	0.00172938	-0.0937537	0.711364	-0.650675	0.00345369	0.448094	0.0621939	0.929444	2.471e-08	0.815295	3.74708e-05	0.290811	0.2417	0.480409	0.0435972	-0.595015	0.00919129	0.0439996	0.862372	0.200026	0.426146	0.393335	0.106343	0.174303	0.489102
gene7134	LOC100258016	antiquewhite2	0.757943	0.000268145	0.826973	2.31101e-05	-0.170188	0.499572	-0.432242	0.0732285	0.374958	0.125233	0.83624	1.53455e-05	-0.488755	0.0395691	-0.702245	0.00115725	0.286813	0.248527	0.955491	6.73307e-10	0.537872	0.0213126	0.123948	0.624126	0.503746	0.0330559	-0.247426	0.322232	0.458582	0.0556086	0.0108833	0.965813	0.529005	0.0239863	0.135724	0.591278
gene8549	LOC100257100	antiquewhite2	0.757848	0.000268904	0.691325	0.00148514	0.0947226	0.708504	-0.53979	0.0207662	0.207417	0.408885	0.702033	0.00116299	-0.153067	0.544264	-0.621196	0.00593097	0.382361	0.117359	0.974557	8.1531e-12	0.792525	8.7935e-05	0.34533	0.160452	0.571558	0.0132126	-0.560085	0.0156336	0.111847	0.658597	0.0881807	0.727886	0.455859	0.0572655	0.272432	0.274083
gene24678	LOC100257467	antiquewhite2	0.757814	0.000269174	0.731933	0.000554359	0.128749	0.610647	-0.456404	0.0569308	0.254479	0.308176	0.693636	0.00140999	-0.287454	0.247424	-0.790677	9.38102e-05	0.425078	0.0786628	0.936479	1.09076e-08	0.771953	0.000174641	0.254249	0.308629	0.371139	0.129436	-0.383911	0.115756	0.241043	0.335271	0.273718	0.271735	0.557817	0.0161514	0.183903	0.465092
gene10108	LOC100261264	darkslateblue	0.757026	0.000275505	0.781042	0.000130119	-0.15238	0.546095	-0.416972	0.0851623	0.404413	0.0959933	0.847516	9.00331e-06	-0.38476	0.114885	-0.513191	0.0293988	0.184745	0.463016	0.902172	3.0912e-07	0.455404	0.0575455	0.098077	0.698631	0.60323	0.00804252	-0.395817	0.103957	0.291957	0.239764	-0.221764	0.376477	0.312529	0.206706	0.198294	0.430245
gene13435	LOC100259946	darkorange	0.756276	0.000281656	0.590953	0.00980605	0.330001	0.181094	0.650751	0.0034487	0.981412	6.76171e-13	0.676708	0.00204118	-0.652621	0.00332612	-0.503337	0.0332218	-0.212005	0.398362	0.120373	0.634236	-0.231103	0.356177	-0.69302	0.0014297	-0.311963	0.207573	-0.0769838	0.76142	-0.0235329	0.926153	-0.382103	0.117628	-0.370833	0.129777	0.306561	0.215969
gene2196	LOC100852959	antiquewhite2	0.755802	0.000285601	0.708399	0.00100071	0.0443577	0.861262	-0.283746	0.253847	0.370246	0.130433	0.69609	0.00133369	-0.419086	0.0834306	-0.796931	7.51759e-05	0.456033	0.0571583	0.898374	4.14123e-07	0.674788	0.00212553	0.218999	0.38261	0.340297	0.167044	-0.277288	0.265279	0.303705	0.220498	0.168203	0.504662	0.574308	0.0126792	0.377389	0.122608
gene17158	LOC100259789	antiquewhite2	0.755399	0.000288992	0.665535	0.00257352	0.00526058	0.983472	-0.251821	0.31343	0.428565	0.0759819	0.735329	0.000506569	-0.238302	0.340964	-0.403658	0.0966746	0.0724863	0.775008	0.807478	5.0847e-05	0.486239	0.0407519	0.166491	0.509071	0.600968	0.00834656	-0.557741	0.0161689	0.0120857	0.962039	-0.349507	0.155119	0.158122	0.530884	0.52408	0.0255807
gene22427	LOC104877309	darkslateblue	0.754952	0.000292788	0.834575	1.65476e-05	-0.127929	0.612941	0.0847136	0.738222	0.783774	0.000118786	0.925975	3.58768e-08	-0.668336	0.00243044	-0.398928	0.101023	-0.243526	0.330163	0.455797	0.0573035	-0.188857	0.452939	-0.576663	0.0122363	0.208841	0.405604	-0.126985	0.615586	0.309273	0.211727	-0.510357	0.0304614	-0.193955	0.440604	-0.0674581	0.790273
gene23021	LAR2	antiquewhite2	0.754792	0.000294157	0.705744	0.00106594	-0.00201815	0.993659	-0.498794	0.0351084	0.254447	0.308239	0.727015	0.000630217	-0.224305	0.370891	-0.594354	0.00928918	0.379095	0.120788	0.977491	3.08737e-12	0.726662	0.000635978	0.332674	0.177373	0.605467	0.00775068	-0.502785	0.0334467	0.18026	0.474134	0.00227114	0.992864	0.465978	0.0512894	0.318735	0.197352
gene423	LOC100266239	darkslateblue	0.754333	0.000298119	0.884673	1.08934e-06	-0.234817	0.348281	-0.0171198	0.946245	0.688949	0.0015658	0.881484	1.34094e-06	-0.811949	4.27743e-05	-0.724843	0.000666384	0.0845628	0.738673	0.7018	0.00116932	0.129393	0.60885	-0.265209	0.287508	0.201259	0.423239	0.0583422	0.818131	0.588685	0.0101634	-0.150997	0.549786	0.347974	0.157063	0.12512	0.620826
gene12179	LOC100251494	darkslateblue	0.75406	0.000300498	0.845955	9.71743e-06	-0.117392	0.642715	-0.435702	0.0707047	0.422431	0.0807434	0.905418	2.385e-07	-0.372079	0.128392	-0.438081	0.0690077	-0.00641926	0.979832	0.778122	0.000143232	0.272422	0.274102	-0.154656	0.540042	0.534745	0.0222272	-0.398082	0.101815	0.268763	0.280854	-0.258403	0.300517	0.0908095	0.720078	-0.141223	0.576189
gene3051	LOC100255530	darkslateblue	0.752893	0.00031084	0.864632	3.67535e-06	-0.214314	0.393123	-0.465999	0.0512779	0.393609	0.106078	0.890287	7.443e-07	-0.470201	0.0489399	-0.589504	0.0100333	0.162573	0.519232	0.913416	1.20708e-07	0.417322	0.0848738	0.0178462	0.943967	0.560924	0.0154453	-0.287457	0.24742	0.43419	0.0717993	-0.130852	0.604782	0.375884	0.124228	0.0110809	0.965193
gene875	LOC100260341	darkslateblue	0.752672	0.000312828	0.853011	6.83597e-06	-0.116695	0.644704	-0.150178	0.551977	0.626651	0.00538782	0.928585	2.71455e-08	-0.543159	0.0198334	-0.407924	0.0928701	-0.181884	0.470092	0.569549	0.0136134	-0.0288061	0.909664	-0.450769	0.0604617	0.322134	0.192349	-0.229621	0.359357	0.304113	0.219847	-0.38926	0.110344	-0.103166	0.68374	-0.202841	0.419526
PB.7180	#N/A	darkslateblue	0.752587	0.000313602	0.836271	1.53242e-05	-0.132259	0.60087	0.0693143	0.784629	0.770235	0.000184358	0.923343	4.70462e-08	-0.666974	0.00249917	-0.404813	0.0956335	-0.229767	0.359042	0.466198	0.051165	-0.175497	0.486082	-0.561344	0.015352	0.211168	0.40027	-0.119726	0.636074	0.325585	0.187356	-0.488225	0.0398159	-0.169149	0.502235	-0.0592511	0.815343
gene3865	LOC100244406	darkorange	0.752452	0.000314824	0.815957	3.64913e-05	-0.127137	0.615159	0.227412	0.364125	0.867868	3.06107e-06	0.901046	3.37538e-07	-0.762456	0.000234281	-0.457051	0.0565355	-0.231901	0.354471	0.421684	0.0813382	-0.218569	0.383568	-0.587385	0.010373	0.115019	0.649494	-0.0341816	0.892891	0.342571	0.164044	-0.510099	0.0305596	-0.154269	0.541069	0.0711437	0.779076
gene15289	LOC100266820	darkorange	0.752427	0.000315054	0.599768	0.00851158	0.474774	0.0464884	0.600126	0.00846213	0.912053	1.36173e-07	0.62127	0.00592334	-0.5978	0.00878798	-0.628327	0.00522923	-0.108294	0.668849	0.146883	0.560834	-0.077543	0.759735	-0.624906	0.00555693	-0.415361	0.0864994	-0.0894024	0.724254	-0.0552352	0.827675	-0.127331	0.614617	-0.273182	0.272713	0.302813	0.221924
gene8482	LOC100260258	darkslateblue	0.752386	0.000315426	0.821999	2.85122e-05	0.0586071	0.817318	-0.500688	0.0343121	0.34249	0.16415	0.852462	7.03019e-06	-0.281474	0.257833	-0.531279	0.0232769	0.081357	0.74827	0.76599	0.00021035	0.390089	0.109521	-0.142873	0.571694	0.412121	0.0892347	-0.438647	0.0686087	0.198237	0.43038	-0.0352128	0.889678	0.117834	0.641456	-0.255277	0.30661
gene3420	LOC100260655	antiquewhite2	0.752234	0.000316811	0.677342	0.00201395	0.133444	0.597582	-0.616094	0.00647849	0.172326	0.494119	0.725703	0.000651859	-0.0527008	0.835477	-0.50947	0.0308001	0.343468	0.16287	0.935533	1.22401e-08	0.743549	0.000404981	0.281591	0.257627	0.622284	0.00581924	-0.666548	0.00252099	0.0181849	0.942906	0.0196297	0.938377	0.300687	0.225349	0.157193	0.533332
gene11624	LOC100252129	cyan	0.752206	0.000317069	0.517905	0.0276952	0.492299	0.0379476	-0.370457	0.130197	0.192952	0.443017	0.528672	0.0240916	0.0686607	0.786615	-0.598369	0.00870733	0.382362	0.117358	0.784337	0.000116558	0.860069	4.7201e-06	0.321195	0.193722	0.329209	0.182207	-0.719896	0.000755282	-0.248803	0.319459	0.214618	0.392436	0.252593	0.311899	0.356598	0.146345
gene12109	LOC100265130	darkorange	0.75186	0.00032024	0.675179	0.00210812	0.159433	0.52744	0.366291	0.134913	0.879586	1.51326e-06	0.780383	0.000132984	-0.539627	0.0208123	-0.307536	0.214438	-0.309601	0.211218	0.251892	0.313289	-0.220214	0.379908	-0.602137	0.00818835	0.0172809	0.94574	-0.247448	0.322187	-0.0267609	0.916055	-0.571767	0.0131714	-0.439185	0.0682303	0.194694	0.43883
gene10018	LOC100254367	cyan	0.751748	0.000321273	0.5059	0.0321924	0.7117	0.000924273	-0.196883	0.433599	0.276595	0.266525	0.490228	0.038889	0.0281139	0.911826	-0.690986	0.00149641	0.350836	0.153448	0.5991	0.00860459	0.751359	0.000324887	0.0871164	0.731054	0.00851639	0.973245	-0.627051	0.00534958	-0.302401	0.222586	0.369536	0.131229	0.1186	0.639274	0.216623	0.387921
gene2169	LOC100852661	darkorange	0.75155	0.000323116	0.711847	0.000920981	0.0150219	0.952825	0.429473	0.0752952	0.945783	3.16468e-09	0.830671	1.96837e-05	-0.744301	0.000396612	-0.44882	0.06172	-0.250486	0.316089	0.290912	0.241529	-0.270461	0.277709	-0.658551	0.00296081	-0.0238838	0.925055	-0.0497473	0.844588	0.19792	0.431133	-0.535324	0.0220556	-0.271873	0.275109	0.211514	0.399481
gene25464	LOC100852476	blue	0.751383	0.000324666	0.702835	0.00114142	0.344412	0.161642	0.23579	0.34623	0.730944	0.000568964	0.691216	0.00148876	-0.618331	0.00623359	-0.815333	3.74142e-05	0.00285427	0.991032	0.40349	0.0968265	0.162971	0.518195	-0.447884	0.0623315	-0.290566	0.242115	-0.0524926	0.836119	0.180939	0.472441	0.128437	0.611522	0.0817031	0.747232	0.121513	0.631007
gene1849	LOC100246223	indianred3	0.751286	0.000325569	0.386284	0.113333	0.810382	4.54692e-05	0.184414	0.463833	0.488832	0.0395332	0.434991	0.0712179	-0.000608724	0.998087	-0.533053	0.0227349	0.172861	0.492758	0.338257	0.169768	0.479799	0.0439036	-0.126402	0.617223	-0.147727	0.558561	-0.623751	0.00567128	-0.503052	0.0333376	0.0771032	0.76106	-0.210686	0.401373	0.387666	0.111937
gene27362	LOC100853846	darkorange	0.751009	0.000328171	0.830546	1.97921e-05	-0.0913032	0.718614	0.32143	0.193377	0.912609	1.29669e-07	0.886098	9.90827e-07	-0.866026	3.39896e-06	-0.584199	0.0109012	-0.208401	0.406615	0.367492	0.133541	-0.253644	0.309822	-0.683348	0.00177043	-0.05699	0.822281	0.102057	0.686978	0.425066	0.0786724	-0.375279	0.124883	-0.0933305	0.712615	0.0173016	0.945675
gene23475	LOC100852675	darkorange	0.751001	0.000328241	0.551465	0.0176738	0.313165	0.205734	0.619766	0.00608054	0.952786	1.07028e-09	0.664027	0.00265343	-0.607633	0.00747624	-0.451196	0.0601886	-0.15781	0.531707	0.118575	0.639347	-0.228281	0.362245	-0.666348	0.00253131	-0.26657	0.28495	-0.116624	0.644906	-0.0570379	0.822134	-0.428322	0.0761662	-0.398144	0.101756	0.253912	0.309292
gene5823	LOC100254503	indianred3	0.750239	0.000335476	0.599741	0.0085154	0.426304	0.0777123	-0.406064	0.0945154	0.235075	0.347736	0.609835	0.00720544	0.0765553	0.762711	-0.448626	0.0618462	0.193286	0.442212	0.72352	0.00068926	0.683728	0.00175587	0.161301	0.52255	0.392717	0.106943	-0.758267	0.000265584	-0.265294	0.287348	0.0601421	0.812613	0.0450864	0.859004	0.166609	0.508767
gene29195	LOC100853164	darkslateblue	0.749937	0.000338381	0.833338	1.7491e-05	-0.0981907	0.698298	0.0872099	0.730776	0.78074	0.000131428	0.915871	9.66564e-08	-0.641515	0.00410953	-0.388359	0.111243	-0.23624	0.345281	0.454656	0.0580091	-0.171321	0.496679	-0.560067	0.0156377	0.213702	0.394508	-0.155067	0.538952	0.272822	0.273369	-0.504449	0.032772	-0.212915	0.396292	-0.0145133	0.95442
gene3996	LOC100853636	darkorange	0.749689	0.000340791	0.726048	0.000646121	0.0740814	0.770181	0.427086	0.0771107	0.934248	1.42742e-08	0.809193	4.76102e-05	-0.747025	0.000367503	-0.507021	0.03175	-0.144032	0.568546	0.297575	0.230421	-0.218214	0.38436	-0.630465	0.00503258	-0.0904298	0.721204	-0.0217479	0.931741	0.212755	0.396656	-0.413731	0.0878677	-0.223549	0.372549	0.234044	0.349916
gene4560	LOC100262729	darkorange	0.749652	0.000341146	0.458681	0.0555488	0.544098	0.0195792	0.618527	0.00621251	0.864819	3.63722e-06	0.545486	0.0192086	-0.41557	0.0863248	-0.473329	0.0472529	-0.0880167	0.728374	0.126681	0.616439	-0.0194091	0.939069	-0.501468	0.0339882	-0.296652	0.23194	-0.284798	0.252014	-0.282741	0.255606	-0.290357	0.242469	-0.387752	0.111851	0.476623	0.045524
gene16526	LOC100255940	darkslateblue	0.749288	0.000344698	0.855055	6.15284e-06	-0.159747	0.526618	-0.0279445	0.912356	0.723694	0.000686204	0.936007	1.1555e-08	-0.647773	0.00365149	-0.43147	0.0737999	-0.192308	0.444571	0.538939	0.0210072	-0.0986607	0.696918	-0.489335	0.0393003	0.27296	0.273118	-0.147221	0.559922	0.345598	0.160107	-0.456086	0.0571256	-0.104029	0.681226	-0.0838828	0.740706
gene7470	LOC100251941	darkorange	0.748984	0.000347687	0.428436	0.0760797	0.602706	0.00811207	0.509827	0.0306635	0.750484	0.00033314	0.489568	0.0391925	-0.331291	0.179292	-0.559119	0.0158524	0.022794	0.928466	0.230622	0.357207	0.191735	0.445956	-0.315719	0.201862	-0.262418	0.292802	-0.341132	0.165938	-0.301792	0.223564	-0.124633	0.622196	-0.219884	0.380641	0.54087	0.0204637
gene23206	LOC100246789	darkslateblue	0.74867	0.000350802	0.824248	2.59497e-05	0.0477892	0.850639	-0.338388	0.169592	0.447347	0.0626844	0.860329	4.65444e-06	-0.356319	0.146683	-0.464112	0.0523543	-0.0937202	0.711463	0.636687	0.00449416	0.192551	0.443984	-0.310926	0.209167	0.313595	0.205079	-0.348527	0.156359	0.217389	0.386204	-0.149352	0.554192	-0.0166662	0.947667	-0.319842	0.195712
gene13140	LOC100257324	darkorange	0.748237	0.000355136	0.660191	0.00286583	0.109719	0.664731	0.466619	0.0509276	0.934947	1.31329e-08	0.778372	0.000142068	-0.658089	0.00298804	-0.404007	0.0963592	-0.254556	0.308025	0.231934	0.354401	-0.259565	0.298273	-0.656845	0.00306237	-0.0555796	0.826616	-0.129415	0.608787	0.0601321	0.812643	-0.558692	0.0159499	-0.365349	0.135995	0.229229	0.3602
gene28699	LOC104878431	darkorange	0.74816	0.000355911	0.808457	4.89766e-05	0.040869	0.872085	0.242447	0.332378	0.852798	6.91068e-06	0.860522	4.60623e-06	-0.763144	0.000229448	-0.618115	0.00625692	-0.125283	0.620366	0.38899	0.110613	-0.138114	0.584701	-0.63091	0.00499237	-0.0763336	0.76338	0.00327352	0.989715	0.320091	0.195345	-0.281795	0.257267	-0.1056	0.676658	0.0409276	0.871903
gene28452	LOC100854130	darkorange	0.748151	0.000356002	0.714652	0.000860109	0.0127025	0.960103	0.390148	0.109463	0.917894	8.00711e-08	0.82429	2.59036e-05	-0.784097	0.000117504	-0.537295	0.0214792	-0.12808	0.612519	0.3166	0.200537	-0.221477	0.377111	-0.637408	0.00443489	-0.0830671	0.743146	0.0185271	0.941833	0.280576	0.259419	-0.399259	0.100714	-0.165045	0.512809	0.175305	0.486568
gene11405	LOC100266483	darkslateblue	0.747971	0.000357816	0.7043	0.00110287	0.0575501	0.820561	-0.394053	0.105649	0.377414	0.12258	0.80764	5.05337e-05	-0.144657	0.566852	-0.273645	0.271868	-0.0118053	0.962919	0.725946	0.000647814	0.349659	0.154927	-0.0306468	0.903916	0.6011	0.00832853	-0.631278	0.00495941	-0.0291275	0.90866	-0.361095	0.14096	-0.0721222	0.77611	0.131953	0.60172
gene20869	LOC100257538	black	0.747781	0.000359742	0.825583	2.45231e-05	-0.0132974	0.958236	0.28287	0.255379	0.838778	1.36585e-05	0.818623	3.27636e-05	-0.902549	3.00092e-07	-0.824569	2.55997e-05	0.0510451	0.840582	0.443768	0.0650734	-0.0475861	0.851267	-0.561454	0.0153275	-0.190593	0.44872	0.198193	0.430485	0.515904	0.0284085	-0.0430174	0.865417	0.171177	0.497047	0.0211844	0.933506
gene29027	LOC100241718	darkslateblue	0.747585	0.000361744	0.809239	4.75261e-05	-0.0193121	0.939372	0.317489	0.199207	0.867551	3.11712e-06	0.823922	2.63078e-05	-0.867978	3.04189e-06	-0.733149	0.000536828	-0.044281	0.8615	0.428369	0.0761308	-0.0811602	0.748861	-0.550642	0.0178791	-0.12362	0.625052	0.135744	0.591224	0.449309	0.0614024	-0.147306	0.559695	0.082391	0.745171	0.129045	0.609821
gene26829	LOC104877637	darkslateblue	0.747188	0.000365813	0.771009	0.000179924	0.0122295	0.961587	0.0654744	0.796316	0.74217	0.000420709	0.876716	1.81002e-06	-0.572925	0.0129453	-0.398584	0.101344	-0.25157	0.313929	0.412797	0.0886588	-0.139627	0.580553	-0.571833	0.0131585	0.13019	0.606626	-0.191926	0.445494	0.200574	0.424851	-0.437887	0.0691451	-0.247008	0.323077	-0.131808	0.602123
gene21745	LOC100242290	antiquewhite2	0.747061	0.000367128	0.738114	0.000469996	0.0542599	0.830675	-0.596573	0.00896384	0.194523	0.439241	0.736902	0.000485631	-0.182613	0.468284	-0.626621	0.0053907	0.380953	0.118829	0.973499	1.12589e-11	0.746262	0.000375467	0.281941	0.25701	0.561149	0.0153952	-0.511755	0.0299334	0.187578	0.456062	0.117824	0.641484	0.45525	0.0576409	0.122324	0.62871
gene15814	LOC100241366	darkslateblue	0.746909	0.000368705	0.887104	9.25961e-07	-0.146201	0.562675	-0.0281939	0.911576	0.693476	0.00141509	0.902096	3.1099e-07	-0.734973	0.000511409	-0.618725	0.00619128	-0.0481483	0.849529	0.600202	0.00845166	0.014376	0.954851	-0.416771	0.0853286	0.159259	0.527896	-0.000495699	0.998442	0.50059	0.034353	-0.200716	0.424518	0.131747	0.602292	-0.0813559	0.748274
gene16952	LOC100246767	darkslateblue	0.746642	0.000371482	0.723698	0.000686141	0.138424	0.583849	0.209157	0.404877	0.770251	0.000184263	0.759191	0.000258395	-0.551201	0.0177396	-0.507551	0.0315425	-0.126197	0.617799	0.445739	0.0637489	0.0488143	0.84747	-0.367378	0.133671	0.064528	0.799202	-0.222367	0.375148	0.0818405	0.746821	-0.347276	0.157952	-0.12725	0.614843	0.318359	0.19791
gene12748	LOC100258460	darkorange	0.746194	0.00037618	0.526074	0.0249256	0.315892	0.201601	0.586386	0.0105364	0.908604	1.83184e-07	0.631196	0.0049667	-0.537945	0.0212917	-0.40944	0.0915452	-0.134363	0.595039	0.169687	0.500854	-0.142494	0.572725	-0.532109	0.0230221	-0.178457	0.478639	-0.188293	0.454315	-0.110073	0.663708	-0.455362	0.0575714	-0.362646	0.139136	0.40032	0.0997289
gene10464	LOC100250551	antiquewhite2	0.746064	0.000377556	0.828336	2.17924e-05	-0.177009	0.482273	-0.432941	0.0727133	0.381213	0.118557	0.845032	1.01619e-05	-0.496482	0.0360996	-0.683831	0.00175195	0.345174	0.160654	0.931291	2.01031e-08	0.497665	0.0355895	0.0822654	0.745547	0.491401	0.0383536	-0.230986	0.356428	0.470182	0.0489507	0.00334745	0.989482	0.494613	0.0369164	0.108433	0.668446
gene10835	LOC100258555	darkslateblue	0.745753	0.000380857	0.890379	7.39508e-07	-0.20324	0.418592	-0.471489	0.0482401	0.384175	0.115485	0.886672	9.5333e-07	-0.493519	0.0374013	-0.634924	0.00464165	0.110796	0.661623	0.89749	4.42569e-07	0.408359	0.0924888	-0.0237284	0.925541	0.500461	0.0344068	-0.240722	0.335935	0.472115	0.0479025	-0.0569217	0.822491	0.401645	0.0985085	-0.0832453	0.742613
gene8600	LOC100265540	indianred3	0.745607	0.000382422	0.425339	0.07846	0.721717	0.000721475	0.0381659	0.880486	0.454397	0.0581701	0.504866	0.0326045	0.0565844	0.823527	-0.403897	0.0964585	0.0505089	0.842237	0.402479	0.0977452	0.45951	0.0550521	-0.0964702	0.703355	0.0246651	0.92261	-0.712882	0.000898116	-0.497133	0.0358184	-0.0372236	0.883417	-0.262824	0.292028	0.376974	0.123052
gene19407	LOC100854949	darkslateblue	0.745326	0.000385436	0.814088	3.93154e-05	-0.08965	0.723519	-0.0448602	0.859705	0.693972	0.00139935	0.915899	9.64035e-08	-0.58318	0.0110746	-0.432522	0.0730216	-0.100194	0.692423	0.535621	0.0219681	-0.049486	0.845395	-0.471033	0.048487	0.276957	0.265875	-0.21268	0.396826	0.268706	0.280959	-0.425994	0.0779517	-0.132487	0.600236	-0.045711	0.85707
gene24466	LOC100854033	darkorange	0.744985	0.000389125	0.474996	0.0463718	0.482805	0.0424103	0.649605	0.00352561	0.901404	3.2827e-07	0.570591	0.0134042	-0.459985	0.0547687	-0.429261	0.0754546	-0.15403	0.541704	0.0892057	0.724838	-0.119179	0.637626	-0.576278	0.0123078	-0.294505	0.235498	-0.242695	0.331867	-0.244712	0.327739	-0.372769	0.12763	-0.441027	0.0669485	0.403331	0.0969707
gene19892	LOC100852430	darkslateblue	0.744541	0.00039397	0.900482	3.52583e-07	-0.136362	0.58952	-0.0221387	0.930518	0.685719	0.00168125	0.886886	9.39692e-07	-0.805233	5.53689e-05	-0.77197	0.000174545	-0.00941012	0.970439	0.645162	0.0038372	0.100785	0.690695	-0.378371	0.121558	0.0811934	0.748761	0.0833505	0.742298	0.587506	0.0103534	-0.0318434	0.900182	0.302625	0.222226	0.0165361	0.948075
gene7784	LOC100243342	indianred3	0.744444	0.000395035	0.468722	0.0497533	0.779446	0.000137154	-0.171259	0.496838	0.281825	0.257215	0.47144	0.0482664	0.126016	0.618306	-0.566784	0.0141809	0.21126	0.400062	0.514837	0.028795	0.680946	0.00186472	0.0253066	0.920603	0.0134801	0.957662	-0.727476	0.000622757	-0.448919	0.0616556	0.257158	0.302936	-0.0645923	0.799006	0.163771	0.516115
gene20345	LOC104877419	darkorange	0.744377	0.000395775	0.700811	0.00119653	0.0671708	0.791147	0.298163	0.229457	0.824039	2.61786e-05	0.799276	6.90525e-05	-0.600711	0.00838169	-0.397826	0.102055	-0.20286	0.419482	0.335498	0.173498	-0.162302	0.519936	-0.555682	0.0166509	0.0586485	0.817191	-0.161364	0.522385	0.132035	0.60149	-0.457188	0.0564522	-0.254293	0.308543	0.235942	0.345908
gene23728	LOC100252983	darkslateblue	0.744237	0.000397316	0.828928	2.12397e-05	-0.129635	0.608174	0.0323204	0.898693	0.740185	0.000444258	0.919743	6.71323e-08	-0.623785	0.00566794	-0.379326	0.120543	-0.235316	0.347228	0.476028	0.0458327	-0.155913	0.536714	-0.542341	0.0200567	0.25513	0.306897	-0.165895	0.510612	0.290573	0.242103	-0.500501	0.0343901	-0.187067	0.457312	-0.0555145	0.826816
gene10912	LOC100256772	antiquewhite2	0.743946	0.000400543	0.651785	0.00338044	0.30214	0.223005	-0.552061	0.0175264	0.163191	0.517623	0.654095	0.00323204	-0.00980981	0.969184	-0.584145	0.0109102	0.314204	0.204153	0.849719	8.07248e-06	0.773967	0.000163806	0.225479	0.368327	0.4441	0.0648488	-0.664424	0.0026322	-0.072481	0.775024	0.180225	0.47422	0.26936	0.279745	0.0841996	0.739758
gene5830	LOC100242564	antiquewhite2	0.74359	0.000404515	0.727406	0.000623895	0.302106	0.22306	-0.559213	0.0158311	0.204596	0.415428	0.723818	0.000684052	-0.0717302	0.777298	-0.572635	0.0130015	0.209558	0.403957	0.774243	0.000162364	0.617771	0.00629418	0.0181272	0.943087	0.353971	0.149554	-0.585628	0.0106616	0.00568484	0.982139	0.197896	0.43119	0.157483	0.532568	-0.193123	0.442605
gene17151	LOC100244370	darkorange	0.742596	0.000415803	0.773113	0.000168328	-0.169385	0.501629	0.291558	0.240437	0.866958	3.22407e-06	0.846923	9.26903e-06	-0.82489	2.52553e-05	-0.559463	0.0157742	-0.0448238	0.859817	0.467175	0.0506152	-0.126816	0.61606	-0.472636	0.047623	0.103602	0.682471	0.038013	0.880961	0.398246	0.101661	-0.448269	0.0620797	0.0170813	0.946366	0.26345	0.290837
gene494	LOC100853085	darkorange	0.741953	0.000423242	0.574768	0.0125917	0.249469	0.318122	0.589577	0.0100216	0.952566	1.10998e-09	0.685247	0.0016987	-0.598612	0.00867307	-0.38923	0.110373	-0.18774	0.455667	0.158299	0.53042	-0.23006	0.358413	-0.614059	0.00670801	-0.16249	0.519446	-0.150234	0.551828	-0.0550669	0.828192	-0.515161	0.0286772	-0.404354	0.0960462	0.373768	0.126532
gene25318	LOC100264185	darkslateblue	0.741928	0.000423533	0.890323	7.42411e-07	-0.228189	0.362443	-0.393052	0.106618	0.449032	0.0615822	0.898398	4.13359e-07	-0.535029	0.022143	-0.597288	0.00886102	0.101659	0.68814	0.854363	6.37717e-06	0.326215	0.186454	-0.0774072	0.760144	0.490726	0.0386608	-0.215446	0.390568	0.468119	0.0500881	-0.145208	0.565361	0.331693	0.178733	-0.0397032	0.875707
gene14239	LOC100256088	darkorange	0.741915	0.000423678	0.470892	0.0485635	0.722351	0.00071	0.515236	0.02865	0.783351	0.000120486	0.537468	0.0214291	-0.343509	0.162817	-0.564163	0.0147359	-0.104478	0.679919	0.0776551	0.759397	0.0153787	0.951705	-0.620206	0.00603423	-0.462888	0.0530623	-0.289435	0.244037	-0.303165	0.22136	-0.0374451	0.882728	-0.416268	0.0857448	0.163121	0.517804
gene16556	LOC100243910	darkorange	0.74131	0.000430781	0.676328	0.00205766	0.106586	0.673795	0.533488	0.0226035	0.979006	1.77696e-12	0.777359	0.000146834	-0.718994	0.00077251	-0.42625	0.0777539	-0.260011	0.297413	0.201944	0.421628	-0.306002	0.216851	-0.69615	0.00133188	-0.120814	0.632985	-0.0539709	0.831565	0.11081	0.661582	-0.534821	0.0222046	-0.353827	0.149732	0.277637	0.264654
gene17080	LOC104881166	darkslateblue	0.741254	0.00043145	0.83779	1.42951e-05	-0.160477	0.524704	-0.0339219	0.8937	0.705445	0.00107349	0.927177	3.15948e-08	-0.610794	0.00708998	-0.385069	0.114569	-0.209304	0.40454	0.517605	0.0278012	-0.118313	0.640091	-0.501353	0.0340358	0.300217	0.226109	-0.179817	0.475238	0.30841	0.213071	-0.493505	0.0374073	-0.150179	0.551976	-0.106864	0.672989
gene10709	LOC100255095	antiquewhite2	0.740766	0.000437261	0.859143	4.96084e-06	-0.219196	0.38217	-0.434746	0.0713957	0.389552	0.110054	0.860712	4.55901e-06	-0.522716	0.0260365	-0.673703	0.0021745	0.172366	0.494018	0.927097	3.18649e-08	0.456898	0.0566289	0.0518277	0.838168	0.498979	0.0350301	-0.206211	0.411674	0.503629	0.033103	-0.0214024	0.932824	0.494234	0.0370838	0.0549954	0.828412
gene25045	LOC100243726	antiquewhite2	0.740371	0.00044201	0.826758	2.33236e-05	-0.167695	0.50597	-0.539862	0.020746	0.301554	0.223948	0.83641	1.52272e-05	-0.390012	0.109597	-0.620065	0.00604902	0.271041	0.276638	0.962325	1.8132e-10	0.548999	0.0182945	0.13968	0.580408	0.582456	0.011199	-0.333363	0.176423	0.402887	0.0973735	-0.0159966	0.949767	0.46778	0.0502768	0.0412077	0.871033
gene9758	LOC100254315	antiquewhite2	0.739942	0.000447224	0.783483	0.000119951	-0.0312196	0.902128	-0.562977	0.0149925	0.255181	0.306797	0.800232	6.66818e-05	-0.278527	0.263062	-0.58966	0.0100086	0.260115	0.297212	0.918407	7.62824e-08	0.576423	0.0122809	0.123512	0.625355	0.531703	0.0231465	-0.410309	0.0907913	0.296255	0.232596	0.0407009	0.872607	0.386473	0.113141	-0.0470728	0.852855
gene3340	LOC100248731	darkorange	0.73945	0.000453259	0.838495	1.38381e-05	0.0266361	0.916445	0.329358	0.181998	0.873243	2.23485e-06	0.831884	1.86587e-05	-0.875194	1.98675e-06	-0.724427	0.000673514	-0.147716	0.55859	0.329997	0.1811	-0.195269	0.437453	-0.719591	0.000761065	-0.238982	0.339547	0.179238	0.476685	0.450814	0.0604326	-0.133489	0.597458	-0.0174687	0.945151	-0.124925	0.621375
gene29123	ANR	darkslateblue	0.73906	0.000458093	0.854712	6.26312e-06	-0.274566	0.270194	-0.342939	0.163562	0.486834	0.0404699	0.909288	1.72884e-07	-0.571243	0.0132748	-0.566261	0.0142902	0.129971	0.607235	0.838526	1.38181e-05	0.2773	0.265258	-0.0915855	0.717778	0.51273	0.0295698	-0.200287	0.425528	0.47905	0.0442815	-0.22609	0.366995	0.319656	0.195987	0.0868583	0.731823
gene7252	LOC100260405	darkslateblue	0.738624	0.000463548	0.858842	5.04109e-06	-0.179963	0.474875	-0.419035	0.0834724	0.443688	0.0651271	0.916327	9.26787e-08	-0.438121	0.0689794	-0.459864	0.054841	-0.00341131	0.989282	0.781779	0.000126975	0.239311	0.338863	-0.168491	0.503922	0.524319	0.0255016	-0.327152	0.185117	0.343727	0.162533	-0.263735	0.290297	0.134802	0.593824	-0.126099	0.618073
gene22623	LOC100253347	darkslateblue	0.738614	0.00046367	0.850427	7.79165e-06	-0.105134	0.678011	0.182658	0.468173	0.809811	4.64864e-05	0.881537	1.33638e-06	-0.801493	6.36582e-05	-0.587841	0.0102991	-0.166516	0.509008	0.444355	0.0646767	-0.158722	0.529306	-0.590883	0.00981702	0.0182779	0.942614	0.0737969	0.771041	0.463725	0.0525777	-0.272445	0.274061	-0.0114976	0.963885	-0.0783585	0.757279
gene2824	LOC104878769	darkslateblue	0.738463	0.000465576	0.841641	1.19478e-05	-0.0511005	0.840411	-0.217961	0.384926	0.556166	0.0165368	0.88863	8.34604e-07	-0.458473	0.0556737	-0.414397	0.0873067	-0.155725	0.537212	0.586606	0.0105001	0.0544478	0.830097	-0.386229	0.113388	0.3236	0.190217	-0.284009	0.253388	0.24692	0.323255	-0.323526	0.190324	-0.0938093	0.7112	-0.26044	0.296587
gene25098	LOC100259127	blue	0.738208	0.000468804	0.565589	0.0144317	0.656031	0.00311178	0.214521	0.392655	0.548566	0.0184053	0.491364	0.0383705	-0.335081	0.174067	-0.839722	1.30726e-05	0.247023	0.323045	0.367238	0.133831	0.419685	0.0829451	-0.260879	0.295745	-0.376994	0.123031	-0.228327	0.362145	-0.088711	0.726308	0.375045	0.125138	0.0874725	0.729994	0.145016	0.565879
gene20336	LOC109121543	darkorange	0.737932	0.000472313	0.735989	0.000497684	0.000777	0.997559	0.341536	0.165404	0.885781	1.01204e-06	0.833585	1.72992e-05	-0.703678	0.0011191	-0.41138	0.0898685	-0.246707	0.323686	0.302569	0.222316	-0.264972	0.287956	-0.645261	0.00383006	0.00456416	0.98566	-0.0579538	0.819322	0.224689	0.370051	-0.497745	0.0355553	-0.264602	0.288655	0.148437	0.55665
gene118	LOC109121469	cyan	0.737901	0.000472709	0.51706	0.0279945	0.641217	0.00413247	-0.342083	0.164685	0.183143	0.466973	0.498398	0.0352768	0.105958	0.675618	-0.622279	0.00581977	0.356523	0.146436	0.673548	0.00218154	0.812823	4.13315e-05	0.18702	0.457428	0.160676	0.524183	-0.702822	0.00114178	-0.302118	0.223039	0.355315	0.147906	0.151995	0.547122	0.171981	0.494998
gene5694	LOC100241496	darkorange	0.737281	0.000480692	0.470025	0.0490364	0.53336	0.0226421	0.660427	0.00285237	0.889372	7.93017e-07	0.544815	0.0193871	-0.469873	0.0491195	-0.499374	0.034863	-0.120133	0.634919	0.0843101	0.739428	-0.0803317	0.751347	-0.572588	0.0130108	-0.37051	0.130138	-0.205225	0.413964	-0.228269	0.362271	-0.265652	0.286675	-0.389009	0.110594	0.391909	0.107731
gene14321	LOC100262728	indianred3	0.736875	0.000485981	0.593797	0.00937222	0.358807	0.143683	-0.369331	0.13146	0.321334	0.193519	0.706877	0.00103767	0.070483	0.78108	-0.227345	0.364269	-0.0404758	0.873306	0.586093	0.0105847	0.385647	0.11398	-0.0974633	0.700434	0.44794	0.0622948	-0.791908	8.98626e-05	-0.309714	0.211043	-0.261716	0.294141	-0.283362	0.254518	-0.0293169	0.908068
gene18592	LOC100257903	darkslateblue	0.736331	0.000493141	0.823708	2.6546e-05	-0.0307444	0.903611	0.00615977	0.980647	0.705342	0.00107611	0.882059	1.29223e-06	-0.554331	0.0169735	-0.397212	0.102634	-0.212911	0.396301	0.479082	0.0442657	-0.0819171	0.746591	-0.496184	0.0362289	0.218357	0.38404	-0.214144	0.393508	0.22036	0.379585	-0.412145	0.0892138	-0.192755	0.443493	-0.0717013	0.777386
gene12191	LOC100241227	antiquewhite2	0.736043	0.000496974	0.845494	9.937e-06	-0.174826	0.487777	-0.477411	0.0451179	0.338359	0.169631	0.824874	2.52717e-05	-0.476584	0.0455443	-0.710419	0.000953334	0.259371	0.298646	0.952077	1.20299e-09	0.544748	0.0194051	0.120232	0.634636	0.488992	0.039459	-0.231607	0.355101	0.477627	0.0450069	0.066233	0.794004	0.54467	0.0194259	0.0534768	0.833087
gene20921	LOC100262563	darkslateblue	0.735976	0.000497859	0.868463	2.95819e-06	-0.214211	0.393355	-0.185301	0.461648	0.602456	0.00814557	0.923855	4.46632e-08	-0.58604	0.0105934	-0.435267	0.0710188	-0.124419	0.622797	0.638179	0.00437228	0.0166602	0.947686	-0.35645	0.146524	0.380452	0.119355	-0.175119	0.487037	0.397449	0.102411	-0.376028	0.124073	0.022937	0.928018	-0.152473	0.545845
gene3066	LOC100248592	indianred3	0.735604	0.000502858	0.515708	0.0284792	0.493197	0.0375447	-0.442352	0.0660368	0.16103	0.523258	0.545828	0.0191181	0.178547	0.478413	-0.438715	0.0685609	0.271661	0.275499	0.745649	0.00038197	0.795024	8.0492e-05	0.280817	0.258994	0.424784	0.078892	-0.840994	1.23171e-05	-0.358125	0.1445	0.0856976	0.735284	0.0773372	0.760355	0.255597	0.305983
gene23484	LOC100241599	indianred3	0.734847	0.000513128	0.453496	0.0587329	0.485227	0.0412357	-0.309474	0.211415	0.241768	0.333776	0.537767	0.0213427	0.0671369	0.79125	-0.51047	0.0304184	0.451241	0.0601599	0.714163	0.000870471	0.757632	0.000270624	0.248226	0.320618	0.326799	0.18562	-0.729455	0.000591565	-0.287899	0.246661	0.111914	0.658404	0.143337	0.570434	0.450883	0.0603888
gene526	LOC100250939	antiquewhite2	0.734837	0.000513267	0.828614	2.15312e-05	-0.257722	0.301838	-0.426404	0.0776348	0.39989	0.100127	0.861857	4.28383e-06	-0.474053	0.0468688	-0.551326	0.0177084	0.167084	0.507543	0.911686	1.40615e-07	0.411389	0.0898613	0.0705442	0.780895	0.592986	0.00949445	-0.275843	0.267882	0.434654	0.0714622	-0.180333	0.473951	0.396613	0.103201	0.106008	0.675473
gene20777	LOC100262627	indianred3	0.733522	0.000531546	0.508902	0.0310185	0.57143	0.0132379	-0.41863	0.0838018	0.150891	0.550069	0.514955	0.0287518	0.160201	0.525426	-0.531018	0.0233575	0.372427	0.128007	0.725936	0.000647983	0.833747	1.71739e-05	0.267284	0.283612	0.306549	0.215988	-0.783919	0.000118211	-0.332706	0.177329	0.244571	0.328027	0.13338	0.59776	0.224926	0.369533
gene25691	LOC100265439	darkslateblue	0.733439	0.000532723	0.686055	0.00166895	0.528948	0.0240042	-0.202805	0.41961	0.407075	0.0936186	0.676409	0.00205412	-0.108193	0.669141	-0.506148	0.0320942	-0.0479868	0.850028	0.448099	0.0621905	0.32288	0.191262	-0.336795	0.171738	0.0273669	0.914161	-0.536985	0.021569	-0.189299	0.451862	0.100902	0.690353	-0.225973	0.36725	-0.258479	0.30037
gene15815	LOC100260207	antiquewhite2	0.73325	0.000535396	0.778744	0.000140349	-0.168524	0.503837	-0.515076	0.0287081	0.304883	0.218624	0.812336	4.21305e-05	-0.321452	0.193346	-0.507574	0.0315336	0.228736	0.361262	0.94313	4.59875e-09	0.533011	0.0227478	0.186649	0.458336	0.656085	0.0031085	-0.415317	0.0865362	0.304785	0.218779	-0.147739	0.558527	0.382633	0.117077	0.134152	0.595622
gene16363	LOC100246412	darkslateblue	0.733009	0.000538816	0.881687	1.32353e-06	-0.196003	0.435699	0.080974	0.749419	0.775289	0.000157004	0.916571	9.06079e-08	-0.794326	8.25138e-05	-0.561747	0.0152625	-0.120197	0.634737	0.517947	0.0276801	-0.126702	0.616381	-0.527304	0.024528	0.142226	0.573456	0.0365465	0.885525	0.489347	0.0392946	-0.33766	0.17057	0.0206501	0.93518	-0.0642674	0.799998
gene2166	LOC100852585	darkslateblue	0.732845	0.000541161	0.82082	2.99401e-05	-0.115171	0.649059	0.106906	0.672867	0.792514	8.79685e-05	0.910805	1.51803e-07	-0.668881	0.00240337	-0.399619	0.100378	-0.245566	0.326	0.436728	0.0699693	-0.195494	0.436914	-0.581021	0.0114492	0.189834	0.450561	-0.122283	0.628829	0.290035	0.243015	-0.508984	0.0309868	-0.209063	0.405092	-0.0173554	0.945506
gene12575	LOC100246437	darkorange	0.732131	0.000551475	0.823815	2.64265e-05	-0.132387	0.600514	0.236508	0.34472	0.872207	2.37716e-06	0.897944	4.27757e-07	-0.804544	5.68218e-05	-0.504723	0.032662	-0.26809	0.282107	0.398483	0.101438	-0.242932	0.33138	-0.637934	0.00439211	0.0491506	0.846431	0.0290149	0.909012	0.390205	0.109406	-0.446948	0.0629473	-0.126943	0.615704	0.0150037	0.952882
gene11961	LOC100263428	darkslateblue	0.731977	0.000553722	0.855692	5.95254e-06	-0.221625	0.376784	0.0334095	0.895297	0.717289	0.000805978	0.885834	1.00846e-06	-0.86004	4.7276e-06	-0.739716	0.000449986	-0.0178342	0.944005	0.615141	0.00658522	0.0221007	0.930637	-0.406473	0.0941515	0.0908398	0.719988	0.143479	0.570049	0.634639	0.00466588	-0.127308	0.614681	0.292196	0.239362	-0.0516639	0.838674
gene1981	LOC100247828	darkslateblue	0.731837	0.000555755	0.788333	0.000101736	-0.0802578	0.751569	0.0249058	0.921857	0.715348	0.000845528	0.890023	7.58077e-07	-0.655231	0.00316106	-0.494232	0.0370847	-0.106392	0.674358	0.468767	0.0497285	-0.107514	0.671106	-0.549227	0.0182365	0.137069	0.587573	-0.093844	0.711098	0.339559	0.168025	-0.363426	0.138225	-0.0946725	0.708652	-0.103722	0.682121
gene6056	LOC109122563	darkorange	0.73172	0.000557482	0.76185	0.000238606	-0.0435984	0.863615	0.353138	0.150582	0.914092	1.13616e-07	0.850245	7.863e-06	-0.754344	0.000298027	-0.437277	0.0695782	-0.26794	0.282387	0.303136	0.221407	-0.294416	0.235646	-0.676956	0.00203047	-0.00195709	0.993851	-0.0211102	0.933739	0.255392	0.306384	-0.527971	0.0243146	-0.26542	0.287111	0.0653541	0.796683
gene13378	LOC100246305	antiquewhite2	0.731299	0.000563679	0.804522	5.68687e-05	0.0560986	0.82502	-0.56156	0.0153039	0.274202	0.270855	0.816903	3.51294e-05	-0.256374	0.304464	-0.582992	0.0111067	0.203881	0.417094	0.843422	1.09785e-05	0.517445	0.0278579	-0.00303054	0.990478	0.454118	0.058344	-0.440132	0.0675692	0.226569	0.365954	0.0722153	0.775829	0.253162	0.310772	-0.156939	0.534002
gene4216	LOC104878989	indianred3	0.731127	0.00056624	0.517037	0.028003	0.340855	0.166305	-0.477929	0.0448525	0.174512	0.488572	0.600131	0.00846145	0.108523	0.668185	-0.416532	0.0855264	0.399467	0.10052	0.815763	3.67765e-05	0.777043	0.00014835	0.326901	0.185475	0.552855	0.0173314	-0.806964	5.18536e-05	-0.254882	0.307385	-0.0131128	0.958815	0.137649	0.585979	0.354424	0.148997
PB.7312	#N/A	darkslateblue	0.731049	0.0005674	0.826985	2.3098e-05	-0.14401	0.568607	0.0848162	0.737916	0.773609	0.00016569	0.90814	1.90468e-07	-0.674996	0.00211626	-0.397864	0.10202	-0.240851	0.335668	0.444029	0.0648966	-0.198469	0.429828	-0.572928	0.0129447	0.193961	0.440591	-0.0972648	0.701018	0.327294	0.184916	-0.497583	0.0356248	-0.182522	0.46851	-0.102587	0.68543
gene17249	LOC100266777	darkslateblue	0.730935	0.000569098	0.889641	7.78431e-07	-0.253647	0.309814	-0.0137622	0.956777	0.71792	0.000793458	0.926686	3.32843e-08	-0.820269	3.06269e-05	-0.642929	0.00400213	-0.0503131	0.842841	0.621464	0.00590334	-0.0225174	0.929332	-0.425294	0.0784945	0.189637	0.451042	0.0701768	0.78201	0.591176	0.00977145	-0.24702	0.323053	0.197314	0.432573	-0.0162689	0.948913
gene21358	LOC100244348	darkslateblue	0.730863	0.000570177	0.823117	2.72127e-05	-0.129525	0.608481	-0.121866	0.630007	0.633053	0.0048026	0.909796	1.65556e-07	-0.5565	0.0164581	-0.404839	0.09561	-0.200072	0.426036	0.546606	0.0189134	-0.0456541	0.857246	-0.451315	0.0601125	0.307298	0.214812	-0.211938	0.398514	0.299237	0.227703	-0.410805	0.090363	-0.101066	0.689872	-0.131798	0.602151
gene16994	LOC100265586	antiquewhite2	0.730598	0.00057415	0.627204	0.00533508	0.223728	0.372156	-0.512933	0.0294944	0.156337	0.535592	0.611201	0.0070414	-0.098597	0.697105	-0.683977	0.0017464	0.456261	0.0570185	0.925441	3.79327e-08	0.865526	3.49592e-06	0.374153	0.12611	0.440505	0.0673101	-0.546832	0.0188541	0.058373	0.818036	0.264202	0.289412	0.49596	0.0363263	0.268109	0.282072
gene25053	LOC100245483	antiquewhite2	0.730519	0.000575345	0.71863	0.000779556	0.0248096	0.922158	-0.580375	0.0115633	0.191277	0.447063	0.722492	0.000707468	-0.211446	0.399636	-0.641697	0.00409559	0.353501	0.150133	0.977553	3.0206e-12	0.747285	0.000364817	0.303938	0.220126	0.551004	0.0177887	-0.464675	0.0520316	0.234167	0.349655	0.145388	0.564874	0.510513	0.0304021	0.142715	0.572126
gene18878	LOC100855224	darkslateblue	0.730025	0.000582819	0.719094	0.000770578	0.257487	0.302295	-0.167311	0.506958	0.435556	0.0708104	0.685413	0.00169255	-0.216053	0.389202	-0.482127	0.0427434	-0.176493	0.483571	0.610364	0.00714151	0.379754	0.120091	-0.103015	0.684181	0.258434	0.300457	-0.47269	0.0475939	-0.0335622	0.894821	-0.0504617	0.842383	0.0174689	0.94515	0.136538	0.589034
gene15718	LOC100244819	darkslateblue	0.729208	0.000595386	0.829536	2.06859e-05	-0.166176	0.509885	-0.150184	0.551963	0.632483	0.00485249	0.928113	2.85735e-08	-0.555644	0.0166601	-0.38408	0.115582	-0.170389	0.499059	0.578471	0.0119047	-0.0406053	0.872904	-0.426022	0.0779299	0.360904	0.141187	-0.224555	0.370344	0.313023	0.20595	-0.445652	0.0638072	-0.0949024	0.707974	-0.123877	0.624325
gene28037	LOC100259312	darkorange	0.72919	0.000595667	0.558114	0.0160828	0.24215	0.332989	0.636787	0.00448591	0.966445	7.27292e-11	0.671267	0.00228777	-0.616543	0.00642877	-0.38726	0.112346	-0.222954	0.373857	0.122628	0.627852	-0.266919	0.284295	-0.647618	0.00366227	-0.18741	0.456473	-0.124352	0.622987	-0.0554053	0.827152	-0.530249	0.0235963	-0.41898	0.0835175	0.382687	0.117021
PB.759	#N/A	darkorange	0.728734	0.000602767	0.680996	0.00186269	0.0543087	0.830525	0.541937	0.0201678	0.976772	3.96203e-12	0.77242	0.000172074	-0.76823	0.000196275	-0.460512	0.0544559	-0.27085	0.27699	0.205622	0.41304	-0.319253	0.196583	-0.701535	0.00117655	-0.137288	0.586969	0.013304	0.958215	0.179743	0.475423	-0.511461	0.0300439	-0.294731	0.235121	0.217689	0.385532
gene19063	LOC104881526	darkorange	0.728334	0.000609068	0.707327	0.00102662	0.1258	0.618912	0.505912	0.0321876	0.918878	7.29412e-08	0.727316	0.000625338	-0.818773	3.2563e-05	-0.684759	0.00171688	-0.0450792	0.859026	0.296891	0.231547	-0.129554	0.608401	-0.578929	0.0118217	-0.251069	0.314924	0.116052	0.646541	0.292685	0.238541	-0.20877	0.405766	-0.0322247	0.898992	0.299296	0.227607
gene24121	LOC100259225	darkslateblue	0.728251	0.000610381	0.805051	5.57491e-05	-0.0179036	0.943787	-0.22674	0.365581	0.532616	0.0228675	0.870979	2.55582e-06	-0.443636	0.0651625	-0.435822	0.0706186	-0.106365	0.674437	0.595989	0.00904853	0.0882055	0.727812	-0.358341	0.144241	0.300682	0.225357	-0.273042	0.272967	0.259418	0.298555	-0.271565	0.275675	-0.0515903	0.838901	-0.208747	0.405818
gene4691	LOC100266429	darkslateblue	0.728249	0.000610418	0.783039	0.000121748	-0.0906749	0.720477	0.0258949	0.918763	0.72536	0.000657629	0.893711	5.8399e-07	-0.600708	0.00838208	-0.398737	0.101201	-0.232991	0.352152	0.456108	0.0571125	-0.13528	0.592504	-0.542388	0.0200439	0.214512	0.392675	-0.180523	0.473478	0.248786	0.319493	-0.481538	0.0430347	-0.193163	0.442509	-0.0813921	0.748165
gene7770	LOC100262206	darkslateblue	0.727998	0.000614406	0.827136	2.2949e-05	-0.239834	0.337775	-0.498185	0.0353674	0.3626	0.13919	0.87855	1.61509e-06	-0.40245	0.097772	-0.487142	0.0403244	0.122994	0.626817	0.897327	4.47991e-07	0.394252	0.105457	0.0370627	0.883918	0.642487	0.00403548	-0.357332	0.145455	0.36814	0.132805	-0.22751	0.363912	0.303789	0.220363	0.0310294	0.902722
gene25759	LOC100263588	indianred3	0.72771	0.000619001	0.466117	0.0512111	0.382668	0.117041	-0.315859	0.201651	0.279021	0.262181	0.594098	0.00932736	0.18518	0.461945	-0.162092	0.520483	0.119299	0.637286	0.623908	0.00565564	0.535138	0.0221106	0.150669	0.550662	0.557416	0.0162444	-0.916925	8.76814e-08	-0.468583	0.0498304	-0.33349	0.176247	-0.230272	0.357959	0.343672	0.162604
gene21500	LOC100259687	darkorange	0.727621	0.000620429	0.655394	0.00315096	0.113447	0.654	0.268334	0.281653	0.821146	2.9539e-05	0.796704	7.5794e-05	-0.484472	0.0415992	-0.235378	0.347098	-0.274717	0.269919	0.256977	0.303288	-0.247164	0.322761	-0.618983	0.00616366	0.0950862	0.707432	-0.286237	0.249521	-0.0278726	0.91258	-0.628545	0.00520896	-0.484012	0.0418219	0.0669586	0.791793
gene11012	LOC109123038	blue	0.726619	0.000636682	0.611439	0.00701308	0.464095	0.052364	0.0350667	0.890133	0.484093	0.0417827	0.567472	0.0140379	-0.41944	0.0831438	-0.916909	8.78106e-08	0.230493	0.357484	0.528747	0.024068	0.491339	0.0383816	-0.171775	0.495522	-0.24185	0.333605	-0.154168	0.541336	0.130555	0.605608	0.443303	0.0653882	0.312207	0.207198	0.0990461	0.695788
gene6774	LOC100854828	cyan	0.726389	0.000640467	0.569844	0.013554	0.258007	0.301286	-0.343405	0.162952	0.245235	0.326673	0.575679	0.0124199	-0.138983	0.582316	-0.679285	0.00193233	0.45569	0.0573697	0.863338	3.94929e-06	0.818738	3.26093e-05	0.358457	0.144102	0.380471	0.119336	-0.52293	0.0259648	0.00291714	0.990834	0.179455	0.476142	0.450465	0.0606567	0.482777	0.0424238
gene23302	LOC104882304	antiquewhite2	0.72595	0.000647748	0.597426	0.00884131	0.0658407	0.795199	-0.40185	0.09832	0.296014	0.232995	0.686789	0.00164225	-0.0624848	0.805443	-0.300753	0.225242	0.0546071	0.829607	0.797054	7.48446e-05	0.539387	0.02088	0.225806	0.367613	0.650306	0.00347836	-0.684085	0.0017423	-0.102401	0.685973	-0.334426	0.174962	0.0911988	0.718924	0.297111	0.231185
gene2209	LOC104882174	darkslateblue	0.725703	0.000651863	0.816501	3.57029e-05	-0.160896	0.523607	-0.0438104	0.862958	0.683667	0.0017582	0.910885	1.5076e-07	-0.609644	0.00722853	-0.393279	0.106397	-0.221515	0.377026	0.519164	0.0272535	-0.103989	0.681343	-0.479934	0.0438358	0.285374	0.251014	-0.15804	0.531102	0.33343	0.17633	-0.448945	0.061639	-0.105023	0.678336	-0.0562858	0.824445
gene326	LOC100247323	darkslateblue	0.725662	0.00065256	0.854387	6.36928e-06	-0.214343	0.393056	-0.425594	0.078262	0.398013	0.10188	0.870715	2.59564e-06	-0.485592	0.0410605	-0.573275	0.0128776	0.196163	0.435316	0.858776	5.05892e-06	0.359132	0.143294	-0.034005	0.893441	0.51139	0.0300706	-0.233595	0.350869	0.458156	0.055865	-0.0992068	0.695316	0.351034	0.1532	-0.0281132	0.911828
gene15591	LOC100248888	darkslateblue	0.725147	0.000661228	0.733938	0.00052571	0.0304674	0.904476	-0.033844	0.893943	0.642797	0.00401205	0.844592	1.03798e-05	-0.489277	0.0393268	-0.392262	0.107386	-0.163264	0.517433	0.430148	0.0747875	-0.0689875	0.785622	-0.520927	0.0266439	0.162835	0.518548	-0.241434	0.334465	0.174296	0.489118	-0.357786	0.144908	-0.208624	0.406102	-0.152734	0.545151
gene3867	LOC100252948	darkslateblue	0.725077	0.000662406	0.821131	2.9557e-05	-0.178609	0.478259	-0.340822	0.166349	0.480808	0.0433981	0.901041	3.37674e-07	-0.460837	0.054264	-0.450211	0.0608198	-0.0244839	0.923177	0.755172	0.000290914	0.211324	0.399914	-0.174791	0.487866	0.507199	0.0316801	-0.307925	0.213829	0.334016	0.175525	-0.29142	0.240671	0.130357	0.60616	0.0208431	0.934575
gene253	LOC100255890	darkslateblue	0.724896	0.000665478	0.848913	8.40292e-06	-0.185507	0.461141	-0.454806	0.0579158	0.390269	0.109344	0.885938	1.00146e-06	-0.414495	0.0872241	-0.483624	0.0420104	-0.0220517	0.93079	0.813579	4.01165e-05	0.303762	0.220408	-0.0986663	0.696902	0.543768	0.0196683	-0.32689	0.185491	0.357478	0.14528	-0.203647	0.417641	0.213998	0.393837	-0.103422	0.682995
gene21676	LOC100252757	darkslateblue	0.724659	0.000669524	0.81993	3.10579e-05	-0.27483	0.269713	-0.437417	0.0694784	0.396233	0.103562	0.866969	3.22216e-06	-0.466578	0.0509508	-0.530431	0.0235395	0.140627	0.577818	0.909036	1.76616e-07	0.398109	0.10179	0.063628	0.80195	0.616754	0.00640545	-0.290957	0.241452	0.423764	0.0796905	-0.210444	0.401925	0.381279	0.118488	0.127859	0.613138
gene6735	LOC100258300	darkslateblue	0.724396	0.000674042	0.695378	0.00135547	0.489815	0.0390786	-0.158439	0.53005	0.422335	0.0808198	0.651512	0.00339838	-0.182654	0.468184	-0.579677	0.0116875	-0.127103	0.615255	0.439547	0.0679771	0.322737	0.191469	-0.33993	0.167532	-0.0500504	0.843652	-0.439604	0.0679375	-0.111392	0.659907	0.185793	0.460438	-0.12006	0.635124	-0.263499	0.290744
gene22813	LOC100242429	darkorange	0.724278	0.000676069	0.668338	0.0024303	0.00679853	0.978641	0.353891	0.149653	0.846739	9.35275e-06	0.764636	0.000219263	-0.602714	0.00811104	-0.331252	0.179347	-0.238288	0.340993	0.340349	0.166975	-0.171897	0.49521	-0.470081	0.0490055	0.115273	0.648769	-0.159485	0.527303	0.11585	0.647116	-0.561968	0.0152138	-0.249876	0.317306	0.338303	0.169705
gene22787	LOC100268159	blue	0.724272	0.000676178	0.856528	5.69795e-06	0.0252361	0.920824	-0.0240029	0.924682	0.602926	0.00808289	0.783577	0.000119575	-0.774804	0.000159468	-0.947482	2.46654e-09	0.16081	0.523832	0.621595	0.00588982	0.238231	0.341111	-0.343207	0.163211	-0.118376	0.639912	0.14565	0.564164	0.582607	0.0111729	0.275129	0.269173	0.433545	0.0722704	-0.121268	0.631699
gene11537	LOC100853254	antiquewhite2	0.723873	0.000683088	0.717569	0.000800392	0.0460196	0.856114	-0.633183	0.00479127	0.157928	0.531397	0.72267	0.000704297	-0.151082	0.549559	-0.606767	0.00758502	0.385369	0.114263	0.974266	8.92141e-12	0.760391	0.000249295	0.30347	0.220873	0.589632	0.0100131	-0.533388	0.0226338	0.169795	0.500578	0.119277	0.637348	0.452327	0.0594693	0.116277	0.645898
gene23938	LOC100248971	darkorange	0.72386	0.000683309	0.450719	0.0604934	0.796842	7.54186e-05	0.314353	0.203926	0.633944	0.00472543	0.521194	0.0265525	-0.140119	0.579205	-0.468355	0.0499571	-0.111323	0.660105	0.126549	0.616811	0.122987	0.626837	-0.525894	0.0249843	-0.338568	0.16935	-0.469796	0.0491618	-0.426294	0.0777199	-0.0266848	0.916293	-0.473703	0.0470541	0.0920497	0.716403
gene29108	LOC100854001	darkorange	0.723544	0.000688841	0.505802	0.0322314	0.396392	0.103411	0.63489	0.00464455	0.927358	3.09875e-08	0.612907	0.00684082	-0.521379	0.0264895	-0.413072	0.0884251	-0.177695	0.48055	0.11047	0.662565	-0.16875	0.503258	-0.59115	0.00977556	-0.251027	0.31501	-0.195965	0.435789	-0.166649	0.508665	-0.420371	0.0823912	-0.425363	0.0784407	0.474095	0.0468466
gene18115	LOC100855260	darkorange	0.722674	0.000704217	0.444528	0.0645605	0.640766	0.00416737	0.632493	0.00485156	0.859312	4.91604e-06	0.532002	0.0230547	-0.37587	0.124243	-0.44015	0.0675568	-0.186271	0.459262	0.0121822	0.961736	-0.113907	0.652679	-0.650031	0.00349683	-0.414076	0.0875767	-0.279231	0.261807	-0.334778	0.174481	-0.24865	0.319765	-0.526676	0.0247304	0.275102	0.269221
gene24758	LOC100264365	cyan	0.722523	0.000706911	0.538853	0.0210318	0.455452	0.0575159	-0.436268	0.0702984	0.142921	0.571563	0.525862	0.0249945	0.0217416	0.931761	-0.68164	0.00183704	0.488026	0.0399093	0.812983	4.1072e-05	0.891231	6.967e-07	0.328502	0.183204	0.289519	0.243893	-0.625734	0.00547618	-0.129605	0.608257	0.354408	0.149017	0.369547	0.131217	0.263037	0.291623
gene24561	LOC100253927	darkslateblue	0.7224	0.000709117	0.820757	3.00177e-05	-0.18977	0.450718	-0.253727	0.309657	0.540111	0.0206759	0.906379	2.20466e-07	-0.512308	0.0297265	-0.417041	0.0851053	-0.0666375	0.792771	0.650127	0.00349037	0.0709925	0.779535	-0.315586	0.202062	0.426048	0.0779105	-0.248772	0.31952	0.335949	0.172885	-0.369715	0.131029	0.0149894	0.952927	-0.128438	0.611518
gene21363	LOC100261281	darkslateblue	0.722075	0.000714973	0.83596	1.55423e-05	-0.142711	0.572135	-0.538296	0.0211909	0.3291	0.18236	0.872416	2.34775e-06	-0.338962	0.168822	-0.478183	0.0447227	0.0696914	0.783483	0.851122	7.52379e-06	0.384789	0.114855	-0.0313335	0.901772	0.580266	0.0115825	-0.393278	0.106398	0.313835	0.204713	-0.149533	0.553707	0.225655	0.367942	-0.127469	0.614229
gene14314	LOC100245780	darkslateblue	0.721819	0.000719618	0.858417	5.15671e-06	-0.258245	0.300824	-0.0630382	0.803752	0.667067	0.00249444	0.880035	1.47083e-06	-0.759385	0.0002569	-0.638867	0.00431698	-0.00538182	0.983091	0.681707	0.0018344	0.096115	0.704401	-0.27086	0.276972	0.251609	0.313852	0.00983808	0.969095	0.54491	0.0193616	-0.212762	0.396641	0.275155	0.269125	0.0833205	0.742388
gene9624	LOC100258874	darkorange	0.72169	0.000721962	0.768538	0.000194404	-0.11688	0.644176	0.249265	0.318531	0.839249	1.33629e-05	0.857815	5.32424e-06	-0.699584	0.00123098	-0.380137	0.119687	-0.192173	0.444896	0.388429	0.111172	-0.229497	0.359623	-0.56	0.0156528	0.152326	0.546237	-0.0735341	0.771836	0.279825	0.260751	-0.54868	0.0183763	-0.199911	0.426416	0.159327	0.527719
gene23893	LOC100242789	blue	0.721211	0.000730746	0.796724	7.57401e-05	0.15971	0.526714	-0.00730907	0.977037	0.563179	0.0149486	0.704341	0.00110179	-0.675446	0.00209631	-0.954788	7.61599e-10	0.226798	0.365457	0.600805	0.0083689	0.335002	0.174175	-0.262948	0.291792	-0.174512	0.488572	0.0776417	0.759437	0.463092	0.0529436	0.359733	0.142577	0.42349	0.0799062	-0.0689453	0.78575
gene17722	LOC100254096	darkslateblue	0.720501	0.000743903	0.822971	2.73796e-05	-0.0271817	0.91474	0.146628	0.561522	0.79831	7.1521e-05	0.88219	1.28129e-06	-0.692171	0.00145725	-0.47386	0.0469708	-0.28438	0.252741	0.364605	0.136855	-0.224326	0.370846	-0.676402	0.00205444	0.0220095	0.930922	-0.0474926	0.851556	0.305872	0.217057	-0.38189	0.11785	-0.218409	0.383924	-0.185737	0.460574
gene7520	LOC100251969	antiquewhite2	0.719943	0.000754393	0.856164	5.80751e-06	-0.135405	0.592159	-0.44819	0.0621312	0.347121	0.15815	0.818319	3.31712e-05	-0.484538	0.0415669	-0.731321	0.000563363	0.164642	0.513855	0.900264	3.58553e-07	0.501933	0.0337961	0.0373863	0.882911	0.418589	0.0838354	-0.206411	0.411212	0.468254	0.0500127	0.0987374	0.696693	0.502684	0.0334881	-0.0197998	0.937844
gene3701	LOC100250922	darkorange	0.719877	0.000755643	0.620373	0.00601669	0.428372	0.0761285	0.554854	0.016848	0.894383	5.56308e-07	0.654371	0.00321469	-0.664555	0.00262522	-0.667868	0.00245387	-0.132806	0.599351	0.119087	0.637888	-0.158513	0.529857	-0.741187	0.000432238	-0.482768	0.0424285	0.0300514	0.905774	0.0845183	0.738806	-0.0474894	0.851566	-0.250948	0.315166	0.0806906	0.75027
gene16116	LOC100854493	darkslateblue	0.719617	0.000760569	0.857354	5.45552e-06	-0.205994	0.412178	-0.422546	0.0806525	0.413472	0.0880867	0.8839	1.14625e-06	-0.489182	0.0393711	-0.546858	0.0188475	0.0223052	0.929996	0.811508	4.35186e-05	0.285772	0.250325	-0.120039	0.635185	0.465612	0.051497	-0.220312	0.37969	0.455712	0.0573559	-0.134278	0.595274	0.286687	0.248745	-0.171906	0.495188
gene6160	LOC100259585	darkslateblue	0.719511	0.000762602	0.857472	5.42166e-06	-0.33118	0.179447	-0.183148	0.466959	0.579094	0.011792	0.88662	9.56675e-07	-0.694792	0.00137361	-0.582565	0.0111803	0.082905	0.743632	0.760393	0.00024928	0.156543	0.535048	-0.166767	0.508359	0.403893	0.0964625	-0.0460064	0.856155	0.564087	0.0147521	-0.266446	0.285182	0.319683	0.195948	0.0614419	0.808633
gene5887	X34.1	indianred3	0.719234	0.000767897	0.431674	0.0736487	0.652944	0.00330532	-0.317613	0.199021	0.179247	0.476661	0.466655	0.0509074	0.207874	0.407829	-0.475636	0.046037	0.334256	0.175196	0.645988	0.00377766	0.79753	7.35712e-05	0.245217	0.326711	0.262959	0.29177	-0.826024	2.40668e-05	-0.447821	0.0623725	0.17313	0.492075	0.031093	0.902523	0.34821	0.156762
gene16916	LOC100232992	darkorange	0.719088	0.000770693	0.680889	0.00186699	0.292946	0.238103	0.402865	0.0973937	0.844001	1.06789e-05	0.706615	0.00104415	-0.57103	0.013317	-0.467939	0.0501884	-0.219724	0.380995	0.16209	0.520488	-0.204293	0.416135	-0.700894	0.00119421	-0.246958	0.323178	-0.107838	0.670167	0.0272804	0.914431	-0.255415	0.306339	-0.373737	0.126566	-0.061188	0.80941
gene25717	LOC100251770	indianred3	0.719002	0.000772359	0.534506	0.0222986	0.204746	0.415078	-0.378887	0.121009	0.255169	0.306821	0.629403	0.00512953	0.0944629	0.709271	-0.183226	0.466766	0.128228	0.612105	0.716154	0.000828927	0.541734	0.0202239	0.222339	0.375208	0.658882	0.00294147	-0.818845	3.24677e-05	-0.289037	0.244715	-0.334167	0.175317	-0.0800033	0.752334	0.320121	0.1953
gene18855	LOC104881432	darkorange	0.718741	0.00077741	0.702666	0.00114594	0.114238	0.651732	0.565905	0.014365	0.972591	1.46958e-11	0.743384	0.000406835	-0.844904	1.02249e-05	-0.628327	0.00522924	-0.175065	0.487174	0.200405	0.42525	-0.270039	0.278487	-0.725576	0.00065399	-0.3096	0.211219	0.146419	0.562086	0.282356	0.256281	-0.276647	0.266431	-0.159756	0.526594	0.151728	0.547832
gene10590	LOC109123048	darkslateblue	0.718631	0.000779545	0.883366	1.18704e-06	-0.277267	0.265318	-0.0118128	0.962895	0.693186	0.00142438	0.896089	4.9109e-07	-0.848912	8.40353e-06	-0.699017	0.0012472	0.0336762	0.894466	0.642666	0.00402194	0.0211641	0.93357	-0.375014	0.125172	0.164328	0.514668	0.132942	0.598975	0.654533	0.00320452	-0.163538	0.516719	0.300055	0.226373	-0.0146096	0.954118
gene26031	LOC100250342	darkorange	0.718629	0.000779584	0.475981	0.0458574	0.809101	4.77789e-05	0.371104	0.129475	0.662521	0.00273519	0.500125	0.0345473	-0.232277	0.353669	-0.601176	0.00831827	-0.045421	0.857968	0.126086	0.61811	0.154128	0.541444	-0.532905	0.0227797	-0.458755	0.0555043	-0.35663	0.146306	-0.343872	0.162343	0.132848	0.599235	-0.357305	0.145488	0.10617	0.675002
gene6257	LOC104879284	antiquewhite2	0.718589	0.000780359	0.68655	0.0016509	-0.0296512	0.907024	-0.597559	0.00882233	0.177209	0.48177	0.718262	0.000786724	-0.154109	0.541495	-0.531239	0.0232892	0.349204	0.155501	0.983307	2.87756e-13	0.73279	0.000541953	0.353367	0.150299	0.673484	0.0021845	-0.547211	0.0187553	0.164949	0.513059	-0.00346542	0.989112	0.448487	0.0619368	0.251084	0.314895
gene17144	LOC100247919	darkslateblue	0.71838	0.000784427	0.761909	0.00023818	-0.152636	0.545412	-0.21393	0.393992	0.531015	0.0233586	0.868239	2.99658e-06	-0.484163	0.0417487	-0.392728	0.106933	-0.00726398	0.977179	0.614601	0.00664627	0.0666603	0.792702	-0.307133	0.21507	0.39105	0.108574	-0.245708	0.325712	0.312364	0.206958	-0.350681	0.153642	0.0102776	0.967715	-0.0988532	0.696353
gene7858	LOC100267383	darkorange	0.71828	0.000786382	0.545425	0.0192246	0.274994	0.269417	0.536693	0.0216541	0.872793	2.29566e-06	0.633771	0.00474034	-0.572454	0.0130369	-0.451759	0.0598298	-0.0834368	0.74204	0.208915	0.405434	-0.114021	0.652352	-0.495525	0.0365159	-0.173427	0.491321	-0.129812	0.607679	-0.0214049	0.932816	-0.368771	0.132091	-0.262624	0.292409	0.436059	0.0704482
gene23624	LOC100265573	darkslateblue	0.718268	0.000786611	0.846142	9.62946e-06	-0.240459	0.33648	-0.333393	0.176381	0.498944	0.0350446	0.919793	6.68079e-08	-0.506198	0.0320743	-0.431682	0.0736428	-0.0388749	0.878281	0.727093	0.000628958	0.135714	0.591306	-0.235476	0.346889	0.502638	0.033507	-0.258111	0.301084	0.381415	0.118346	-0.344169	0.161958	0.0979974	0.698865	-0.0979152	0.699107
gene20790	LOC100242041	darkorange	0.71823	0.000787365	0.802911	6.03981e-05	-0.120002	0.635289	0.359315	0.143075	0.915082	1.03884e-07	0.857082	5.53425e-06	-0.881625	1.32885e-06	-0.566772	0.0141833	-0.220636	0.378972	0.334346	0.175071	-0.287687	0.247024	-0.687304	0.00162374	-0.0733083	0.772519	0.141252	0.576112	0.436454	0.0701654	-0.393215	0.10646	-0.0921486	0.716111	0.0379919	0.881027
gene19501	LOC100256641	indianred3	0.718179	0.000788354	0.364848	0.136574	0.746353	0.000374507	-0.137232	0.587126	0.268221	0.281862	0.428735	0.0758527	0.212884	0.396364	-0.414194	0.0874771	0.214056	0.393707	0.502796	0.0334422	0.670937	0.00230345	0.118012	0.640949	0.140321	0.578655	-0.821803	2.87452e-05	-0.553024	0.01729	0.0804293	0.751054	-0.128068	0.612552	0.374248	0.126007
gene16225	LOC100253842	darkorange	0.717349	0.000804772	0.781168	0.000129577	-0.0478676	0.850397	0.286831	0.248496	0.86896	2.87464e-06	0.854899	6.20295e-06	-0.743632	0.000404045	-0.45301	0.0590381	-0.257035	0.303174	0.326714	0.185742	-0.264747	0.28838	-0.660008	0.00287633	0.00559547	0.98242	-0.0131988	0.958545	0.293502	0.237172	-0.45669	0.0567556	-0.21535	0.390785	0.103319	0.683295
gene14783	LOC104880688	antiquewhite2	0.716628	0.000819271	0.634579	0.00467097	0.120459	0.633993	-0.485435	0.041136	0.182808	0.467802	0.619182	0.00614252	-0.149202	0.554596	-0.653586	0.00326424	0.418274	0.0840925	0.942183	5.2328e-09	0.825528	2.458e-05	0.398264	0.101644	0.496375	0.036146	-0.504485	0.0327577	0.112712	0.656109	0.166747	0.50841	0.525873	0.0249908	0.342937	0.163564
gene20118	LOC100268107	antiquewhite2	0.716439	0.000823115	0.743721	0.000403055	-0.210185	0.402519	-0.369139	0.131676	0.360771	0.141344	0.761982	0.000237655	-0.423842	0.0796297	-0.576521	0.0122625	0.271495	0.275803	0.920595	6.18106e-08	0.52292	0.0259681	0.215961	0.389408	0.582814	0.0111373	-0.291683	0.240226	0.374739	0.125471	-0.115225	0.648904	0.484691	0.0414932	0.284618	0.252327
gene9072	LOC100265889	darkslateblue	0.716194	0.000828092	0.848527	8.56546e-06	-0.093193	0.713021	0.0363741	0.886061	0.725924	0.00064818	0.90075	3.45375e-07	-0.73298	0.00053924	-0.572704	0.0129882	-0.13977	0.580162	0.471658	0.0481488	-0.123948	0.624125	-0.590231	0.00991879	0.0610899	0.80971	0.0178036	0.944101	0.45498	0.057808	-0.220286	0.379748	-0.0194329	0.938994	-0.173848	0.490252
gene22818	LOC100257806	antiquewhite2	0.715673	0.000838799	0.604459	0.00788112	0.152394	0.546056	-0.557915	0.0161286	0.147016	0.560477	0.632064	0.00488941	-0.0558466	0.825795	-0.573131	0.0129053	0.377634	0.122344	0.9454	3.34391e-09	0.83495	1.62696e-05	0.404965	0.0954971	0.566199	0.0143032	-0.615782	0.00651326	0.0232211	0.927129	0.114608	0.650672	0.439363	0.0681057	0.308221	0.213366
gene882	LOC100250082	indianred3	0.715572	0.00084089	0.449119	0.061526	0.510146	0.0305418	0.00381177	0.988023	0.491421	0.0383442	0.606462	0.00762357	0.00779505	0.975511	-0.186987	0.457509	-0.0422438	0.867817	0.303781	0.220377	0.16633	0.509488	-0.311333	0.208541	0.156618	0.534849	-0.694682	0.00137702	-0.445146	0.0641453	-0.34865	0.156204	-0.509347	0.0308471	0.0841692	0.739849
gene27003	LOC100245600	darkslateblue	0.715504	0.000842297	0.84099	1.23194e-05	-0.163268	0.517422	-0.532493	0.022905	0.332655	0.177399	0.873655	2.18033e-06	-0.351143	0.153063	-0.468851	0.0496819	0.049768	0.844524	0.842665	1.13821e-05	0.362241	0.139612	-0.0436328	0.863509	0.579781	0.0116689	-0.375212	0.124957	0.331046	0.179633	-0.160938	0.523498	0.223027	0.373695	-0.138634	0.583274
gene29212	LOC100853669	darkslateblue	0.714249	0.00086865	0.837851	1.42551e-05	-0.174781	0.48789	0.24117	0.335008	0.861207	4.43827e-06	0.891382	6.8936e-07	-0.840937	1.23501e-05	-0.515655	0.0284985	-0.239903	0.337633	0.38265	0.11706	-0.27637	0.26693	-0.661443	0.00279505	0.0304041	0.904673	0.0950798	0.707451	0.453129	0.0589632	-0.42542	0.0783966	-0.101918	0.687382	-0.0637001	0.80173
gene23944	LOC100252389	darkorange	0.714238	0.00086889	0.425942	0.0779925	0.52131	0.0265131	0.643726	0.00394261	0.860314	4.65825e-06	0.517534	0.0278264	-0.416593	0.0854752	-0.440367	0.0674055	-0.089779	0.723135	0.101866	0.687534	-0.0447329	0.860099	-0.487151	0.0403204	-0.296889	0.231549	-0.259337	0.298712	-0.277042	0.265722	-0.312294	0.207065	-0.388527	0.111075	0.541063	0.0204097
gene18229	LOC100247715	antiquewhite2	0.714089	0.000872046	0.59108	0.00978635	0.206418	0.411195	-0.519027	0.0273012	0.137329	0.586858	0.592597	0.00955334	-0.054106	0.831149	-0.623528	0.0056936	0.467313	0.0505376	0.932122	1.82881e-08	0.874944	2.01711e-06	0.425985	0.0779587	0.506707	0.0318736	-0.591844	0.00966847	0.0156086	0.950984	0.195012	0.438068	0.475078	0.0463289	0.344284	0.161808
gene1617	LOC100258615	darkslateblue	0.713901	0.000876077	0.341347	0.165654	0.695623	0.00134794	0.127868	0.613114	0.417631	0.0846202	0.390294	0.109319	-0.0300409	0.905807	-0.584187	0.0109031	0.351866	0.152161	0.437006	0.069771	0.598897	0.00863305	0.0607139	0.810862	-0.0688934	0.785908	-0.564445	0.0146752	-0.39613	0.10366	0.168076	0.504988	0.0150229	0.952821	0.538995	0.0209914
gene27568	LOC100854224	darkorange	0.713806	0.000878107	0.776364	0.000151653	-0.0655328	0.796138	0.279582	0.261182	0.873468	2.20493e-06	0.856788	5.62041e-06	-0.730961	0.000568705	-0.423767	0.0796885	-0.256776	0.303679	0.333683	0.175982	-0.269926	0.278697	-0.644946	0.00385296	0.0393569	0.876783	-0.0336	0.894703	0.274171	0.270911	-0.507775	0.0314553	-0.244109	0.32897	0.0506799	0.841709
gene24294	LOC100262565	cyan	0.713631	0.000881878	0.565996	0.0143458	0.478671	0.044474	-0.493551	0.0373871	0.108346	0.668697	0.532142	0.023012	0.0507076	0.841624	-0.67355	0.00218146	0.408064	0.0927478	0.789835	9.65957e-05	0.869034	2.86242e-06	0.271157	0.276426	0.258294	0.300728	-0.627999	0.00525996	-0.126814	0.616067	0.405257	0.0952361	0.33625	0.172476	0.0887303	0.726251
gene15891	LOC100246481	antiquewhite2	0.713551	0.000883588	0.669307	0.00238237	0.0946735	0.708649	-0.610308	0.0071483	0.129549	0.608414	0.662608	0.00273041	-0.110116	0.663583	-0.623176	0.00572897	0.400385	0.0996681	0.974698	7.80278e-12	0.827571	2.25233e-05	0.38001	0.11982	0.564408	0.0146832	-0.547873	0.0185838	0.127163	0.615087	0.170104	0.499787	0.499645	0.0347489	0.194802	0.438572
gene5691	LOC100855314	blue	0.713439	0.000886006	0.544981	0.0193428	0.658522	0.00296254	0.382057	0.117675	0.662547	0.00273376	0.499571	0.0347801	-0.378605	0.121309	-0.732512	0.000545952	0.0601286	0.812654	0.215419	0.390628	0.21153	0.399446	-0.440421	0.0673678	-0.439647	0.0679074	-0.19792	0.431133	-0.144995	0.565938	0.2396	0.338261	-0.125509	0.61973	0.140146	0.579133
gene10291	LOC100251800	antiquewhite2	0.713404	0.000886777	0.753485	0.000305558	-0.271982	0.274909	-0.372302	0.128146	0.392504	0.10715	0.800465	6.61131e-05	-0.432609	0.0729577	-0.495355	0.0365907	0.244338	0.328502	0.902756	2.9523e-07	0.443122	0.0655117	0.171862	0.495301	0.647837	0.003647	-0.318895	0.197114	0.357123	0.145709	-0.269598	0.279305	0.391023	0.1086	0.290092	0.242919
gene949	LOC100251972	antiquewhite2	0.713286	0.000889316	0.65105	0.00342883	0.186642	0.458354	-0.667335	0.00248079	0.090619	0.720643	0.66484	0.0026101	0.00911384	0.971369	-0.531465	0.0232197	0.370575	0.130065	0.924006	4.39819e-08	0.802977	6.02517e-05	0.321449	0.19335	0.57716	0.0121443	-0.662897	0.00271459	0.00328051	0.989693	0.144611	0.566978	0.342274	0.164434	0.0686591	0.78662
gene2125	LOC100251249	darkslateblue	0.712851	0.000898795	0.854851	6.21838e-06	0.0186234	0.941531	0.132242	0.600915	0.755453	0.000288535	0.849704	8.07865e-06	-0.781665	0.000127459	-0.700898	0.00119411	-0.136664	0.588689	0.425918	0.078011	-0.0920336	0.716451	-0.621146	0.00593617	-0.127471	0.614225	0.110468	0.662569	0.474092	0.0468483	-0.0458226	0.856724	0.0419121	0.868847	-0.187632	0.45593
gene461	LOC100261077	darkslateblue	0.712276	0.000911456	0.840169	1.28026e-05	-0.0812585	0.748566	-0.370649	0.129982	0.450987	0.060322	0.887315	9.12862e-07	-0.439327	0.068131	-0.501547	0.0339557	-0.00933735	0.970667	0.691276	0.00148676	0.192558	0.443968	-0.278762	0.262642	0.378425	0.1215	-0.283655	0.254005	0.318282	0.198025	-0.177825	0.480225	0.0750035	0.767395	-0.226908	0.365217
gene10732	LOC100267102	coral3	0.712275	0.000911475	0.408064	0.0927471	0.869336	2.81291e-06	0.0818631	0.746753	0.401308	0.0988174	0.411894	0.0894283	0.033054	0.896406	-0.589649	0.0100103	0.227711	0.363478	0.337036	0.171412	0.531756	0.0231303	-0.130748	0.605071	-0.219746	0.380948	-0.589592	0.0100193	-0.460068	0.0547196	0.294316	0.235813	-0.156101	0.536215	0.243936	0.329324
gene26769	LOC100249773	darkslateblue	0.711992	0.000917751	0.838773	1.36617e-05	-0.189187	0.452135	0.106329	0.674543	0.784422	0.000116224	0.912799	1.27503e-07	-0.741237	0.000431645	-0.437648	0.0693145	-0.240056	0.337315	0.434452	0.0716088	-0.232252	0.353724	-0.607524	0.00748988	0.158665	0.529458	-0.0125842	0.960474	0.410672	0.0904783	-0.46121	0.0540437	-0.131483	0.603025	-0.0930307	0.713501
gene11472	LOC100267540	darkslateblue	0.711938	0.000918954	0.776473	0.000151116	-0.147196	0.559992	-0.206172	0.411765	0.544748	0.0194049	0.874519	2.06974e-06	-0.498235	0.0353462	-0.407462	0.0932771	-0.107704	0.670556	0.602155	0.00818591	0.0508374	0.841223	-0.337328	0.171017	0.370029	0.130677	-0.240229	0.336957	0.306609	0.215894	-0.356069	0.146987	-0.0070568	0.977829	-0.110675	0.661974
gene16734	LOC100264591	darkorange	0.711324	0.000932742	0.801047	6.47138e-05	-0.134327	0.595136	0.328303	0.183486	0.903186	2.85334e-07	0.86631	3.34473e-06	-0.82702	2.3063e-05	-0.470229	0.0489249	-0.262433	0.292772	0.32475	0.188555	-0.320662	0.194504	-0.686484	0.0016533	-0.00302542	0.990494	0.0783369	0.757344	0.38502	0.114619	-0.48686	0.0404577	-0.176519	0.483505	0.0246764	0.922575
gene6677	LOC100250461	darkslateblue	0.711285	0.000933614	0.861227	4.43348e-06	-0.311527	0.208242	-0.1971	0.433083	0.586229	0.0105622	0.905398	2.3888e-07	-0.678161	0.00197921	-0.568951	0.0137345	0.0222765	0.930086	0.753765	0.000303086	0.146955	0.560641	-0.195443	0.437037	0.422829	0.0804282	-0.0925114	0.715037	0.516358	0.0282456	-0.289833	0.243358	0.269359	0.279748	0.114614	0.650654
gene15142	LOC109121426	cyan	0.710895	0.000942458	0.616816	0.0063986	0.295944	0.23311	-0.559038	0.0158708	0.100008	0.692969	0.579435	0.0117307	-0.0161108	0.949409	-0.661786	0.00277588	0.409888	0.0911557	0.897263	4.5014e-07	0.885675	1.01923e-06	0.365237	0.136125	0.41503	0.0867757	-0.591634	0.00970083	-0.00266535	0.991625	0.323638	0.190162	0.450431	0.0606786	0.155617	0.537496
gene1930	LOC100254752	darkslateblue	0.710097	0.000960769	0.80509	5.56675e-05	0.0559672	0.825424	-0.158352	0.530281	0.55737	0.0162549	0.833259	1.75531e-05	-0.382863	0.116839	-0.346751	0.158624	-0.195082	0.437902	0.48949	0.0392283	0.0173674	0.945468	-0.426905	0.0772499	0.252382	0.312316	-0.32612	0.186589	0.130628	0.605406	-0.308009	0.213698	-0.215127	0.391286	-0.234679	0.348572
gene27208	LOC100249643	darkslateblue	0.709529	0.000973974	0.887961	8.73628e-07	-0.203311	0.418426	0.0397428	0.875584	0.744441	0.000395069	0.912701	1.28623e-07	-0.7431	0.000410049	-0.481134	0.0432355	-0.254302	0.308524	0.477636	0.0450026	-0.179783	0.475322	-0.569844	0.013554	0.158191	0.530704	0.00736486	0.976862	0.459423	0.0551038	-0.383661	0.116014	-0.0529479	0.834716	-0.143188	0.570838
gene16625	LOC100266092	blue	0.70948	0.000975121	0.720167	0.000750167	0.128582	0.611114	-0.15165	0.548042	0.410238	0.0908527	0.638732	0.00432779	-0.534657	0.0222536	-0.943505	4.36731e-09	0.353546	0.150078	0.751651	0.000322175	0.572263	0.0130742	0.0271287	0.914905	0.0251534	0.921082	-0.0560822	0.825071	0.407508	0.0932367	0.390951	0.10867	0.601967	0.00821119	0.153024	0.54438
gene11819	LOC100257236	darkslateblue	0.709339	0.000978437	0.736483	0.000491138	-0.085674	0.735355	0.0476817	0.850971	0.719049	0.000771461	0.865743	3.45349e-06	-0.594259	0.00930332	-0.378643	0.121268	-0.210787	0.401141	0.425848	0.0780651	-0.150772	0.550387	-0.536528	0.021702	0.189096	0.452358	-0.163234	0.517511	0.243755	0.329694	-0.485648	0.0410339	-0.196527	0.434448	-0.0585528	0.817485
gene23769	LOC100240946	indianred3	0.70928	0.00097982	0.463617	0.05264	0.538284	0.0211943	-0.395891	0.103888	0.136125	0.590174	0.482091	0.0427614	0.232033	0.354191	-0.393109	0.106562	0.317359	0.1994	0.695593	0.00134885	0.793199	8.58725e-05	0.306993	0.21529	0.399665	0.100336	-0.850566	7.73749e-06	-0.413792	0.0878165	0.0993429	0.694917	0.0466252	0.85424	0.294155	0.236082
gene27869	LOC104878671	darkslateblue	0.709124	0.000983495	0.761893	0.000238294	-0.10041	0.691793	0.244208	0.328767	0.827838	2.22656e-05	0.850992	7.57347e-06	-0.797625	7.33184e-05	-0.559026	0.0158738	-0.0973359	0.700809	0.406614	0.0940264	-0.183133	0.466996	-0.585591	0.0106678	0.00994178	0.968769	0.0762795	0.763543	0.428891	0.0757343	-0.315575	0.202078	-0.0394251	0.876571	0.0300762	0.905697
gene495	LOC100262819	antiquewhite2	0.708908	0.00098859	0.648657	0.00359028	0.0596398	0.814152	-0.493926	0.0372203	0.203688	0.417545	0.647291	0.00368517	-0.142101	0.573796	-0.562611	0.0150724	0.271926	0.275012	0.936892	1.03663e-08	0.761635	0.000240157	0.3821	0.117631	0.571757	0.0131735	-0.536919	0.0215882	0.0969919	0.70182	0.0453157	0.858294	0.45499	0.0578018	0.342552	0.164069
gene21675	LOC100263042	antiquewhite2	0.708665	0.000994362	0.741258	0.000431395	-0.21013	0.402644	-0.457973	0.0559757	0.325984	0.186785	0.788047	0.000102741	-0.360617	0.141526	-0.510731	0.0303193	0.195893	0.435961	0.934533	1.37994e-08	0.517696	0.0277691	0.210687	0.401371	0.646763	0.00372246	-0.367059	0.134035	0.333532	0.17619	-0.161542	0.521919	0.428763	0.0758318	0.232868	0.352412
gene29604	LOC100267616	darkslateblue	0.708573	0.000996562	0.800137	6.69127e-05	-0.195254	0.437489	-0.312144	0.207295	0.483893	0.0418794	0.887157	9.2263e-07	-0.474162	0.0468111	-0.431095	0.0740793	0.063883	0.801171	0.696741	0.00131405	0.149313	0.554298	-0.234518	0.348914	0.475447	0.0461356	-0.275205	0.269035	0.335123	0.174009	-0.317898	0.198597	0.0794941	0.753864	-0.0635116	0.802305
gene7780	LOC100260443	darkslateblue	0.707285	0.00102766	0.74478	0.000391354	-0.109575	0.665145	-0.0859915	0.734407	0.606296	0.00764465	0.853238	6.75707e-06	-0.520681	0.0267282	-0.372447	0.127986	-0.166379	0.509362	0.50307	0.0333306	-0.0508014	0.841334	-0.431316	0.0739145	0.279274	0.261729	-0.203292	0.418471	0.273425	0.272269	-0.40345	0.0968627	-0.101418	0.688845	-0.124555	0.622415
gene20061	LOC100252557	darkorange	0.707127	0.00103153	0.550148	0.0180032	0.268408	0.281514	0.418873	0.083604	0.845895	9.74572e-06	0.689225	0.00155625	-0.465125	0.0517745	-0.313851	0.204689	-0.230423	0.357635	0.167465	0.506562	-0.203151	0.418801	-0.616519	0.00643146	-0.0813185	0.748386	-0.270284	0.278036	-0.138342	0.584074	-0.527476	0.0244727	-0.481615	0.0429966	0.181566	0.470881
gene24979	LOC100243742	darkslateblue	0.706914	0.00103676	0.79886	7.01067e-05	-0.156487	0.535195	-0.596448	0.00898196	0.25322	0.310658	0.823267	2.70414e-05	-0.333691	0.175971	-0.5747	0.0126047	0.207946	0.407665	0.93314	1.62582e-08	0.529993	0.023676	0.114827	0.650044	0.589074	0.0101015	-0.36409	0.137453	0.368848	0.132005	-0.0237147	0.925584	0.417553	0.0846839	-0.0497977	0.844433
gene1627	LOC100262204	cyan	0.706552	0.00104572	0.503132	0.0333052	0.434579	0.071517	-0.475713	0.0459971	0.116917	0.64407	0.523488	0.0257778	0.128742	0.610669	-0.515473	0.0285643	0.439831	0.0677789	0.807687	5.04436e-05	0.868893	2.88586e-06	0.376857	0.123178	0.429764	0.075076	-0.75362	0.000304361	-0.240219	0.336977	0.20536	0.413651	0.249816	0.317428	0.342302	0.164397
gene1583	LOC100257389	cyan	0.706301	0.00105196	0.578779	0.0118488	0.451735	0.0598447	-0.530763	0.0234363	0.10729	0.671754	0.560213	0.0156047	0.069214	0.784933	-0.62029	0.00602544	0.268089	0.282109	0.795454	7.92661e-05	0.835276	1.60317e-05	0.250606	0.315848	0.309649	0.211144	-0.66154	0.0027896	-0.137748	0.585705	0.337322	0.171025	0.288963	0.244841	0.0538263	0.83201
gene29654	LOC100232928	cyan	0.70629	0.00105224	0.524152	0.0255567	0.570474	0.0134276	-0.417821	0.0844642	0.13305	0.598674	0.496096	0.0362672	0.0852522	0.736614	-0.65261	0.00332679	0.407966	0.0928336	0.730294	0.000578747	0.857014	5.554e-06	0.25255	0.311983	0.198346	0.430121	-0.655415	0.00314966	-0.213031	0.39603	0.411475	0.0897877	0.263213	0.291287	0.167348	0.506862
gene19835	LOC100244128	darkslateblue	0.706175	0.0010551	0.802509	6.13076e-05	-0.086509	0.732864	-0.0127122	0.960072	0.679951	0.00190496	0.870761	2.58878e-06	-0.584922	0.0107795	-0.387014	0.112594	-0.202294	0.420807	0.453894	0.058484	-0.13092	0.604593	-0.520095	0.0269301	0.189318	0.451816	-0.134572	0.59446	0.301703	0.223708	-0.398336	0.101577	-0.160924	0.523534	-0.185291	0.461671
gene3327	LOC100264105	darkslateblue	0.70578	0.00106503	0.830592	1.97517e-05	-0.211863	0.398685	-0.408676	0.0922116	0.420641	0.082174	0.882538	1.25277e-06	-0.426139	0.0778401	-0.411619	0.0896641	0.00442623	0.986093	0.758938	0.000260349	0.212738	0.396695	-0.146586	0.561636	0.534132	0.0224102	-0.298072	0.229606	0.360076	0.142169	-0.279924	0.260576	0.136175	0.590035	-0.151888	0.547406
gene28863	LOC104878043	darkslateblue	0.705625	0.00106893	0.833165	1.76265e-05	-0.181425	0.471232	0.0730516	0.773296	0.754898	0.00029325	0.899726	3.73675e-07	-0.689932	0.00153198	-0.401315	0.0988114	-0.248104	0.320864	0.441543	0.0665923	-0.210943	0.400784	-0.575198	0.0125104	0.198149	0.430589	-0.0626689	0.80488	0.363721	0.137881	-0.483973	0.0418404	-0.155328	0.538261	-0.12082	0.632968
gene26369	LOC100267572	darkslateblue	0.705405	0.00107452	0.818492	3.29378e-05	-0.221161	0.377809	0.0740302	0.770336	0.749213	0.000345441	0.890924	7.11863e-07	-0.837846	1.42585e-05	-0.642193	0.00405778	-0.0343652	0.892318	0.533022	0.0227443	-0.0867575	0.732123	-0.498447	0.0352557	0.094567	0.708964	0.11605	0.646546	0.570922	0.0133383	-0.236455	0.34483	0.140905	0.577058	-0.0577751	0.819871
gene2995	LOC100241839	darkslateblue	0.705244	0.00107861	0.831994	1.85685e-05	-0.2351	0.347683	-0.503109	0.0333145	0.340057	0.167363	0.853707	6.59639e-06	-0.411756	0.0895462	-0.509619	0.0307427	0.071578	0.77776	0.883239	1.19693e-06	0.391126	0.108499	0.031422	0.901496	0.586948	0.0104442	-0.299943	0.226555	0.414711	0.0870433	-0.146616	0.561555	0.347365	0.157838	-0.0555891	0.826586
gene6015	LOC100249318	blue	0.705037	0.00108389	0.753511	0.000305327	0.162656	0.519014	0.0977094	0.699711	0.596695	0.00894622	0.666978	0.00249897	-0.718902	0.000774284	-0.97461	8.01857e-12	0.20246	0.420419	0.550682	0.0178693	0.297378	0.230746	-0.286876	0.248419	-0.241781	0.333749	0.137257	0.587057	0.470258	0.0489087	0.356075	0.14698	0.447044	0.0628838	0.0321598	0.899195
gene14417	LOC104880639	darkslateblue	0.704535	0.00109679	0.823207	2.71102e-05	-0.105745	0.676238	-0.373632	0.126681	0.418919	0.083567	0.8614	4.3919e-06	-0.396276	0.103521	-0.423138	0.0801838	0.0296582	0.907002	0.691242	0.00148789	0.192502	0.444101	-0.219557	0.381366	0.437825	0.0691889	-0.299889	0.226643	0.313475	0.205261	-0.194661	0.43891	0.0705094	0.781	-0.19655	0.434394
gene26702	LOC104877619	darkslateblue	0.704534	0.00109682	0.801502	6.36367e-05	-0.154968	0.539214	-0.0800061	0.752325	0.648261	0.00361758	0.88229	1.27307e-06	-0.599592	0.00853602	-0.436065	0.0704443	-0.0725511	0.774811	0.535484	0.0220085	-0.0501595	0.843316	-0.440511	0.0673059	0.261127	0.295268	-0.137413	0.586627	0.350908	0.153357	-0.35798	0.144675	-0.0441998	0.861751	-0.0916916	0.717464
gene28311	LOC100853521	antiquewhite2	0.704218	0.00110499	0.676577	0.00204685	0.149165	0.554693	-0.452716	0.0592234	0.211001	0.400652	0.639376	0.00427648	-0.27646	0.266768	-0.806575	5.26265e-05	0.447009	0.062907	0.898897	3.98064e-07	0.767202	0.000202632	0.250878	0.315305	0.300395	0.225821	-0.321548	0.193204	0.270852	0.276987	0.35689	0.145991	0.595961	0.00905271	0.122539	0.628103
gene13507	LOC100252173	darkslateblue	0.704026	0.00111	0.810771	4.47878e-05	-0.165707	0.511096	-0.0902787	0.721652	0.646976	0.00370736	0.905766	2.31822e-07	-0.574412	0.0126594	-0.370183	0.130504	-0.199744	0.42681	0.519739	0.0270533	-0.098749	0.696659	-0.475539	0.0460878	0.315138	0.202737	-0.18172	0.470501	0.317516	0.199166	-0.452043	0.0596491	-0.124451	0.622708	-0.0957189	0.705567
gene7240	LOC100253539	darkorange	0.703833	0.00111503	0.80629	5.31985e-05	-0.196786	0.433831	0.337172	0.171227	0.890191	7.49261e-07	0.844491	1.04302e-05	-0.916335	9.26136e-08	-0.595442	0.00912847	-0.173065	0.492241	0.390758	0.108861	-0.240556	0.336278	-0.598383	0.00870533	-0.0295873	0.907224	0.189469	0.451449	0.514343	0.0289751	-0.370355	0.130311	0.0278365	0.912693	0.110685	0.661944
gene2976	LOC100257272	darkslateblue	0.70282	0.00114181	0.815485	3.71883e-05	-0.266659	0.284782	-0.506384	0.0320009	0.333682	0.175983	0.856931	5.57832e-06	-0.425363	0.0784414	-0.518447	0.0275043	0.117792	0.641574	0.892218	6.49784e-07	0.394189	0.105518	0.0380257	0.880922	0.611174	0.0070446	-0.294049	0.236258	0.429521	0.0752584	-0.164835	0.513354	0.366746	0.134393	-0.0313278	0.90179
gene4819	LOC100246195	cyan	0.70256	0.00114877	0.634766	0.00465509	0.220208	0.379921	-0.553002	0.0172954	0.122316	0.628733	0.602712	0.00811129	-0.0874507	0.730058	-0.691477	0.00148007	0.427093	0.0771056	0.92436	4.24168e-08	0.870229	2.67044e-06	0.369023	0.131807	0.433097	0.0725986	-0.530327	0.023572	0.0794204	0.754085	0.313648	0.204998	0.508613	0.0311298	0.199232	0.428021
gene26076	LOC100255640	darkorange	0.702407	0.00115289	0.474188	0.0467976	0.397045	0.102792	0.70557	0.00107033	0.924234	4.2969e-08	0.556661	0.0164204	-0.580598	0.0115237	-0.5033	0.0332367	-0.0902646	0.721694	0.0825037	0.744833	-0.155058	0.538977	-0.587191	0.0104046	-0.354701	0.148657	-0.0846471	0.738421	-0.101463	0.688712	-0.310405	0.209972	-0.325353	0.187689	0.444802	0.0643762
gene12079	CWINV	darkslateblue	0.701938	0.00116558	0.89471	5.43288e-07	-0.241898	0.333507	-0.196365	0.434833	0.586594	0.0105022	0.916438	9.17316e-08	-0.651487	0.00340002	-0.51598	0.0283811	-0.114657	0.65053	0.642853	0.00400786	0.0199722	0.937304	-0.371771	0.128734	0.3155	0.202191	-0.0673682	0.790547	0.506461	0.0319705	-0.250866	0.315331	0.118693	0.639009	-0.193804	0.440966
gene19377	LOC100242848	darkslateblue	0.701929	0.00116583	0.72676	0.000634381	0.041706	0.869486	0.202327	0.42073	0.744249	0.000397185	0.759935	0.000252724	-0.721297	0.000729152	-0.66726	0.00248458	-0.064986	0.797805	0.405146	0.0953351	-0.0215552	0.932345	-0.490863	0.0385983	-0.0987599	0.696627	0.034017	0.893404	0.337542	0.170729	-0.12949	0.608578	0.0472053	0.852445	0.0692389	0.784858
gene25049	LOC100259232	darkslateblue	0.701597	0.00117488	0.834084	1.69165e-05	-0.225007	0.369357	-0.464034	0.0523995	0.371709	0.128802	0.862874	4.05164e-06	-0.418067	0.0842622	-0.464729	0.0520004	0.046252	0.855395	0.824828	2.53211e-05	0.309811	0.210893	-0.0467557	0.853836	0.557623	0.0161962	-0.291817	0.24	0.396091	0.103697	-0.198082	0.430746	0.255022	0.307109	-0.108117	0.669359
gene20806	LOC100250490	darkslateblue	0.701264	0.001184	0.81052	4.52266e-05	-0.0688092	0.786164	0.000549951	0.998272	0.705079	0.00108281	0.896179	4.87822e-07	-0.621815	0.0058672	-0.432202	0.073258	-0.187801	0.455516	0.428466	0.0760568	-0.162394	0.519698	-0.603382	0.00802237	0.142922	0.571563	-0.11387	0.652787	0.310675	0.209555	-0.371176	0.129394	-0.186519	0.458655	-0.180242	0.474179
gene22815	LOC100252663	darkorange	0.701201	0.00118573	0.727361	0.000624608	-0.0211041	0.933758	0.50157	0.0339462	0.936774	1.05184e-08	0.769634	0.000187867	-0.809151	4.76869e-05	-0.484308	0.0416785	-0.251936	0.313201	0.22304	0.373666	-0.330193	0.180825	-0.697734	0.00128453	-0.131859	0.601981	0.0993042	0.695031	0.290479	0.242261	-0.447821	0.062373	-0.216249	0.388761	0.110541	0.662359
gene3019	LOC100248706	antiquewhite2	0.70095	0.00119267	0.795696	7.85846e-05	-0.159957	0.526066	-0.46482	0.0519488	0.310762	0.209421	0.781342	0.000128834	-0.483255	0.0421899	-0.744965	0.000389347	0.357239	0.145569	0.935712	1.19764e-08	0.563032	0.0149807	0.140406	0.578423	0.432464	0.0730643	-0.175078	0.48714	0.510398	0.0304457	0.148688	0.555975	0.604815	0.00783486	0.0624187	0.805645
gene2202	LOC100259241	darkslateblue	0.700092	0.00121662	0.825194	2.49312e-05	-0.209837	0.403316	-0.268887	0.280624	0.535369	0.0220422	0.911332	1.45029e-07	-0.528917	0.0240142	-0.415803	0.0861308	-0.132148	0.601176	0.640912	0.00415605	0.0421404	0.868138	-0.342076	0.164693	0.408675	0.0922123	-0.213347	0.395312	0.374788	0.125417	-0.349515	0.155108	0.0237102	0.925598	-0.17432	0.489059
gene22334	LOC100248393	darkorange	0.700039	0.00121812	0.681997	0.00182297	0.122314	0.628738	0.462388	0.0533533	0.877008	1.77764e-06	0.706534	0.00104616	-0.763558	0.000226582	-0.655944	0.00311714	-0.0223125	0.929973	0.300495	0.225659	-0.0980665	0.698662	-0.54531	0.0192551	-0.204403	0.415877	0.0641955	0.800217	0.244681	0.327801	-0.195087	0.437888	-0.0440945	0.862077	0.35122	0.152966
gene10242	LOC104879961	cyan	0.699924	0.00122136	0.507066	0.0317324	0.377966	0.121989	-0.486438	0.0406577	0.0960061	0.704722	0.516417	0.0282245	0.106409	0.674309	-0.530145	0.0236287	0.475892	0.0459039	0.828455	2.16804e-05	0.878622	1.60782e-06	0.404578	0.0958451	0.456663	0.0567721	-0.718978	0.000772817	-0.189892	0.450421	0.201414	0.422876	0.309571	0.211265	0.350156	0.154301
gene16984	LOC100241537	darkslateblue	0.699856	0.00122327	0.768825	0.000192674	-0.0538786	0.831849	-0.0856573	0.735404	0.612644	0.00687145	0.842932	1.12385e-05	-0.415433	0.0864393	-0.262654	0.292351	-0.362099	0.139778	0.493229	0.0375303	-0.0397482	0.875567	-0.391829	0.107809	0.367457	0.133581	-0.352948	0.150816	0.102436	0.685871	-0.523205	0.0258724	-0.246512	0.32408	-0.0225925	0.929097
gene22924	LOC100252482	darkslateblue	0.699713	0.00122732	0.846484	9.47012e-06	-0.189466	0.451456	-0.313544	0.205157	0.498145	0.0353846	0.900601	3.49354e-07	-0.504393	0.0327947	-0.443438	0.0652971	0.00564155	0.982275	0.68762	0.00161248	0.116285	0.645873	-0.272925	0.273182	0.427845	0.0765295	-0.221632	0.37677	0.387603	0.112	-0.27344	0.272241	0.0787048	0.756237	-0.150332	0.551565
gene3810	LOC100246992	indianred3	0.699143	0.00124358	0.473448	0.0471895	0.432586	0.0729746	-0.490419	0.0388012	0.113364	0.654239	0.530378	0.0235562	0.233357	0.351372	-0.338523	0.169411	0.284687	0.252207	0.744385	0.000395688	0.778577	0.000141118	0.328292	0.183501	0.524977	0.0252845	-0.883703	1.16117e-06	-0.383424	0.116258	-0.00806076	0.974676	0.0403138	0.873809	0.291116	0.241183
gene4096	LOC100243924	antiquewhite2	0.699053	0.00124617	0.781117	0.000129797	-0.0660674	0.794508	-0.643617	0.00395075	0.207509	0.408671	0.802675	6.09319e-05	-0.225381	0.36854	-0.513137	0.0294187	0.23452	0.348909	0.900229	3.59542e-07	0.546788	0.0188658	0.108147	0.669272	0.59259	0.00955444	-0.457654	0.0561689	0.261244	0.295044	0.0045514	0.9857	0.318941	0.197045	-0.111759	0.65885
gene2117	LOC100254735	antiquewhite2	0.698782	0.00125395	0.562724	0.0150478	0.229583	0.359438	-0.461689	0.0537622	0.183161	0.466927	0.601276	0.00830459	0.0385799	0.879198	-0.419691	0.0829399	0.211488	0.39954	0.823957	2.62699e-05	0.728222	0.000610839	0.321329	0.193526	0.568601	0.0138059	-0.720112	0.000751208	-0.157135	0.533486	-0.0306864	0.903792	0.211518	0.399471	0.385362	0.114269
gene10874	LOC100256842	darkslateblue	0.698601	0.0012592	0.869555	2.77741e-06	-0.223687	0.372246	-0.378922	0.120972	0.451824	0.0597883	0.8966	4.72896e-07	-0.458579	0.0556104	-0.417515	0.0847154	-0.109116	0.666473	0.739359	0.000454376	0.173044	0.492294	-0.19348	0.441747	0.519717	0.027061	-0.280213	0.260062	0.365276	0.13608	-0.293842	0.236604	0.10966	0.664901	-0.123229	0.626154
gene17154	LOC109121526	darkorange	0.69843	0.00126415	0.696685	0.00131571	-0.00750353	0.976426	0.517244	0.0279293	0.951551	1.31058e-09	0.768117	0.000196966	-0.788523	0.000101073	-0.443151	0.065492	-0.270465	0.277701	0.197649	0.431775	-0.357166	0.145656	-0.715084	0.000851042	-0.131226	0.60374	0.0744587	0.769041	0.252596	0.311893	-0.491636	0.038247	-0.273815	0.271558	0.11145	0.65974
gene9611	LOC100240941	cyan	0.698406	0.00126484	0.574575	0.0126285	0.554484	0.0169366	-0.337948	0.170182	0.193467	0.441777	0.513723	0.0292023	-0.0628173	0.804427	-0.768427	0.000195073	0.409642	0.0913691	0.661176	0.00280999	0.755286	0.00028995	0.0934759	0.712185	0.0198704	0.937623	-0.46939	0.0493851	-0.0672214	0.790993	0.535651	0.0219593	0.303232	0.221254	0.00183884	0.994222
gene18553	LOC100256170	darkslateblue	0.698123	0.00127311	0.746258	0.000375505	-0.0162386	0.949008	0.0789135	0.755609	0.71918	0.000768926	0.852232	7.11295e-06	-0.609051	0.00730086	-0.420298	0.0824502	-0.155613	0.537507	0.372135	0.128331	-0.177638	0.480693	-0.61057	0.00711673	0.0825094	0.744816	-0.109932	0.664116	0.262914	0.291856	-0.362615	0.139173	-0.206484	0.411044	-0.105127	0.678031
gene26407	LOC100267424	antiquewhite2	0.698033	0.00127573	0.775648	0.000155198	-0.248163	0.320746	-0.424133	0.0794008	0.336104	0.172674	0.777057	0.000148282	-0.466103	0.0512189	-0.634084	0.00471338	0.25387	0.309375	0.948029	2.27212e-09	0.533791	0.0225125	0.206889	0.410105	0.563112	0.0149631	-0.2318	0.354688	0.460695	0.0543479	-0.0405972	0.872929	0.564598	0.0146425	0.227176	0.364637
gene27035	NCED1	cyan	0.697757	0.00128385	0.503662	0.0330897	0.563717	0.014832	-0.31093	0.209162	0.184603	0.463365	0.474875	0.0464356	0.00045092	0.998583	-0.71613	0.000829405	0.373877	0.126412	0.709175	0.000982292	0.832926	1.78153e-05	0.239488	0.338493	0.115005	0.649536	-0.553693	0.0171276	-0.150029	0.552377	0.435578	0.0707942	0.329603	0.181653	0.247728	0.321622
gene724	LOC100852957	antiquewhite2	0.697686	0.00128593	0.717505	0.00080168	-0.0397603	0.875529	-0.639328	0.00428025	0.169625	0.501013	0.752303	0.000316183	-0.157521	0.532468	-0.487487	0.0401622	0.226535	0.366028	0.935173	1.27822e-08	0.629676	0.00510446	0.231749	0.354796	0.641504	0.00411042	-0.511895	0.0298811	0.207868	0.407843	-0.0100266	0.968503	0.368111	0.132839	0.0111984	0.964824
gene10175	LOC100265830	darkorange	0.697666	0.00128651	0.720671	0.000740739	0.125814	0.618874	0.456114	0.0571089	0.888257	8.56191e-07	0.730132	0.000581203	-0.872617	2.31986e-06	-0.768872	0.00019239	-0.0704215	0.781267	0.256519	0.304181	-0.169076	0.502422	-0.685956	0.00167256	-0.384892	0.11475	0.234432	0.349095	0.405985	0.0945861	-0.0484832	0.848493	0.0195351	0.938673	0.0452128	0.858612
gene14575	LOC100264482	cyan	0.697524	0.00129071	0.546331	0.0189855	0.207572	0.408526	-0.467227	0.0505857	0.151337	0.548878	0.562923	0.0150043	-0.0240606	0.924501	-0.553592	0.0171518	0.459694	0.0549422	0.901753	3.19443e-07	0.849241	8.26739e-06	0.450043	0.0609281	0.530359	0.0235619	-0.618214	0.00624628	-0.0400613	0.874594	0.115556	0.647957	0.422667	0.0805567	0.435998	0.0704925
gene2182	LOC100250615	black	0.697339	0.00129618	0.868792	2.9028e-06	-0.205976	0.41222	0.0896541	0.723506	0.724173	0.000677886	0.846408	9.50543e-06	-0.910708	1.53078e-07	-0.800603	6.57777e-05	0.0133324	0.958126	0.567341	0.014065	0.00134424	0.995776	-0.44286	0.0656898	-0.016457	0.948323	0.238586	0.340372	0.678569	0.00196206	-0.0281341	0.911763	0.334164	0.175322	-0.0454218	0.857965
gene463	LOC104880977	antiquewhite2	0.697317	0.00129684	0.677255	0.00201765	-0.0294065	0.907788	-0.544776	0.0193974	0.18537	0.461476	0.682025	0.00182185	-0.242425	0.332423	-0.663165	0.00269997	0.482016	0.0427984	0.976701	4.05828e-12	0.760888	0.000245613	0.352686	0.151141	0.55565	0.0166585	-0.416778	0.0853224	0.25958	0.298243	0.130869	0.604733	0.572111	0.013104	0.243089	0.331058
gene26885	LOC100255558	darkorange	0.697282	0.00129789	0.748666	0.000350843	-0.0747931	0.76803	0.428394	0.0761116	0.941771	5.53146e-09	0.825098	2.50328e-05	-0.822685	2.77083e-05	-0.454562	0.0580677	-0.282367	0.256262	0.248482	0.320104	-0.362437	0.139381	-0.724528	0.000671769	-0.0811866	0.748781	0.0872498	0.730657	0.323103	0.190938	-0.503289	0.0332411	-0.241473	0.334383	0.0759725	0.764469
gene27262	LOC100248484	darkslateblue	0.697149	0.00130183	0.818814	3.25089e-05	-0.201008	0.42383	-0.0954588	0.706334	0.635315	0.0046086	0.897634	4.37828e-07	-0.582783	0.0111427	-0.349258	0.155433	-0.211949	0.398491	0.512089	0.0298086	-0.123538	0.625282	-0.475346	0.0461888	0.315363	0.202398	-0.146739	0.561223	0.355894	0.1472	-0.451171	0.0602042	-0.114365	0.651368	-0.196849	0.433681
gene21664	LOC100251052	darkorange	0.696955	0.00130763	0.732672	0.000543646	0.0369102	0.884393	0.478555	0.0445331	0.916214	9.36477e-08	0.755201	0.000290671	-0.894261	5.61261e-07	-0.697134	0.00130228	-0.113163	0.654816	0.270586	0.277477	-0.223642	0.372344	-0.676644	0.00204397	-0.293558	0.237078	0.233877	0.350271	0.429127	0.0755562	-0.182658	0.468172	-0.00329713	0.98964	0.127749	0.613446
gene7679	LOC100263987	darkslateblue	0.696902	0.00130921	0.757182	0.000274245	-0.0956117	0.705883	-0.0864963	0.732902	0.617126	0.00636458	0.863171	3.98588e-06	-0.522422	0.0261358	-0.368847	0.132006	-0.211671	0.399123	0.477417	0.045115	-0.0827219	0.74418	-0.4822	0.0427077	0.257714	0.301853	-0.205496	0.413334	0.257814	0.301659	-0.410623	0.0905204	-0.14967	0.55334	-0.166521	0.508995
gene11991	LOC100244575	antiquewhite2	0.696784	0.00131276	0.729927	0.000584327	0.0442428	0.861618	-0.664297	0.00263895	0.144638	0.566903	0.732836	0.000541299	-0.131388	0.603291	-0.548427	0.0184412	0.218987	0.382636	0.918975	7.2273e-08	0.670582	0.00232045	0.208655	0.406031	0.559716	0.0157169	-0.518794	0.0273827	0.176777	0.482857	0.0952742	0.706878	0.369258	0.131542	-0.0808755	0.749715
gene16513	LOC100261042	darkorange	0.696276	0.00132804	0.781342	0.000128834	-0.101971	0.687227	0.405879	0.0946803	0.92074	6.09407e-08	0.819807	3.12149e-05	-0.916254	9.33047e-08	-0.618155	0.00625267	-0.190455	0.449055	0.308605	0.212768	-0.283257	0.254702	-0.686151	0.00166542	-0.154565	0.540285	0.211087	0.400457	0.468124	0.0500854	-0.321012	0.19399	-0.0450471	0.859126	0.0336339	0.894598
gene4344	LOC100261152	darkorange	0.695925	0.00133872	0.411489	0.0897752	0.830545	1.97932e-05	0.464539	0.0521094	0.682123	0.00181799	0.444203	0.0647795	-0.195616	0.436624	-0.506401	0.0319943	-0.0787102	0.756221	0.0408683	0.872087	0.0883931	0.727254	-0.541476	0.0202952	-0.480295	0.0436545	-0.368926	0.131917	-0.423182	0.0801492	0.0471819	0.852517	-0.453388	0.0588006	0.127191	0.615009
gene27558	LOC100264305	antiquewhite2	0.695797	0.00134263	0.803795	5.84407e-05	-0.141757	0.574733	-0.315638	0.201983	0.386531	0.113082	0.751292	0.000325518	-0.594923	0.00920485	-0.841228	1.21824e-05	0.336626	0.171966	0.879189	1.55159e-06	0.519863	0.0270103	0.0834464	0.742011	0.284912	0.251815	-0.0441871	0.86179	0.568748	0.0137759	0.207976	0.407594	0.654231	0.00322347	0.123309	0.62593
gene13699	LOC100251535	indianred3	0.695671	0.00134647	0.637362	0.00443864	0.3909	0.108721	-0.362605	0.139184	0.229849	0.358867	0.587337	0.0103808	-0.216909	0.387281	-0.843667	1.08511e-05	0.462471	0.0533049	0.743781	0.000402379	0.728518	0.000606169	0.093347	0.712566	0.0691082	0.785255	-0.337029	0.171421	0.136169	0.590052	0.51871	0.0274121	0.439306	0.0681458	0.0242238	0.923991
gene10014	LOC100250992	darkorange	0.695651	0.00134707	0.741753	0.000425573	-0.0701991	0.781942	0.433482	0.0723162	0.93382	1.50135e-08	0.815569	3.70631e-05	-0.868212	3.00128e-06	-0.543934	0.0196235	-0.206449	0.411123	0.265698	0.286587	-0.326656	0.185825	-0.717536	0.000801057	-0.140672	0.577694	0.156539	0.535058	0.392616	0.107042	-0.409487	0.091504	-0.147564	0.558999	0.0562693	0.824496
gene21670	LOC100249507	antiquewhite2	0.69561	0.00134833	0.738331	0.000467247	-0.21471	0.392229	-0.52371	0.0257036	0.267229	0.283715	0.773341	0.000167109	-0.326702	0.185759	-0.520762	0.0267006	0.222998	0.373758	0.965959	8.14804e-11	0.572871	0.0129557	0.263238	0.29124	0.677335	0.00201426	-0.382009	0.117726	0.341779	0.165084	-0.112463	0.656826	0.4768	0.0454326	0.212153	0.398026
gene18706	LOC104881401	antiquewhite2	0.695518	0.00135115	0.590449	0.00988466	0.0675825	0.789894	-0.48392	0.0418663	0.221542	0.376968	0.673503	0.00218361	-0.0941849	0.710091	-0.421327	0.0816239	0.0610288	0.809897	0.830332	1.99789e-05	0.604439	0.00788364	0.230975	0.356452	0.572214	0.0130838	-0.589874	0.00997489	0.0227087	0.928733	-0.100773	0.690728	0.259639	0.298129	0.199726	0.426854
gene20789	LOC109121428	darkorange	0.695503	0.00135161	0.713747	0.000879381	-0.0431011	0.865157	0.378191	0.12175	0.906312	2.21687e-07	0.828288	2.1837e-05	-0.733216	0.000535881	-0.375379	0.124775	-0.30824	0.213337	0.231479	0.355373	-0.369893	0.130829	-0.737127	0.000482695	-0.0237275	0.925544	-0.0132021	0.958535	0.230176	0.358163	-0.564641	0.0146334	-0.338729	0.169134	0.0326073	0.897799
gene27749	LOC100260858	darkorange	0.694235	0.00139104	0.436971	0.0697957	0.637444	0.00443194	0.589253	0.010073	0.833094	1.76827e-05	0.536914	0.0215895	-0.353662	0.149935	-0.397811	0.10207	-0.249749	0.317562	-0.0292985	0.908126	-0.175382	0.486373	-0.718232	0.000787321	-0.433205	0.0725195	-0.26928	0.279894	-0.327336	0.184857	-0.26345	0.290838	-0.586373	0.0105384	0.124434	0.622757
gene27291	LOC100263791	antiquewhite2	0.693779	0.00140544	0.742907	0.000412241	-0.221082	0.377985	-0.560302	0.0155848	0.258011	0.301277	0.790324	9.4969e-05	-0.280022	0.2604	-0.451805	0.0598006	0.222686	0.374446	0.951564	1.30793e-09	0.542528	0.0200056	0.238365	0.340831	0.733434	0.000532784	-0.447544	0.0625544	0.283354	0.254532	-0.200372	0.425327	0.382636	0.117074	0.178261	0.479131
gene15417	LOC104880856	antiquewhite2	0.693346	0.00141924	0.727812	0.000617375	-0.0790321	0.755253	-0.584718	0.0108137	0.181212	0.471761	0.722053	0.000715385	-0.273768	0.271644	-0.647497	0.00367075	0.339009	0.168761	0.962516	1.74198e-10	0.689484	0.00154733	0.271279	0.276201	0.553813	0.0170984	-0.377744	0.122227	0.325175	0.187944	0.129938	0.607329	0.553498	0.0171747	0.0910655	0.719319
gene17400	LOC100249618	blue	0.692965	0.00143146	0.506389	0.0319989	0.419471	0.0831184	0.299421	0.227404	0.583893	0.0109529	0.470143	0.0489719	-0.47035	0.0488586	-0.819958	3.10221e-05	0.290625	0.242014	0.421818	0.0812313	0.389805	0.109802	-0.132398	0.600483	-0.267395	0.283404	-0.0906441	0.720568	0.072299	0.775575	0.25954	0.298321	0.264509	0.28883	0.382735	0.116971
gene10462	LOC100266002	darkslateblue	0.692802	0.00143672	0.856366	5.74646e-06	-0.256007	0.30518	-0.176803	0.482793	0.592742	0.00953144	0.913694	1.17749e-07	-0.623159	0.00573063	-0.435134	0.0711144	-0.10393	0.681516	0.597897	0.00877411	-0.0437347	0.863193	-0.408487	0.0923765	0.344502	0.161524	-0.0975745	0.700107	0.460933	0.0542071	-0.351258	0.15292	0.0295525	0.907332	-0.204153	0.416459
gene3856	LOC100246881	darkorange	0.692789	0.00143716	0.720284	0.000747975	0.021847	0.931431	0.52397	0.0256173	0.953754	9.09641e-10	0.754377	0.000297737	-0.860392	4.63877e-06	-0.588422	0.0102056	-0.171936	0.49511	0.221947	0.376074	-0.292149	0.239442	-0.700543	0.00120397	-0.238398	0.340762	0.165787	0.51089	0.33012	0.180928	-0.341353	0.165646	-0.144811	0.566434	0.142212	0.573494
gene7974	LOC100263887	antiquewhite2	0.691956	0.00146429	0.775891	0.000153988	-0.238319	0.340928	-0.57322	0.012888	0.265894	0.286219	0.8157	3.68693e-05	-0.323511	0.190346	-0.484838	0.0414225	0.203065	0.419002	0.946738	2.75381e-09	0.510524	0.030398	0.181836	0.470211	0.699516	0.00123293	-0.397267	0.102582	0.343252	0.163152	-0.163293	0.517356	0.39554	0.104223	0.0954841	0.706259
gene23048	LOC100250718	darkslateblue	0.691357	0.00148407	0.837369	1.45741e-05	-0.212583	0.397047	-0.260772	0.29595	0.536107	0.0218251	0.906643	2.15724e-07	-0.515882	0.0284165	-0.376206	0.12388	-0.154555	0.54031	0.616752	0.00640565	0.00697178	0.978097	-0.362118	0.139756	0.412245	0.0891284	-0.213952	0.393941	0.363612	0.138008	-0.379922	0.119914	-0.0232299	0.927101	-0.221207	0.377707
gene29107	LOC100256803	darkslateblue	0.691159	0.00149064	0.724652	0.000669654	-0.0429473	0.865634	-0.247246	0.322596	0.449577	0.0612292	0.789735	9.6929e-05	-0.381797	0.117947	-0.404749	0.0956916	0.151757	0.547756	0.565406	0.0144704	0.129177	0.609453	-0.292328	0.23914	0.318877	0.197141	-0.284791	0.252026	0.224451	0.370572	-0.209839	0.403312	-0.0134386	0.957793	-0.198959	0.428667
gene25460	LOC100246044	darkorange	0.691125	0.00149179	0.739876	0.000448021	-0.0724201	0.775208	0.389553	0.110052	0.905251	2.41749e-07	0.807481	5.08421e-05	-0.786548	0.000108147	-0.44084	0.0670772	-0.266515	0.285052	0.259026	0.299312	-0.334312	0.175119	-0.688609	0.00157764	-0.0642318	0.800107	0.0675006	0.790143	0.30901	0.212136	-0.493996	0.0371892	-0.23268	0.352811	0.0104562	0.967154
gene25730	LOC100265345	darkorange	0.691083	0.00149317	0.610694	0.00710191	0.363168	0.138526	0.55208	0.0175218	0.851798	7.27119e-06	0.601158	0.0083207	-0.714224	0.00086917	-0.762508	0.000233913	0.0184539	0.942062	0.196427	0.434685	-0.0465687	0.854414	-0.589425	0.0100457	-0.471292	0.0483465	0.116714	0.644648	0.185272	0.461719	0.0589635	0.816225	-0.0347395	0.891152	0.242345	0.332587
gene14217	LOC100257697	darkslateblue	0.690922	0.00149856	0.832636	1.80468e-05	-0.298531	0.228856	-0.219159	0.382254	0.56489	0.0145802	0.910547	1.55225e-07	-0.645727	0.00379639	-0.500757	0.0342835	-0.0583367	0.818147	0.666903	0.0025028	0.0402933	0.873873	-0.322995	0.191095	0.380905	0.118879	-0.088155	0.727962	0.503722	0.0330657	-0.305285	0.217986	0.156091	0.536243	-0.113055	0.655125
gene10355	LOC100249588	darkorange	0.690801	0.00150262	0.557742	0.0161686	0.293142	0.237775	0.674799	0.00212505	0.944393	3.85788e-09	0.6075	0.00749283	-0.672092	0.00224885	-0.520413	0.0268206	-0.129726	0.60792	0.109033	0.666713	-0.211157	0.400296	-0.624944	0.00555323	-0.341947	0.164863	0.00977894	0.969281	0.0347424	0.891143	-0.303207	0.221294	-0.274756	0.269848	0.401495	0.0986461
gene17565	LOC100267185	antiquewhite2	0.690744	0.00150452	0.65395	0.00324117	0.165039	0.512827	-0.673001	0.00220664	0.0712265	0.778825	0.647801	0.00364952	-0.0290496	0.908903	-0.588484	0.0101956	0.415042	0.086766	0.939063	7.88878e-09	0.827313	2.27746e-05	0.344562	0.161447	0.544876	0.0193709	-0.593818	0.0093691	0.0740859	0.770167	0.226468	0.366173	0.430862	0.074253	0.0776085	0.759537
gene9149	LOC100247044	darkslateblue	0.690696	0.00150615	0.851232	7.48243e-06	-0.239787	0.337872	-0.192574	0.443928	0.58202	0.0112746	0.909621	1.68054e-07	-0.580229	0.0115891	-0.391881	0.107759	-0.149746	0.553135	0.588563	0.0101831	-0.0462339	0.855451	-0.404147	0.0962328	0.369263	0.131536	-0.146024	0.563153	0.409857	0.0911825	-0.38566	0.113966	-0.0190456	0.940208	-0.208191	0.4071
gene10780	LOC100241466	antiquewhite2	0.690438	0.00151483	0.648456	0.00360409	0.132603	0.599914	-0.497142	0.0358147	0.230128	0.358266	0.69815	0.00127233	-0.00393877	0.987624	-0.264189	0.289436	0.0619816	0.806982	0.724589	0.000670725	0.470934	0.0485406	0.0904168	0.721243	0.580818	0.0114848	-0.671707	0.00226695	-0.0889361	0.725639	-0.1829	0.467572	-0.0145736	0.954231	-0.00324254	0.989812
PB.4909	#N/A	antiquewhite2	0.690343	0.00151802	0.685653	0.0016837	-0.0939733	0.710716	-0.547648	0.018642	0.194476	0.439353	0.69408	0.00139591	-0.232491	0.353214	-0.574512	0.0126403	0.334173	0.175309	0.983161	3.08383e-13	0.717399	0.000803773	0.373337	0.127005	0.634089	0.0047129	-0.438919	0.0684171	0.25699	0.303263	0.0291935	0.908453	0.540812	0.0204798	0.269562	0.279372
gene10097	LOC100247650	indianred3	0.690253	0.00152109	0.539761	0.0207745	0.242694	0.33187	-0.470269	0.0489026	0.188927	0.45277	0.608382	0.0073832	0.132018	0.601539	-0.246887	0.323321	0.120488	0.633911	0.757301	0.000273282	0.635048	0.00463114	0.277296	0.265266	0.643741	0.00394151	-0.835469	1.58927e-05	-0.293802	0.23667	-0.223278	0.373144	-0.00979668	0.969225	0.302606	0.222257
gene7269	LOC100262068	cyan	0.68986	0.00153445	0.576871	0.0121978	0.327563	0.184534	-0.612298	0.0069119	0.0489583	0.847025	0.563348	0.0149119	0.0586678	0.817132	-0.60966	0.00722657	0.430611	0.0744407	0.879752	1.49749e-06	0.890236	7.46922e-07	0.366845	0.134279	0.435613	0.0707689	-0.644167	0.00390999	-0.0533757	0.833398	0.323347	0.190584	0.402616	0.0976209	0.107646	0.670722
gene21093	LOC100258469	darkslateblue	0.689106	0.00156034	0.773662	0.000165409	-0.214364	0.393009	-0.377917	0.122043	0.42156	0.0814372	0.864359	3.73183e-06	-0.431987	0.0734168	-0.41981	0.082844	0.0122991	0.961369	0.738594	0.000463918	0.206879	0.410128	-0.154259	0.541095	0.518416	0.0275151	-0.289448	0.244015	0.352053	0.151928	-0.278744	0.262675	0.154605	0.540177	-0.0534502	0.833169
gene25182	LOC104882655	darkslateblue	0.688863	0.00156879	0.81465	3.84481e-05	-0.182394	0.468827	0.0875183	0.729857	0.759274	0.000257755	0.886599	9.58065e-07	-0.716379	0.000824322	-0.425286	0.0785008	-0.197951	0.431059	0.43139	0.0738596	-0.216074	0.389154	-0.57566	0.0124234	0.154202	0.541248	-0.01427	0.955184	0.398685	0.101249	-0.447869	0.0623411	-0.123667	0.624917	-0.111083	0.660798
gene15688	LOC100241491	antiquewhite2	0.688675	0.00157533	0.639527	0.00426448	-0.0135807	0.957347	-0.572425	0.0130426	0.145706	0.564012	0.652776	0.0033161	-0.148968	0.555222	-0.575144	0.0125205	0.390972	0.10865	0.982125	4.95465e-13	0.790603	9.40533e-05	0.423734	0.0797147	0.631153	0.00497052	-0.511019	0.0302104	0.168944	0.502759	0.0697581	0.783281	0.531813	0.0231129	0.301251	0.224437
gene65	LOC100252667	darkslateblue	0.68837	0.00158599	0.421522	0.0814674	0.204034	0.416737	0.040127	0.87439	0.523897	0.0256416	0.593517	0.00941432	-0.158492	0.529912	-0.2619	0.293791	0.215543	0.390349	0.515261	0.028641	0.307668	0.214232	0.016696	0.947574	0.383023	0.116673	-0.59212	0.00962622	-0.263098	0.291506	-0.455316	0.0575999	-0.155414	0.538035	0.628758	0.00518912
gene11090	LOC100261300	darkorange	0.68765	0.00161143	0.64562	0.00380412	0.16251	0.519396	0.622674	0.00577962	0.971711	1.88753e-11	0.699516	0.00123292	-0.775674	0.000155069	-0.509549	0.0307697	-0.238177	0.341225	0.0828294	0.743858	-0.371552	0.128977	-0.804301	5.73435e-05	-0.348422	0.156493	0.113391	0.654161	0.183356	0.466445	-0.349246	0.155449	-0.314638	0.203494	0.0950817	0.707445
gene15445	LOC100255689	cyan	0.687471	0.00161779	0.409202	0.0917517	0.362537	0.139264	-0.227302	0.364363	0.227213	0.364557	0.450614	0.0605608	0.0102569	0.96778	-0.524234	0.0255295	0.476055	0.0458188	0.742495	0.000416965	0.796731	7.57192e-05	0.406329	0.0942797	0.367043	0.134053	-0.627993	0.00526057	-0.212985	0.396133	0.0640689	0.800604	0.298972	0.228136	0.611076	0.0070563
gene19294	LOC100258732	darkslateblue	0.687438	0.00161896	0.848693	8.49514e-06	-0.371633	0.128887	-0.348746	0.156081	0.463151	0.0529096	0.882921	1.22199e-06	-0.608325	0.00739023	-0.555663	0.0166556	0.122416	0.628452	0.838767	1.3665e-05	0.252027	0.31302	-0.0621374	0.806505	0.532598	0.0228731	-0.12325	0.626096	0.555515	0.0166905	-0.241048	0.335262	0.379602	0.120251	0.0698357	0.783045
PB.5812	#N/A	antiquewhite2	0.687007	0.00163438	0.815638	3.69604e-05	-0.312477	0.206785	-0.444862	0.0643361	0.358715	0.143792	0.827635	2.24619e-05	-0.495979	0.0363182	-0.565769	0.0143937	0.263206	0.291302	0.906391	2.2025e-07	0.411405	0.089847	0.097482	0.700379	0.584662	0.0108231	-0.206478	0.411056	0.497734	0.0355602	-0.136181	0.590018	0.462071	0.0535381	0.0976332	0.699935
gene19539	LOC104877306	darkslateblue	0.68683	0.00164078	0.803499	5.90899e-05	-0.24105	0.335257	0.205632	0.413017	0.782246	0.000125017	0.818755	3.25879e-05	-0.869528	2.78172e-06	-0.628606	0.00520329	-0.0534481	0.833175	0.513073	0.0294423	-0.082786	0.743988	-0.409992	0.0910654	0.0748522	0.767852	0.171638	0.49587	0.570733	0.013376	-0.258884	0.299587	0.200876	0.42414	0.166788	0.508305
gene23342	LOC104882298	darkorange	0.685862	0.001676	0.463777	0.0525477	0.439072	0.0683095	0.60427	0.0079057	0.826411	2.36722e-05	0.502893	0.0334027	-0.432176	0.073277	-0.415472	0.0864068	-0.0838111	0.74092	0.109844	0.664368	-0.0574021	0.821016	-0.453191	0.0589245	-0.269355	0.279755	-0.208841	0.405602	-0.211152	0.400307	-0.294689	0.235192	-0.347193	0.158059	0.45892	0.0554053
gene15585	LOC100243744	darkslateblue	0.685682	0.00168262	0.753989	0.000301123	-0.127669	0.61367	-0.174295	0.48912	0.547519	0.0186754	0.851709	7.30395e-06	-0.491571	0.0382764	-0.380287	0.119529	-0.14536	0.564949	0.536944	0.0215808	-0.00678005	0.978699	-0.395521	0.10424	0.315729	0.201846	-0.217249	0.386518	0.290247	0.242656	-0.352231	0.151707	-0.0623535	0.805845	-0.171272	0.496805
gene2912	PIP2%3B2	antiquewhite2	0.685562	0.00168706	0.708414	0.00100035	-0.0943728	0.709537	-0.619271	0.00613298	0.158985	0.528616	0.715646	0.000839366	-0.225736	0.367765	-0.596831	0.00892666	0.388962	0.110641	0.996119	2.5551e-18	0.726834	0.000633167	0.346931	0.158394	0.637985	0.00438798	-0.439754	0.0678327	0.281632	0.257555	0.0732466	0.772706	0.544801	0.0193909	0.179738	0.475435
gene1563	LOC100243730	cyan	0.685333	0.0016955	0.54671	0.018886	0.132174	0.601106	-0.476545	0.0455647	0.169472	0.501407	0.586398	0.0105343	-0.0318019	0.900311	-0.478562	0.0445294	0.483316	0.0421605	0.894521	5.50768e-07	0.790763	9.35298e-05	0.438338	0.0688261	0.602201	0.00817976	-0.634316	0.00469347	-0.0441518	0.8619	-0.00069528	0.997815	0.36335	0.138314	0.448497	0.0619308
gene288	LOC100257723	antiquewhite2	0.684933	0.00171039	0.816809	3.52621e-05	-0.185951	0.46005	-0.539314	0.0209008	0.264614	0.288632	0.794891	8.08727e-05	-0.44001	0.0676538	-0.690511	0.00151236	0.328572	0.183105	0.920745	6.09094e-08	0.531953	0.02307	0.102576	0.685462	0.481895	0.0428581	-0.213885	0.394094	0.49064	0.0387003	0.117086	0.643587	0.542311	0.0200651	-0.0594606	0.814701
gene924	LOC100263854	indianred3	0.684835	0.00171407	0.413677	0.0879133	0.595632	0.00910068	-0.393102	0.106569	0.121787	0.63023	0.46894	0.049633	0.283127	0.254929	-0.340049	0.167373	0.246007	0.325105	0.631624	0.00492852	0.74327	0.000408119	0.244617	0.327933	0.369287	0.13151	-0.8797	1.5024e-06	-0.472997	0.0474297	0.0816323	0.747445	-0.0543754	0.83032	0.203741	0.417421
gene14842	LOC100260378	antiquewhite2	0.68473	0.00171799	0.686478	0.0016535	-0.217774	0.385343	-0.409696	0.0913223	0.304398	0.219394	0.718275	0.000786478	-0.366289	0.134916	-0.551228	0.0177328	0.311363	0.208494	0.941054	6.08624e-09	0.583807	0.0109676	0.309663	0.211122	0.633673	0.00474878	-0.333633	0.17605	0.333658	0.176017	-0.128384	0.611667	0.517878	0.0277046	0.363581	0.138045
gene6158	LOC100242476	darkslateblue	0.684675	0.00172004	0.81048	4.52973e-05	-0.322947	0.191165	-0.462169	0.0534808	0.361959	0.139943	0.855184	6.1119e-06	-0.465015	0.051837	-0.486388	0.0406813	0.0728538	0.773895	0.871801	2.43497e-06	0.337906	0.170238	0.0284706	0.910712	0.619592	0.00609893	-0.251278	0.31451	0.461597	0.0538161	-0.220076	0.380213	0.361148	0.140898	0.0222688	0.93011
gene3994	LOC100259085	antiquewhite2	0.684368	0.00173162	0.6366	0.00450136	0.0737242	0.771261	-0.657144	0.00304436	0.0864879	0.732927	0.645643	0.00380246	-0.0420025	0.868566	-0.536068	0.0218366	0.377503	0.122485	0.969827	3.14238e-11	0.822865	2.75004e-05	0.415079	0.0867353	0.636369	0.00452049	-0.604898	0.00782403	0.0791552	0.754883	0.112506	0.656703	0.454955	0.0578233	0.200249	0.425618
gene6258	LOC109122663	darkorange	0.684127	0.00174069	0.767628	0.000199977	0.069018	0.785529	0.405389	0.0951179	0.870924	2.56408e-06	0.75724	0.000273773	-0.880824	1.39886e-06	-0.748981	0.000347718	-0.179801	0.475278	0.264528	0.288795	-0.206551	0.410887	-0.724318	0.000675387	-0.348491	0.156405	0.246985	0.323123	0.44705	0.06288	-0.0542398	0.830737	0.00906342	0.971527	-0.09672	0.70262
gene11170	LOC100263034	darkslateblue	0.684049	0.00174367	0.57134	0.0132556	0.381448	0.118311	0.538307	0.0211877	0.871398	2.49359e-06	0.638149	0.00437473	-0.491393	0.0383571	-0.340922	0.166216	-0.267723	0.282792	0.0531573	0.834071	-0.271139	0.276458	-0.710856	0.000943346	-0.264663	0.28854	-0.167728	0.505884	-0.12146	0.631157	-0.385964	0.113657	-0.524082	0.02558	0.158757	0.529216
gene24905	LOC100253967	darkslateblue	0.683938	0.00174786	0.767501	0.000200761	-0.143356	0.570381	0.0165722	0.947962	0.708799	0.000991167	0.880028	1.47154e-06	-0.600478	0.00841366	-0.353787	0.149781	-0.206919	0.410035	0.448037	0.0622309	-0.160573	0.524454	-0.522093	0.026247	0.252765	0.311557	-0.161723	0.521446	0.268676	0.281015	-0.506411	0.0319901	-0.192839	0.443289	-0.00458926	0.985581
gene21477	4CL	antiquewhite2	0.68372	0.00175616	0.833781	1.71479e-05	-0.290639	0.241991	-0.353406	0.150251	0.421727	0.0813039	0.836018	1.55015e-05	-0.639841	0.0042397	-0.724247	0.000676605	0.24835	0.320369	0.864212	3.76244e-06	0.368055	0.132901	-0.017507	0.945031	0.396993	0.102842	-0.0391429	0.877448	0.623557	0.00569073	0.0149969	0.952903	0.550018	0.018036	0.0581713	0.818655
gene5745	LOC100258504	darkslateblue	0.683568	0.00176199	0.761922	0.00023809	0.0278781	0.912563	-0.518449	0.0275036	0.28916	0.244504	0.800865	6.51489e-05	-0.227126	0.364745	-0.449083	0.0615491	0.127542	0.614025	0.738598	0.000463875	0.372616	0.127799	-0.0987883	0.696544	0.457403	0.0563211	-0.443222	0.0654439	0.175202	0.486827	-0.0770347	0.761266	0.0927713	0.714268	-0.2363	0.345156
gene24187	LOC100233023	black	0.683518	0.00176389	0.790303	9.50382e-05	-0.218396	0.383952	-0.0666315	0.79279	0.561616	0.0152917	0.758088	0.000266993	-0.736051	0.000496859	-0.775106	0.000157931	0.27507	0.269278	0.754641	0.000295454	0.306879	0.21547	-0.0514811	0.839237	0.21809	0.384637	0.0679988	0.788628	0.587256	0.010394	0.00387349	0.98783	0.530801	0.0234245	0.282665	0.255738
gene16965	LOC100248430	cyan	0.682725	0.0017945	0.453617	0.0586571	0.594371	0.00928665	-0.219863	0.380687	0.202059	0.421359	0.408105	0.0927118	0.0210168	0.934031	-0.692235	0.00145514	0.40712	0.0935785	0.649438	0.00353694	0.827612	2.24838e-05	0.261836	0.293912	0.0705576	0.780854	-0.558153	0.0160737	-0.223701	0.372215	0.420412	0.0823583	0.297615	0.230356	0.331568	0.178906
gene7359	LOC100245035	antiquewhite2	0.682035	0.00182145	0.619736	0.00608367	0.27857	0.262984	-0.626939	0.00536023	0.106231	0.674826	0.653661	0.00325953	0.054033	0.831374	-0.471866	0.0480364	0.294418	0.235643	0.800486	6.60633e-05	0.691604	0.00147587	0.16941	0.501564	0.484606	0.0415342	-0.681581	0.0018394	-0.0835875	0.741589	0.111107	0.660729	0.164985	0.512964	-0.0323277	0.898671
gene23837	LOC100242785	darkorange	0.681954	0.00182466	0.576685	0.0122321	0.579764	0.0116719	0.412883	0.0885858	0.755388	0.000289082	0.59702	0.0088994	-0.450253	0.0607931	-0.593391	0.00943327	-0.205068	0.414329	0.0662357	0.793995	-0.103508	0.682745	-0.754659	0.000295302	-0.487741	0.0400429	-0.13354	0.597316	-0.101958	0.687266	0.0140088	0.956003	-0.379202	0.120675	-0.107799	0.67028
gene20222	LOC100245706	cyan	0.68178	0.00183152	0.609046	0.00730157	0.361035	0.141032	-0.616691	0.0064124	0.0553375	0.82736	0.580006	0.0116287	0.0517814	0.838311	-0.611909	0.00695755	0.327783	0.184221	0.832718	1.79815e-05	0.832615	1.80634e-05	0.269821	0.278892	0.375624	0.12451	-0.624315	0.00561521	-0.0485381	0.848324	0.35425	0.149211	0.341614	0.165301	-0.0115488	0.963724
gene2029	LOC100261582	darkslateblue	0.681347	0.00184871	0.85265	6.96291e-06	-0.296279	0.232556	-0.43723	0.0696113	0.407404	0.0933279	0.887872	8.78977e-07	-0.485991	0.04087	-0.460222	0.0546278	0.000920324	0.997108	0.793455	8.51003e-05	0.222308	0.375279	-0.125468	0.619848	0.547575	0.0186609	-0.229411	0.359809	0.45132	0.060109	-0.249321	0.318419	0.23156	0.355201	-0.150001	0.552452
gene12398	LOC100265187	darkorange	0.681233	0.00185324	0.489948	0.0390172	0.316643	0.200473	0.651267	0.00341449	0.912058	1.3611e-07	0.588083	0.0102601	-0.579611	0.0116992	-0.448689	0.0618056	-0.178758	0.477886	0.114116	0.65208	-0.177384	0.48133	-0.571492	0.0132256	-0.258209	0.300894	-0.104722	0.67921	-0.0779271	0.758578	-0.379191	0.120686	-0.329207	0.182209	0.499695	0.0347277
gene22283	LOC100257702	darkslateblue	0.681198	0.00185464	0.869842	2.73143e-06	-0.212648	0.396899	0.0546329	0.829528	0.676369	0.00205588	0.821874	2.86602e-05	-0.837607	1.44163e-05	-0.731941	0.000554241	0.0211972	0.933466	0.582268	0.0112315	0.0272367	0.914568	-0.382491	0.117225	0.059469	0.814675	0.181373	0.471362	0.634063	0.00471518	-0.0602147	0.81239	0.320194	0.195193	0.000320726	0.998992
gene26921	LOC100256700	darkslateblue	0.680662	0.00187612	0.841055	1.22819e-05	-0.251197	0.31467	-0.386178	0.11344	0.441376	0.0667072	0.8942	5.63727e-07	-0.476622	0.045525	-0.409572	0.0914298	-0.0562771	0.824472	0.709909	0.000965106	0.127651	0.613721	-0.235735	0.346344	0.492256	0.037967	-0.234513	0.348923	0.406323	0.0942849	-0.292179	0.239391	0.107479	0.671208	-0.220233	0.379866
gene6385	LOC100242670	darkslateblue	0.680272	0.00189189	0.58006	0.0116192	0.203396	0.418228	0.477717	0.0449608	0.837779	1.43023e-05	0.638521	0.00434469	-0.552536	0.0174095	-0.405711	0.0948299	-0.100526	0.691452	0.247362	0.322362	-0.101246	0.689346	-0.441678	0.0664992	-0.0705772	0.780794	-0.144712	0.566702	-0.000629746	0.998021	-0.406097	0.0944863	-0.250449	0.316162	0.523404	0.0258058
gene23809	LOC100247858	darkslateblue	0.680222	0.00189392	0.836827	1.49407e-05	-0.368115	0.132833	-0.349059	0.155685	0.464937	0.0518815	0.888302	8.5356e-07	-0.546748	0.0188763	-0.432008	0.0734014	-0.032639	0.8977	0.78721	0.000105732	0.172155	0.494555	-0.11232	0.657238	0.572627	0.0130032	-0.185014	0.462353	0.485397	0.041154	-0.343884	0.162329	0.246649	0.323803	-0.0103885	0.967367
gene13976	LOC100252832	indianred3	0.680069	0.00190016	0.502736	0.0334666	0.429528	0.0752533	-0.139798	0.580083	0.425011	0.078715	0.64388	0.00393118	0.061566	0.808253	-0.104745	0.679143	-0.188068	0.454865	0.350321	0.154094	0.152859	0.544817	-0.299694	0.226959	0.284272	0.252929	-0.745948	0.00037879	-0.426533	0.0775362	-0.39088	0.108741	-0.529282	0.0238991	-0.00389094	0.987775
gene20826	LOC100260783	black	0.679726	0.00191417	0.793959	8.35949e-05	-0.315666	0.201942	-0.224095	0.371352	0.481224	0.0431908	0.798765	7.03509e-05	-0.691516	0.0014788	-0.725281	0.000658959	0.224652	0.370132	0.83823	1.40086e-05	0.343569	0.162738	0.0106796	0.966453	0.369892	0.13083	0.0134061	0.957894	0.629435	0.00512657	-0.0289661	0.909164	0.57317	0.0128978	0.182793	0.467838
gene17405	LOC100265038	blue	0.679197	0.00193594	0.811458	4.36043e-05	-0.0677514	0.78938	0.000526038	0.998347	0.606619	0.00760372	0.773366	0.000166977	-0.810423	4.53967e-05	-0.889724	7.73971e-07	0.16288	0.518432	0.600938	0.00835071	0.172376	0.493991	-0.337295	0.171062	-0.0823166	0.745394	0.204113	0.416554	0.640505	0.00418772	0.215971	0.389386	0.44215	0.0661749	-0.0838576	0.740781
gene23819	LOC100247851	antiquewhite2	0.679179	0.00193667	0.609656	0.00722707	0.109665	0.664884	-0.611055	0.00705875	0.0928116	0.714149	0.612313	0.00691011	-0.0540054	0.831459	-0.581462	0.0113718	0.439604	0.067937	0.960018	2.8958e-10	0.854652	6.28273e-06	0.43999	0.0676677	0.584929	0.0107783	-0.580531	0.0115356	0.0721042	0.776165	0.158706	0.529349	0.492516	0.03785	0.275681	0.268173
gene21337	LOC100258557	darkorange	0.678711	0.00195615	0.743545	0.000405022	-0.127111	0.615235	0.378659	0.121251	0.898227	4.18745e-07	0.823473	2.68094e-05	-0.821483	2.91292e-05	-0.456848	0.0566591	-0.285541	0.250725	0.266999	0.284145	-0.354495	0.14891	-0.711097	0.00093787	-0.043396	0.864243	0.10139	0.688924	0.362098	0.139779	-0.490268	0.0388705	-0.199096	0.428343	0.0168753	0.947012
gene15738	LOC100260211	darkorange	0.678484	0.00196561	0.458664	0.0555591	0.353884	0.149661	0.706721	0.00104154	0.939144	7.80696e-09	0.571183	0.0132867	-0.549037	0.0182849	-0.373308	0.127037	-0.194779	0.438628	0.0344112	0.892175	-0.254766	0.307613	-0.634331	0.00469215	-0.293756	0.236746	-0.126177	0.617853	-0.148129	0.557477	-0.462154	0.0534896	-0.453397	0.0587954	0.448113	0.0621815
gene26198	LOC100243603	antiquewhite2	0.678341	0.00197163	0.659891	0.00288303	-0.0851912	0.736796	-0.535861	0.0218973	0.183041	0.467223	0.671677	0.00226835	-0.212469	0.397307	-0.557712	0.0161757	0.363891	0.137683	0.977721	2.84635e-12	0.730148	0.000580958	0.40376	0.0965824	0.643922	0.00392813	-0.45013	0.0608718	0.235328	0.347202	0.0233052	0.926866	0.542304	0.0200668	0.339749	0.167773
gene8563	LOC100265664	antiquewhite2	0.67822	0.00197669	0.63776	0.00440621	0.161715	0.521467	-0.660424	0.00285254	0.0673046	0.79074	0.624502	0.00559677	0.036185	0.88665	-0.481571	0.0430186	0.398199	0.101705	0.904236	2.62393e-07	0.800277	6.65699e-05	0.36484	0.136583	0.604223	0.00791189	-0.665613	0.00256945	-0.0180777	0.943242	0.131163	0.603917	0.330306	0.180667	0.124082	0.623749
gene20259	LOC100245433	black	0.677732	0.00199735	0.764891	0.00021756	-0.2754	0.268681	-0.128028	0.612665	0.531393	0.0232417	0.782313	0.000124738	-0.724884	0.000665684	-0.744928	0.00038974	0.288154	0.246224	0.791488	9.1191e-05	0.30913	0.211949	-0.028284	0.911295	0.299651	0.227029	0.0468023	0.853692	0.611901	0.00695853	-0.0426689	0.866498	0.548357	0.0184589	0.274294	0.270687
gene26648	LOC100246982	cyan	0.677594	0.00200319	0.424079	0.0794432	0.550736	0.0178555	-0.363933	0.137635	0.11193	0.65836	0.421891	0.0811728	0.154658	0.540037	-0.561018	0.0154244	0.468076	0.0501117	0.722143	0.000713757	0.887989	8.71971e-07	0.376845	0.123191	0.282731	0.255622	-0.717155	0.000808665	-0.307556	0.214408	0.282919	0.255294	0.251116	0.314831	0.390095	0.109515
gene27418	LOC100853358	antiquewhite2	0.677462	0.00200882	0.71764	0.000798986	-0.198095	0.430717	-0.52178	0.0263529	0.227881	0.36311	0.725124	0.000661606	-0.350444	0.153939	-0.617571	0.00631596	0.372101	0.128368	0.982079	5.05738e-13	0.645707	0.00379783	0.317195	0.199646	0.610882	0.00707937	-0.310631	0.209624	0.398512	0.101411	0.0265426	0.916738	0.602018	0.00820426	0.223582	0.372476
gene17968	LOC100251683	indianred3	0.677453	0.0020092	0.313328	0.205486	0.710485	0.000951815	-0.171714	0.495676	0.212657	0.396878	0.37668	0.123369	0.279086	0.262065	-0.335604	0.173353	0.321864	0.192743	0.499044	0.0350025	0.698667	0.00125729	0.210438	0.40194	0.214882	0.391841	-0.866136	3.37783e-06	-0.605416	0.00775714	0.0392203	0.877207	-0.141391	0.575733	0.421796	0.0812491
gene15448	LOC100260838	darkslateblue	0.677157	0.00202186	0.828905	2.1261e-05	-0.24759	0.321901	-0.455972	0.0571956	0.371129	0.129447	0.860281	4.66658e-06	-0.425087	0.0786558	-0.42973	0.075101	0.027533	0.913642	0.78298	0.00012199	0.247911	0.321253	-0.097185	0.701252	0.545038	0.0193277	-0.264864	0.288159	0.409634	0.0913759	-0.217601	0.38573	0.214227	0.393319	-0.159655	0.526857
gene10271	LOC100244992	cyan	0.676967	0.00203003	0.552899	0.0173206	0.645794	0.00379157	-0.391805	0.107833	0.160971	0.523412	0.515871	0.0284205	0.0925502	0.714922	-0.598303	0.00871668	0.197671	0.431724	0.571397	0.0132443	0.669093	0.0023929	-0.00478443	0.984968	0.0526109	0.835754	-0.621755	0.00587339	-0.245502	0.326131	0.410429	0.0906875	0.0501595	0.843315	-0.153193	0.54393
gene19674	LOC100254900	darkslateblue	0.676679	0.00204243	0.841181	1.22095e-05	-0.267166	0.283833	-0.299556	0.227183	0.50507	0.0325231	0.899867	3.69678e-07	-0.513232	0.0293836	-0.366766	0.134369	-0.105818	0.676025	0.65482	0.00318657	0.038389	0.879792	-0.297144	0.231131	0.471375	0.0483014	-0.210364	0.402109	0.393667	0.106021	-0.383592	0.116085	0.0300069	0.905913	-0.172717	0.493124
gene21681	LOC100251162	darkslateblue	0.676143	0.00206572	0.852035	7.1845e-06	-0.280133	0.260205	-0.29198	0.239726	0.517752	0.0277493	0.906492	2.18418e-07	-0.538526	0.0211251	-0.389794	0.109814	-0.122681	0.627701	0.666484	0.00252429	0.0419144	0.868839	-0.295549	0.233763	0.465875	0.0513478	-0.191557	0.446386	0.415371	0.086491	-0.374449	0.125787	0.0561418	0.824887	-0.148524	0.556416
gene24254	LOC100264214	darkorange	0.675899	0.0020764	0.577204	0.0121363	0.14134	0.575871	0.460882	0.0542369	0.79305	8.63255e-05	0.60331	0.00803188	-0.632011	0.00489411	-0.546418	0.0189627	-0.102438	0.685865	0.322515	0.191794	0.00157806	0.995042	-0.33555	0.173427	-0.107992	0.669722	-0.0260139	0.918391	0.144975	0.56599	-0.237373	0.342904	-0.00219934	0.99309	0.51126	0.0301196
gene16027	LOC100257932	darkslateblue	0.675896	0.00207651	0.804178	5.76071e-05	-0.174936	0.487499	-0.579453	0.0117275	0.272406	0.274131	0.840006	1.29006e-05	-0.317695	0.198899	-0.457904	0.0560177	0.0775251	0.759789	0.837402	1.45525e-05	0.378187	0.121754	-0.0176591	0.944554	0.583392	0.0110383	-0.364175	0.137353	0.342249	0.164467	-0.127398	0.614429	0.253113	0.310869	-0.182531	0.468487
gene12827	LOC100246833	darkorange	0.67587	0.00207765	0.740773	0.000437177	-0.0882191	0.727771	0.427596	0.0767201	0.912341	1.32762e-07	0.799039	6.96509e-05	-0.860238	4.6773e-06	-0.513123	0.0294239	-0.277073	0.265665	0.226438	0.366238	-0.370602	0.130035	-0.752017	0.0003188	-0.159271	0.527864	0.179034	0.477194	0.403058	0.0972187	-0.399204	0.100765	-0.165158	0.512518	-0.0307034	0.903739
gene20046	LOC100243965	darkslateblue	0.875394	2.09861e-05	0.782181	1.25289e-05	-0.349916	0.154604	-0.410575	0.0905613	0.373872	0.126418	0.919327	3.18346e-05	-0.528675	0.0240908	-0.572548	0.0130186	0.199728	0.42685	0.909938	1.63567e-07	0.401802	0.0983643	0.112407	0.656987	0.585395	0.0107004	-0.171479	0.496276	0.530145	0.0236287	-0.148677	0.556006	0.506378	0.0320032	0.147106	0.560234
gene23454	LOC100241544	cyan	0.675111	0.00211116	0.424932	0.0787763	0.789933	9.62652e-05	-0.203716	0.417481	0.201424	0.422851	0.40406	0.0963116	0.171745	0.495598	-0.546387	0.0189707	0.225725	0.367791	0.459579	0.055011	0.674551	0.00213615	0.0249967	0.921573	-0.0308491	0.903284	-0.69117	0.00149028	-0.445265	0.0640659	0.358726	0.14378	-0.0573965	0.821033	0.0402677	0.873953
gene7801	LOC100251888	blue	0.674913	0.00211998	0.701362	0.0011813	0.0481628	0.849484	0.103706	0.682169	0.576745	0.0122211	0.635205	0.00461786	-0.728406	0.000607938	-0.929264	2.52036e-08	0.243414	0.330393	0.600143	0.00845969	0.325663	0.187244	-0.155532	0.537722	-0.134246	0.595362	0.155542	0.537696	0.510257	0.0304994	0.269978	0.2786	0.532997	0.0227521	0.171317	0.49669
gene21663	LOC100247763	darkslateblue	0.674821	0.00212408	0.786807	0.000107194	-0.336084	0.1727	-0.482218	0.0426986	0.331734	0.178676	0.832328	1.82955e-05	-0.466122	0.051208	-0.531523	0.0232017	0.228191	0.362438	0.918988	7.21823e-08	0.416255	0.0857557	0.113811	0.652957	0.642931	0.00400199	-0.242583	0.332097	0.482668	0.0424772	-0.168552	0.503765	0.452414	0.0594141	0.101878	0.687501
gene17118	LOC100244410	cyan	0.674768	0.00212644	0.481117	0.0432441	0.496108	0.036262	-0.543597	0.0197147	0.061064	0.80979	0.513379	0.0293291	0.214214	0.39335	-0.465439	0.0515955	0.361133	0.140915	0.750807	0.000330072	0.833117	1.76641e-05	0.300138	0.226238	0.40605	0.0945283	-0.805466	5.48844e-05	-0.308594	0.212785	0.20505	0.414371	0.142112	0.573766	0.165432	0.511808
gene5247	LOC100266022	darkslateblue	0.674713	0.00212889	0.76626	0.000208606	-0.146931	0.560706	-0.153985	0.541822	0.579945	0.0116397	0.86953	2.78143e-06	-0.518197	0.027592	-0.357043	0.145805	-0.208892	0.405486	0.507629	0.031512	-0.0722871	0.775611	-0.453097	0.0589833	0.300164	0.226196	-0.195346	0.437268	0.30022	0.226105	-0.403217	0.0970738	-0.11201	0.658128	-0.201648	0.422325
gene23218	LOC100241687	darkslateblue	0.673988	0.00216153	0.754815	0.000293959	-0.164914	0.513148	-0.122677	0.627713	0.595039	0.00918777	0.862485	4.13902e-06	-0.535186	0.0220966	-0.365997	0.135251	-0.176225	0.484246	0.514798	0.0288091	-0.0619718	0.807012	-0.429022	0.0756358	0.316553	0.200607	-0.193075	0.442722	0.295322	0.23414	-0.424818	0.0788655	-0.0947782	0.70834	-0.117428	0.642614
gene3884	LOC100259788	darkorange	0.673816	0.00216934	0.6756	0.00208953	-0.0473253	0.852074	0.522354	0.0261586	0.905239	2.41986e-07	0.699625	0.00122982	-0.897078	4.56375e-07	-0.659648	0.002897	-0.0803521	0.751286	0.287369	0.24757	-0.196734	0.433954	-0.558346	0.0160294	-0.224045	0.37146	0.244262	0.328657	0.426644	0.07745	-0.246993	0.323107	0.0590333	0.816011	0.227006	0.365004
gene7772	LOC104879538	cyan	0.672641	0.00222329	0.620402	0.0060137	0.0920483	0.716408	-0.511711	0.0299502	0.141171	0.576332	0.595728	0.00908663	-0.195862	0.436036	-0.72267	0.000704295	0.486224	0.0407591	0.940883	6.22573e-09	0.836543	1.51356e-05	0.398156	0.101746	0.436571	0.0700816	-0.401365	0.0987648	0.21527	0.390965	0.298969	0.22814	0.626999	0.00535454	0.258888	0.299579
gene7626	LOC100267358	darkslateblue	0.672456	0.00223189	0.783623	0.000119389	-0.219443	0.381622	-0.268075	0.282134	0.505564	0.0323259	0.872979	2.27032e-06	-0.488745	0.0395739	-0.356248	0.14677	-0.171808	0.495437	0.602783	0.00810193	0.017817	0.944059	-0.334243	0.175213	0.413141	0.0883672	-0.219989	0.380407	0.347305	0.157915	-0.377954	0.122003	-0.0054836	0.982771	-0.225179	0.36898
gene26140	LOC100264164	darkorange	0.672365	0.0022361	0.646848	0.00371645	0.0448163	0.859841	0.601652	0.00825369	0.953121	1.01209e-09	0.690722	0.00150527	-0.880649	1.41453e-06	-0.636075	0.00454489	-0.121569	0.630847	0.199357	0.427726	-0.262294	0.293038	-0.655735	0.00312994	-0.308617	0.212748	0.222661	0.374501	0.341296	0.165722	-0.270626	0.277404	-0.0650389	0.797644	0.2449	0.327355
gene27628	LOC100854348	darkslateblue	0.671848	0.0022603	0.786625	0.000107861	-0.293895	0.236515	-0.552554	0.0174051	0.291062	0.241275	0.839225	1.33778e-05	-0.367462	0.133576	-0.437935	0.0691111	0.126324	0.617441	0.890567	7.2989e-07	0.390222	0.109389	0.0782151	0.757711	0.678224	0.00197652	-0.336136	0.172631	0.397251	0.102598	-0.216686	0.387781	0.335767	0.173132	-0.0176402	0.944613
gene26790	LOC100251512	darkslateblue	0.671692	0.00226766	0.681002	0.00186246	0.000511861	0.998392	0.126303	0.6175	0.696327	0.00132649	0.78453	0.000115804	-0.550346	0.0179536	-0.356116	0.14693	-0.263237	0.291241	0.316971	0.199981	-0.190134	0.449834	-0.584999	0.0107666	0.076426	0.763101	-0.13621	0.589939	0.187857	0.455381	-0.406075	0.0945055	-0.250051	0.316957	-0.121394	0.631343
gene20983	LOC100250645	antiquewhite2	0.671187	0.00229152	0.600896	0.00835644	0.0519544	0.837778	-0.577114	0.0121528	0.108716	0.667627	0.605896	0.00769569	-0.0692051	0.78496	-0.541414	0.0203125	0.389338	0.110266	0.959483	3.21543e-10	0.827441	2.26495e-05	0.463046	0.0529703	0.629586	0.00511269	-0.571624	0.0131995	0.079536	0.753738	0.0778213	0.758897	0.492806	0.0377196	0.341194	0.165856
gene7928	LOC100257116	blue	0.670829	0.00230864	0.71062	0.000948729	0.130883	0.604695	-0.419915	0.0827593	0.23227	0.353686	0.648419	0.00360667	-0.329706	0.181509	-0.793611	8.46325e-05	0.246208	0.324697	0.799721	6.79409e-05	0.633723	0.00474445	0.0914625	0.718142	0.200568	0.424867	-0.229999	0.358545	0.329458	0.181857	0.422538	0.0806592	0.532851	0.0227961	-0.076558	0.762703
gene6111	LOC104879257	darkorange	0.670529	0.00232301	0.720414	0.000745535	-0.0506855	0.841692	0.488511	0.0396825	0.946256	2.95499e-09	0.786096	0.000109824	-0.872571	2.32621e-06	-0.533836	0.0224989	-0.234612	0.348713	0.217166	0.386704	-0.357985	0.144669	-0.740088	0.000445438	-0.182281	0.469107	0.177031	0.482218	0.370948	0.129649	-0.395498	0.104263	-0.173297	0.491651	0.104139	0.680907
gene5342	LOC100267830	cyan	0.670205	0.00233861	0.538992	0.0209922	0.268043	0.282195	-0.572949	0.0129407	0.0579558	0.819316	0.531839	0.0231048	0.0684559	0.787238	-0.549026	0.0182878	0.312842	0.206227	0.885135	1.05655e-06	0.886303	9.77278e-07	0.439978	0.0676761	0.499667	0.0347395	-0.661578	0.0027875	-0.0821117	0.746008	0.211134	0.400348	0.412122	0.0892335	0.239154	0.339189
gene17882	LOC100244589	darkslateblue	0.669584	0.00236881	0.69346	0.0014156	-0.212297	0.397698	-0.353047	0.150694	0.378939	0.120954	0.787121	0.000106053	-0.390359	0.109254	-0.418258	0.0841062	0.0664031	0.793485	0.748462	0.000352884	0.285374	0.251015	-0.0301408	0.905495	0.539035	0.0209799	-0.308124	0.213519	0.30735	0.21473	-0.278853	0.262481	0.223659	0.372308	0.0741277	0.770041
gene11792	LOC100246870	darkorange	0.669276	0.0023839	0.588623	0.0101733	0.340937	0.166196	0.665048	0.00259911	0.956291	5.83833e-10	0.643568	0.00395434	-0.66071	0.00283633	-0.466809	0.0508206	-0.312082	0.20739	-0.015848	0.950233	-0.37649	0.123573	-0.858002	5.27152e-06	-0.437711	0.0692697	0.0248146	0.922142	0.0142607	0.955213	-0.311351	0.208513	-0.464568	0.0520929	0.0838786	0.740718
gene2792	LOC100246872	darkslateblue	0.669061	0.00239447	0.401432	0.0987033	0.519459	0.0271506	-0.0733692	0.772335	0.269104	0.280221	0.374949	0.125243	-0.0146117	0.954112	-0.600019	0.00847683	0.451659	0.0598933	0.587682	0.0103248	0.735207	0.000508224	0.270142	0.278298	0.113139	0.654883	-0.539972	0.0207151	-0.261801	0.293979	0.218021	0.38479	0.225872	0.367469	0.517193	0.0279474
gene15842	LOC100258564	darkslateblue	0.66905	0.002395	0.803496	5.90962e-05	-0.21509	0.391371	0.288857	0.245022	0.850608	7.72134e-06	0.836198	1.53755e-05	-0.914984	1.04814e-07	-0.610928	0.00707387	-0.167799	0.505701	0.392275	0.107373	-0.234251	0.349479	-0.601515	0.00827224	-0.0360699	0.887008	0.215624	0.390167	0.548892	0.018322	-0.305972	0.216898	0.0615324	0.808356	0.0633673	0.802746
gene22635	LOC100254405	darkslateblue	0.66888	0.00240342	0.883112	1.2069e-06	-0.274804	0.269761	-0.215814	0.38974	0.544797	0.0193918	0.8833	1.19216e-06	-0.660524	0.00284689	-0.535549	0.0219891	-0.0445592	0.860637	0.640889	0.00415784	0.0309227	0.903055	-0.347387	0.15781	0.300632	0.225437	-0.0142073	0.95538	0.55358	0.0171549	-0.200766	0.424399	0.177485	0.481078	-0.260653	0.296179
gene23840	LOC100242793	cyan	0.668701	0.00241225	0.526283	0.0248575	0.307068	0.215172	-0.527393	0.0244995	0.0666402	0.792763	0.508382	0.0312195	0.0245591	0.922942	-0.639526	0.0042646	0.49381	0.0372718	0.877508	1.72342e-06	0.919607	6.80219e-08	0.439873	0.0677492	0.41506	0.0867512	-0.597497	0.00883105	-0.0459265	0.856402	0.321231	0.19367	0.479158	0.0442269	0.284692	0.252198
gene22739	LOC100261045	cyan	0.668665	0.00241407	0.449625	0.0611977	0.191448	0.446648	-0.23324	0.351622	0.254138	0.308847	0.49703	0.0358625	-0.11222	0.657524	-0.536342	0.0217564	0.409391	0.0915878	0.789265	9.85206e-05	0.736758	0.000487513	0.40476	0.0956817	0.42036	0.0824002	-0.507137	0.0317046	-0.037936	0.881201	0.0455597	0.857538	0.405382	0.0951243	0.589884	0.0099732
gene14254	LOC104880623	darkslateblue	0.668458	0.00242435	0.854154	6.44642e-06	-0.312391	0.206917	-0.456234	0.0570349	0.368428	0.132479	0.852926	6.86581e-06	-0.562486	0.0150999	-0.63758	0.00442091	0.143186	0.570845	0.865268	3.54689e-06	0.347651	0.157473	-0.033143	0.896128	0.477136	0.0452597	-0.114561	0.650807	0.579376	0.0117413	-0.0420046	0.86856	0.469448	0.0493528	-0.0907702	0.720194
gene13242	LOC100241814	antiquewhite2	0.668288	0.00243284	0.677813	0.00199388	-0.103397	0.683069	-0.617471	0.00632684	0.15244	0.545933	0.698616	0.00125875	-0.183385	0.466374	-0.530251	0.0235957	0.348356	0.156576	0.985726	8.28472e-14	0.717967	0.000792537	0.376891	0.123142	0.685582	0.00168629	-0.486036	0.0408486	0.225985	0.367223	-0.00433927	0.986366	0.497904	0.0354876	0.23074	0.356954
gene24280	LOC100254028	black	0.66797	0.00244874	0.827314	2.27738e-05	-0.280875	0.258891	-0.112682	0.656198	0.557742	0.0161688	0.797746	7.29983e-05	-0.806114	5.35556e-05	-0.809409	4.72144e-05	0.171636	0.495875	0.738545	0.000464542	0.231554	0.355213	-0.153847	0.54219	0.168864	0.502965	0.159693	0.526758	0.700573	0.00120316	0.0516968	0.838572	0.556749	0.0163997	0.0667199	0.79252
gene4399	LOC100254233	darkorange	0.666994	0.00249812	0.353844	0.149711	0.553233	0.0172392	0.677007	0.00202828	0.816284	3.6015e-05	0.433943	0.0719794	-0.371203	0.129365	-0.421381	0.0815804	-0.0700421	0.782419	0.046278	0.855314	-0.0348838	0.890703	-0.455656	0.0573905	-0.346546	0.158887	-0.243732	0.329741	-0.317141	0.199727	-0.262722	0.292221	-0.381547	0.118207	0.53696	0.0215763
gene8595	LOC100244949	antiquewhite2	0.666905	0.00250269	0.746425	0.000373748	-0.266519	0.285045	-0.555469	0.0167016	0.244357	0.328464	0.776162	0.000152646	-0.373185	0.127172	-0.562507	0.0150953	0.35066	0.153668	0.96667	6.89755e-11	0.561068	0.0154132	0.242454	0.332362	0.659171	0.00292463	-0.308561	0.212836	0.425086	0.0786565	-0.0537217	0.832332	0.528286	0.0242143	0.156486	0.535197
gene17379	LOC100253096	black	0.666178	0.0025401	0.84987	8.01218e-06	-0.227035	0.364942	0.109388	0.665686	0.717963	0.000792613	0.820734	3.00458e-05	-0.89635	4.81707e-07	-0.7459	0.000379292	0.0139808	0.956091	0.550725	0.0178584	-0.018162	0.942977	-0.410601	0.0905395	0.00921099	0.971064	0.241135	0.335081	0.666803	0.00250792	-0.0718012	0.777083	0.318945	0.197039	0.0498905	0.844146
gene4211	LOC100250941	darkslateblue	0.666028	0.00254786	0.848497	8.57826e-06	-0.261718	0.294138	-0.386562	0.11305	0.431687	0.0736387	0.872984	2.26966e-06	-0.477911	0.0448617	-0.434074	0.0718844	-0.0523267	0.83663	0.733619	0.00053018	0.171067	0.497327	-0.18085	0.472663	0.506009	0.032149	-0.232399	0.35341	0.402906	0.0973569	-0.2738	0.271586	0.149989	0.552486	-0.163535	0.516727
gene20129	LOC100247366	darkslateblue	0.66574	0.00256284	0.737533	0.000477432	-0.123994	0.623996	-0.177979	0.479837	0.527474	0.0244735	0.833865	1.70836e-05	-0.472033	0.0479465	-0.358409	0.144159	-0.147045	0.560398	0.517196	0.0279463	-0.0189725	0.940437	-0.399028	0.100929	0.311348	0.208518	-0.213819	0.394243	0.283844	0.253675	-0.348794	0.156021	-0.0754055	0.766181	-0.187681	0.455811
gene22275	LOC100245835	darkslateblue	0.665334	0.00258409	0.554926	0.0168308	0.659244	0.00292039	-0.070875	0.779891	0.409432	0.0915519	0.569591	0.0136049	-0.0761622	0.763897	-0.483249	0.0421929	-0.0805935	0.750561	0.263415	0.290904	0.221121	0.377899	-0.457238	0.0564215	-0.19362	0.441409	-0.46373	0.0525748	-0.255289	0.306586	0.164923	0.513125	-0.321741	0.192922	-0.323776	0.189962
gene21943	LOC100263561	cyan	0.665332	0.00258418	0.503455	0.0331739	0.237925	0.341752	-0.554797	0.0168617	0.0681184	0.788264	0.530215	0.0236069	0.0804826	0.750894	-0.493995	0.0371895	0.451809	0.0597981	0.89361	5.88266e-07	0.881893	1.30608e-06	0.485764	0.0409783	0.569656	0.0135917	-0.692073	0.00146046	-0.10905	0.666661	0.117001	0.643831	0.385111	0.114526	0.382443	0.117275
gene17817	LOC100266045	coral3	0.665121	0.00259525	0.358864	0.143614	0.874062	2.12758e-06	0.0991866	0.695376	0.373043	0.127328	0.35824	0.144363	0.0698146	0.783109	-0.539718	0.0207866	0.197687	0.431687	0.293388	0.237362	0.516082	0.0283445	-0.108707	0.667653	-0.231399	0.355544	-0.584506	0.0108492	-0.490725	0.0386612	0.297903	0.229884	-0.175461	0.486173	0.254903	0.307344
gene23428	LOC100251957	darkslateblue	0.66512	0.00259532	0.806026	5.37332e-05	-0.221755	0.376497	-0.52583	0.0250051	0.317225	0.1996	0.853816	6.55951e-06	-0.364447	0.137038	-0.426695	0.0774109	0.0483908	0.848779	0.799758	6.78489e-05	0.296872	0.231578	-0.0729279	0.773671	0.580587	0.0115257	-0.326895	0.185483	0.362771	0.13899	-0.200335	0.425415	0.208083	0.407347	-0.160552	0.524507
gene11890	LOC100251413	darkorange	0.864385	0.000263427	0.745404	6.39728e-05	0.295781	0.233379	0.690764	0.00150387	0.926181	3.5106e-08	0.570802	0.0133623	-0.528074	0.0242818	-0.302618	0.222237	-0.244473	0.328226	0.0302066	0.90529	-0.287238	0.247796	-0.623352	0.00571127	-0.223745	0.372119	-0.152016	0.547066	-0.163911	0.515751	-0.552205	0.0174909	-0.488106	0.0398719	0.428657	0.0759117
gene17479	LOC100248993	darkorange	0.664223	0.00264293	0.558805	0.0159242	0.501855	0.0338284	0.48117	0.0432174	0.767427	0.000201228	0.543886	0.0196363	-0.542484	0.0200176	-0.697587	0.00128885	0.040838	0.872181	0.155267	0.538423	0.0157786	0.950451	-0.563832	0.0148072	-0.472723	0.0475764	-0.0240872	0.924418	0.0118219	0.962867	0.104152	0.68087	-0.149278	0.55439	0.188188	0.454571
gene23393	LOC100253457	darkslateblue	0.663208	0.00269763	0.841204	1.21962e-05	-0.311201	0.208744	-0.194133	0.440176	0.567977	0.0139338	0.890001	7.59209e-07	-0.609945	0.00719204	-0.391925	0.107716	-0.200896	0.424094	0.606476	0.00762181	-0.0439034	0.86267	-0.354128	0.149361	0.39068	0.108938	-0.0948782	0.708046	0.468166	0.0500621	-0.39326	0.106416	0.0519907	0.837666	-0.187718	0.455721
gene26527	LOC100255495	darkslateblue	0.663191	0.00269857	0.680303	0.00189063	-0.177922	0.47998	0.193924	0.440678	0.722644	0.000704763	0.74082	0.000436615	-0.805988	5.38124e-05	-0.668275	0.00243345	0.191846	0.445687	0.502844	0.0334226	0.0182577	0.942677	-0.322692	0.191535	0.0414368	0.870322	0.135907	0.590773	0.495486	0.0365331	-0.180392	0.473805	0.238147	0.341287	0.198647	0.429408
gene6714	LOC100254990	antiquewhite2	0.662065	0.00276036	0.789942	9.62353e-05	-0.233046	0.352033	-0.472464	0.0477148	0.290862	0.241614	0.764907	0.000217454	-0.513728	0.0292006	-0.743016	0.000410998	0.361011	0.14106	0.931046	2.06681e-08	0.540515	0.0205628	0.149636	0.55343	0.445894	0.0636458	-0.118452	0.639694	0.565953	0.014355	0.139044	0.58215	0.643657	0.00394774	0.041606	0.869797
gene6292	LOC100242457	darkslateblue	0.662007	0.00276362	0.748241	0.000355093	-0.154012	0.541752	-0.0439376	0.862564	0.656754	0.00306786	0.860405	4.63553e-06	-0.572853	0.0129592	-0.351678	0.152396	-0.219029	0.382543	0.454319	0.0582185	-0.138399	0.58392	-0.497409	0.0356997	0.254442	0.308249	-0.159059	0.528422	0.279469	0.261383	-0.477515	0.0450643	-0.164495	0.514235	-0.115315	0.648646
gene12557	LOC104880272	darkorange	0.661845	0.00277262	0.708461	0.000999232	-0.0951322	0.707296	0.482369	0.0426242	0.923214	4.76621e-08	0.765655	0.000212523	-0.867394	3.14504e-06	-0.520687	0.0267263	-0.256484	0.304249	0.229757	0.359065	-0.34416	0.16197	-0.697769	0.0012835	-0.151458	0.548556	0.187234	0.456903	0.390583	0.109033	-0.401428	0.0987069	-0.131017	0.604323	0.113729	0.653191
gene9008	LOC100245304	antiquewhite2	0.661615	0.00278539	0.570244	0.0134737	0.104452	0.679996	-0.624362	0.00561061	0.0615161	0.808406	0.590404	0.00989167	-0.0117912	0.962963	-0.535915	0.0218817	0.493725	0.0373098	0.955015	7.32002e-10	0.861014	4.48515e-06	0.472086	0.0479179	0.623032	0.00574346	-0.606922	0.00756543	0.0461509	0.855708	0.133906	0.596302	0.479604	0.0440016	0.305148	0.218202
gene12585	LOC109123229	darkorange	0.661133	0.00281245	0.779049	0.000138951	-0.1726	0.493422	0.206905	0.410069	0.81165	4.32776e-05	0.849261	8.25902e-06	-0.764894	0.000217536	-0.438775	0.0685183	-0.241226	0.334892	0.359686	0.142633	-0.274778	0.269809	-0.622385	0.005809	0.0715693	0.777786	0.0495276	0.845266	0.391889	0.107751	-0.454777	0.0579337	-0.148392	0.556772	-0.055864	0.825741
gene23186	LOC100258695	darkslateblue	0.660991	0.00282041	0.764208	0.000222142	-0.182477	0.468622	0.0412698	0.87084	0.696065	0.00133445	0.859842	4.77814e-06	-0.66174	0.00277847	-0.389817	0.109791	-0.256697	0.303833	0.397772	0.102106	-0.227021	0.364973	-0.594808	0.0092219	0.159928	0.526141	-0.0353897	0.889126	0.375057	0.125125	-0.434239	0.0717639	-0.143454	0.570116	-0.208602	0.406153
gene16964	LOC100260478	darkslateblue	0.660366	0.00285588	0.733853	0.000526895	-0.193602	0.441453	-0.179736	0.475441	0.535859	0.0218979	0.839699	1.30861e-05	-0.529258	0.0239066	-0.400435	0.0996227	-0.063016	0.80382	0.555683	0.0166506	0.00130418	0.995902	-0.357816	0.144872	0.33287	0.177102	-0.167526	0.506405	0.346593	0.158827	-0.352764	0.151045	0.00727183	0.977154	-0.127538	0.614037
gene17014	LOC100245104	darkslateblue	0.659985	0.00287764	0.779099	0.000138723	-0.123075	0.626589	-0.0810198	0.749282	0.595559	0.00911129	0.830952	1.94421e-05	-0.508746	0.0310784	-0.314832	0.203201	-0.199205	0.428086	0.450519	0.0606222	-0.118123	0.640632	-0.472987	0.0474353	0.259665	0.298079	-0.165263	0.512246	0.283661	0.253996	-0.384762	0.114883	-0.165337	0.512054	-0.258412	0.3005
gene5106	LOC100241000	darkslateblue	0.659622	0.0028985	0.713293	0.000889176	-0.282103	0.256726	-0.302622	0.222231	0.443908	0.0649785	0.82505	2.50847e-05	-0.35798	0.144675	-0.202403	0.420552	-0.0763817	0.763235	0.690142	0.00152486	0.126337	0.617405	-0.0869856	0.731444	0.664874	0.0026083	-0.381815	0.117927	0.228039	0.362767	-0.532196	0.0229955	0.00348843	0.989039	0.0970775	0.701568
gene14056	LOC100852965	black	0.659438	0.00290912	0.818426	3.30276e-05	-0.102922	0.684454	0.0213103	0.933112	0.634694	0.00466122	0.795771	7.83728e-05	-0.829588	2.06389e-05	-0.839064	1.34786e-05	0.0714843	0.778044	0.535104	0.0221206	0.0557113	0.826211	-0.45563	0.0574064	-0.0960138	0.704699	0.226571	0.365949	0.644045	0.00391903	0.129041	0.609831	0.335115	0.17402	-0.195322	0.437326
gene4978	LOC109122469	antiquewhite2	0.65927	0.00291887	0.74597	0.00037855	-0.255543	0.306088	-0.387076	0.112531	0.326052	0.186688	0.729627	0.000588917	-0.490329	0.0388425	-0.664576	0.0026241	0.37514	0.125034	0.927254	3.13358e-08	0.543711	0.0196838	0.234749	0.348425	0.517963	0.0276745	-0.169029	0.502542	0.487565	0.0401253	0.00405727	0.987252	0.613087	0.00681995	0.283743	0.253851
gene15572	LOC100267709	darkslateblue	0.659197	0.00292308	0.78034	0.000133177	-0.171202	0.496982	-0.173703	0.490621	0.579523	0.011715	0.879876	1.48578e-06	-0.529168	0.023935	-0.364827	0.136598	-0.179291	0.476551	0.533942	0.0224672	-0.0576576	0.820232	-0.431018	0.0741363	0.332215	0.178008	-0.194568	0.439132	0.314239	0.204099	-0.407689	0.0930772	-0.0944285	0.709372	-0.144455	0.567401
gene4314	LOC100242450	indianred3	0.657881	0.00300039	0.448885	0.0616779	0.800234	6.66762e-05	-0.130164	0.606698	0.272872	0.273279	0.435999	0.0704914	0.132074	0.601382	-0.478263	0.0446817	0.105971	0.675579	0.358558	0.143981	0.511798	0.0299174	-0.135695	0.591358	-0.0971562	0.701337	-0.646231	0.00376029	-0.44127	0.0667805	0.29799	0.229741	-0.208133	0.407232	-0.0403398	0.873729
gene14146	LOC100245658	indianred3	0.657691	0.00301169	0.401192	0.0989243	0.444291	0.0647202	-0.13099	0.604397	0.350365	0.154039	0.525647	0.0250647	0.16041	0.524879	-0.0941376	0.710231	-0.092988	0.713627	0.438056	0.0690255	0.365052	0.136339	0.00716497	0.97749	0.394958	0.104779	-0.838579	1.37848e-05	-0.527646	0.0244184	-0.372465	0.127966	-0.37607	0.124026	0.391284	0.108343
gene20994	LOC100265563	black	0.657618	0.003016	0.784188	0.000117144	-0.170564	0.498613	0.139042	0.582156	0.691231	0.00148825	0.776087	0.000153015	-0.833227	1.75781e-05	-0.727374	0.000624406	0.11849	0.639588	0.50067	0.0343195	-0.0171676	0.946095	-0.434903	0.0712817	-0.016433	0.948399	0.208802	0.405692	0.596351	0.00899595	-0.0618463	0.807396	0.266285	0.285484	-0.00604388	0.981011
gene14014	LOC100249715	darkslateblue	0.656774	0.00306666	0.793543	8.48359e-05	-0.227252	0.364472	0.0448781	0.859649	0.710637	0.000948341	0.868996	2.86877e-06	-0.663625	0.00267503	-0.346455	0.159004	-0.260376	0.29671	0.416791	0.0853122	-0.239555	0.338355	-0.564914	0.0145751	0.221427	0.377223	-0.0454885	0.857759	0.376617	0.123437	-0.494138	0.0371265	-0.163971	0.515594	-0.186943	0.457615
gene17007	LOC100262061	darkslateblue	0.656742	0.00306859	0.833117	1.76641e-05	-0.279335	0.261622	-0.459274	0.0551929	0.377465	0.122526	0.871748	2.44266e-06	-0.430978	0.0741661	-0.396522	0.103287	-0.0226597	0.928887	0.756595	0.000279028	0.194788	0.438607	-0.143184	0.570849	0.561446	0.0153293	-0.264547	0.288758	0.404245	0.0961447	-0.273487	0.272156	0.160874	0.523665	-0.188743	0.453218
gene23212	LOC100260282	darkorange	0.656646	0.00307437	0.50049	0.0343946	0.377722	0.122251	0.642987	0.00399778	0.84771	8.91776e-06	0.511788	0.0299211	-0.674745	0.00212746	-0.708881	0.000989241	-0.00687282	0.978407	0.13208	0.601365	-0.0576865	0.820143	-0.54146	0.0202997	-0.499242	0.0349186	0.109608	0.66505	0.103494	0.682786	-0.00655468	0.979407	-0.0557489	0.826095	0.299977	0.2265
gene15278	LOC100256515	darkslateblue	0.656474	0.00308483	0.818639	3.27415e-05	-0.272276	0.27437	-0.352132	0.151829	0.456213	0.0570476	0.885184	1.05311e-06	-0.482117	0.0427485	-0.36608	0.135155	-0.0876385	0.729499	0.666027	0.00254789	0.0670702	0.791454	-0.272674	0.273641	0.488067	0.0398898	-0.221171	0.377788	0.395596	0.104169	-0.347508	0.157656	0.057631	0.820313	-0.20746	0.408786
gene22392	LOC100853763	darkslateblue	0.656349	0.00309241	0.659176	0.00292433	0.220381	0.379538	0.207529	0.408625	0.648483	0.00360225	0.667835	0.00245552	-0.628252	0.0052363	-0.718674	0.000778707	0.065606	0.795915	0.296747	0.231784	-0.0137204	0.956908	-0.587537	0.0103484	-0.286151	0.249669	0.0770184	0.761315	0.303615	0.220641	0.102217	0.686511	0.0132178	0.958485	-0.244228	0.328726
gene10584	LOC100246625	cyan	0.656321	0.00309409	0.519147	0.0272593	0.389901	0.109707	-0.581653	0.0113385	0.0162496	0.948974	0.491498	0.0383094	0.107229	0.671932	-0.608694	0.00734477	0.452853	0.0591372	0.835818	1.56432e-05	0.921095	5.88578e-08	0.40068	0.0993959	0.38126	0.118507	-0.651014	0.0034312	-0.113858	0.652821	0.378189	0.121752	0.402193	0.0980063	0.152474	0.545843
gene10612	LOC100251671	darkslateblue	0.655103	0.00316899	0.816458	3.57644e-05	-0.293128	0.237798	-0.511374	0.0300765	0.336559	0.172057	0.860237	4.67765e-06	-0.406402	0.0942153	-0.41594	0.0860175	0.040162	0.874281	0.816561	3.56162e-05	0.277154	0.26552	-0.0500606	0.843621	0.613666	0.00675304	-0.290919	0.241516	0.408101	0.0927152	-0.245655	0.325819	0.23828	0.34101	-0.126868	0.615915
gene16390	LOC100248011	indianred3	0.654566	0.00320241	0.371013	0.129576	0.494953	0.0367671	-0.376398	0.123672	0.094504	0.709149	0.405716	0.0948259	0.244109	0.328969	-0.381354	0.118409	0.318342	0.197935	0.70005	0.00121781	0.833583	1.73005e-05	0.418926	0.0835611	0.414842	0.0869334	-0.815735	3.68173e-05	-0.403224	0.0970675	0.0837931	0.740974	0.134661	0.594213	0.395123	0.104621
gene4760	LOC100254807	cyan	0.654092	0.0032322	0.629725	0.00509999	0.102812	0.684774	-0.620837	0.00596822	0.0691324	0.785182	0.598141	0.00873953	-0.118766	0.638803	-0.675135	0.0021101	0.462158	0.0534874	0.948976	1.96728e-09	0.849841	8.02366e-06	0.398608	0.101321	0.475628	0.0460412	-0.451046	0.0602845	0.196915	0.433523	0.33153	0.178959	0.597019	0.00889965	0.123163	0.626341
gene4315	LOC100243970	cyan	0.653989	0.00323874	0.61954	0.00610449	0.0842399	0.739638	-0.504819	0.0326235	0.133182	0.598308	0.5826	0.0111743	-0.213044	0.395999	-0.734347	0.000520015	0.456927	0.0566109	0.92568	3.70002e-08	0.818142	3.34113e-05	0.383151	0.11654	0.39963	0.100369	-0.353467	0.150175	0.254275	0.308578	0.323751	0.189999	0.655166	0.00316505	0.251568	0.313932
gene17358	LOC100246118	blue	0.653538	0.00326732	0.765394	0.000214236	0.00479999	0.984919	-0.47194	0.0479964	0.235274	0.347315	0.695292	0.00135811	-0.418841	0.0836299	-0.830753	1.96129e-05	0.359528	0.142821	0.870675	2.60174e-06	0.628025	0.00525753	0.119061	0.637964	0.264322	0.289185	-0.15339	0.543406	0.461402	0.0539304	0.377258	0.122748	0.630513	0.0050282	0.00569385	0.982111
gene20692	LOC100247884	darkslateblue	0.653352	0.00327916	0.779629	0.000136331	-0.172214	0.494405	0.216555	0.388074	0.792532	8.79128e-05	0.828877	2.12872e-05	-0.748973	0.000347797	-0.410054	0.0910116	-0.171543	0.496112	0.337704	0.170511	-0.292721	0.238481	-0.626221	0.00542911	0.0603011	0.812125	0.0691172	0.785227	0.406273	0.0943293	-0.432776	0.0728343	-0.147365	0.559535	-0.0467871	0.853739
gene12477	LOC100266263	darkslateblue	0.653351	0.00327926	0.658947	0.00293766	-0.0742562	0.769653	0.217165	0.386706	0.75361	0.000304455	0.77793	0.000144132	-0.503688	0.0330791	-0.135078	0.593063	-0.377465	0.122526	0.249378	0.318304	-0.331121	0.179529	-0.597119	0.00888517	0.200337	0.42541	-0.206687	0.410574	0.0857699	0.735069	-0.697185	0.00130077	-0.444024	0.0649004	-0.0262173	0.917755
gene6710	LOC100242998	cyan	0.653341	0.00327986	0.620336	0.00602059	0.0477505	0.850759	-0.459226	0.0552217	0.174029	0.489795	0.58809	0.010259	-0.25955	0.298301	-0.74269	0.000414722	0.47379	0.0470082	0.921763	5.51059e-08	0.794814	8.10959e-05	0.376131	0.12396	0.397284	0.102566	-0.323452	0.190432	0.273039	0.272974	0.300465	0.225708	0.65908	0.00292989	0.269376	0.279716
gene21029	LOC100250204	blue	0.652055	0.00336282	0.714138	0.000871016	0.178907	0.477512	-0.24931	0.31844	0.332924	0.177027	0.612641	0.00687179	-0.401102	0.0990068	-0.839882	1.2975e-05	0.211747	0.39895	0.71743	0.000803155	0.574619	0.01262	0.0260904	0.918152	0.0757347	0.765187	-0.171135	0.497153	0.284126	0.253185	0.381744	0.118001	0.491835	0.038157	0.142293	0.573273
gene26862	LOC100266911	cyan	0.651687	0.00338688	0.523558	0.0257545	0.208414	0.406584	-0.619365	0.006123	0.0486366	0.848019	0.567844	0.0139611	0.090116	0.722135	-0.458278	0.0557913	0.443235	0.0654348	0.892043	6.57894e-07	0.842363	1.15463e-05	0.433998	0.0719397	0.610368	0.007141	-0.706431	0.00104873	-0.0926454	0.714641	0.111348	0.660032	0.337203	0.171186	0.26897	0.280468
gene26888	LOC100260010	darkorange	0.651661	0.0033886	0.696896	0.0013094	-0.0892193	0.724798	0.486978	0.0404018	0.923186	4.77957e-08	0.757946	0.000268119	-0.843232	1.1079e-05	-0.452502	0.0593586	-0.278668	0.262811	0.187907	0.455258	-0.398503	0.10142	-0.723803	0.000684313	-0.158216	0.530638	0.179217	0.476738	0.365106	0.136276	-0.458397	0.0557197	-0.199823	0.426624	0.0557825	0.825992
gene18697	LOC100247787	darkslateblue	0.651218	0.00341775	0.801087	6.46178e-05	-0.288989	0.244796	-0.516038	0.0283603	0.32607	0.186661	0.855212	6.1031e-06	-0.394058	0.105645	-0.409453	0.0915339	0.0265717	0.916647	0.815054	3.78333e-05	0.281085	0.25852	-0.0459915	0.856201	0.619015	0.00616027	-0.299565	0.227169	0.400963	0.0991347	-0.245126	0.326896	0.24034	0.336727	-0.110339	0.66294
gene27613	LOC104878085	darkorange	0.650574	0.00346045	0.738439	0.000465871	-0.148257	0.557134	0.433834	0.072059	0.918809	7.3422e-08	0.798046	7.22102e-05	-0.879695	1.50289e-06	-0.476654	0.0455084	-0.293464	0.237235	0.228208	0.362403	-0.401458	0.0986798	-0.735726	0.000501212	-0.122553	0.628064	0.202944	0.419284	0.430368	0.0746225	-0.452874	0.0591241	-0.163344	0.517224	-0.00121204	0.996192
gene20481	LOC104881844	darkslateblue	0.650445	0.00346905	0.797177	7.45131e-05	-0.257274	0.302709	-0.536735	0.0216417	0.307759	0.214089	0.842991	1.12069e-05	-0.373462	0.126868	-0.432733	0.0728662	0.114057	0.65225	0.829418	2.0792e-05	0.325881	0.186932	-0.0158485	0.950232	0.611324	0.00702676	-0.31475	0.203325	0.383442	0.11624	-0.203223	0.418631	0.255222	0.306717	-0.114666	0.650506
gene16404	LOC100241137	darkslateblue	0.650444	0.00346911	0.74511	0.000387765	-0.179434	0.476196	-0.165824	0.510794	0.534863	0.0221922	0.829887	2.03715e-05	-0.537356	0.0214616	-0.424633	0.0790095	-0.156039	0.536381	0.546145	0.0190344	0.000100602	0.999684	-0.376098	0.123996	0.29592	0.233149	-0.14232	0.573199	0.362632	0.139152	-0.297597	0.230386	0.0303258	0.904918	-0.1368	0.588314
gene7276	LOC100260291	darkslateblue	0.649073	0.00356177	0.852147	7.14369e-06	-0.290478	0.242263	-0.324225	0.189312	0.417462	0.0847586	0.810384	4.54655e-05	-0.636929	0.00447416	-0.662821	0.00271877	0.129697	0.608	0.776093	0.000152985	0.261451	0.294649	-0.104606	0.679547	0.32812	0.183745	0.0219943	0.93097	0.643178	0.00398345	0.0213404	0.933018	0.472494	0.0476987	-0.145185	0.565423
gene17656	LOC100253247	darkorange	0.649022	0.00356525	0.547425	0.0186998	0.288039	0.246421	0.729262	0.000594552	0.95875	3.70248e-10	0.586261	0.0105569	-0.748963	0.000347898	-0.581335	0.011394	-0.197318	0.432564	0.0248866	0.921917	-0.300261	0.226039	-0.747785	0.000359702	-0.486763	0.0405038	0.143135	0.570984	0.113283	0.65447	-0.227294	0.36438	-0.265149	0.287622	0.227627	0.363658
gene9734	LOC100250868	antiquewhite2	0.648865	0.00357597	0.649447	0.00353634	-0.0446737	0.860282	-0.628295	0.00523226	0.0969114	0.702057	0.643503	0.00395918	-0.179615	0.475743	-0.624439	0.00560299	0.472677	0.047601	0.986126	6.60797e-14	0.791476	9.12299e-05	0.409946	0.0911055	0.588101	0.0102572	-0.422196	0.0809301	0.270391	0.277838	0.181456	0.471154	0.607498	0.00749311	0.172725	0.493103
gene7079	LOC100259258	antiquewhite2	0.648843	0.00357751	0.647697	0.00365677	0.0158209	0.950318	-0.698373	0.00126583	0.0628785	0.80424	0.672207	0.00224346	-0.0859679	0.734478	-0.534839	0.0221993	0.417455	0.0847642	0.93889	8.06569e-09	0.736567	0.000490029	0.315774	0.201779	0.611112	0.00705204	-0.516617	0.0281528	0.185696	0.460675	0.140498	0.57817	0.452077	0.0596276	0.0355311	0.888686
gene16557	LOC100259284	darkorange	0.648777	0.00358206	0.728715	0.000603074	-0.109642	0.664953	0.452822	0.0591565	0.931561	1.94978e-08	0.793878	8.38349e-05	-0.874463	2.0768e-06	-0.490821	0.0386173	-0.271403	0.275973	0.215057	0.391444	-0.394805	0.104925	-0.74758	0.000361793	-0.146956	0.560636	0.189771	0.450715	0.398725	0.101213	-0.436293	0.0702807	-0.185829	0.460349	0.0379923	0.881026
gene5689	LOC100243551	antiquewhite2	0.648751	0.00358381	0.702703	0.00114494	0.206099	0.411934	-0.518206	0.027589	0.178706	0.478015	0.650814	0.00344447	-0.150998	0.549784	-0.623463	0.00570015	-0.0893058	0.724541	0.767077	0.000203415	0.606583	0.0076083	0.0741471	0.769983	0.293664	0.2369	-0.424257	0.0793038	0.136209	0.58994	0.258439	0.300449	0.327195	0.185057	-0.122813	0.627329
gene3842	LOC104878948	darkorange	0.648519	0.00359976	0.659212	0.00292226	-0.0184917	0.941944	0.569564	0.0136104	0.963685	1.35708e-10	0.734236	0.000521556	-0.835989	1.55218e-05	-0.457841	0.0560557	-0.268446	0.281444	0.145213	0.565348	-0.404966	0.0954964	-0.742001	0.000422673	-0.211073	0.400488	0.163043	0.518008	0.297272	0.23092	-0.458403	0.0557159	-0.248046	0.320982	0.176097	0.484569
gene13342	LOC100260637	darkslateblue	0.648094	0.00362914	0.814211	3.91241e-05	-0.367973	0.132995	-0.173843	0.490266	0.559225	0.0158284	0.854809	6.23182e-06	-0.723029	0.000697914	-0.57541	0.0124705	0.147722	0.558572	0.713303	0.000888968	0.10478	0.67904	-0.196009	0.435684	0.361881	0.140034	0.0378496	0.88147	0.619936	0.00606256	-0.231479	0.355373	0.338128	0.169941	0.0666344	0.792781
gene3822	LOC100248717	antiquewhite2	0.648026	0.00363387	0.674709	0.0021291	-0.126692	0.61641	-0.594594	0.00925345	0.140692	0.57764	0.670033	0.00234696	-0.238342	0.340879	-0.600542	0.0084049	0.420511	0.082278	0.993283	2.03929e-16	0.739865	0.000448159	0.401522	0.0986214	0.630061	0.00506929	-0.390415	0.109199	0.313218	0.205652	0.0965548	0.703106	0.610437	0.00713269	0.252967	0.311157
gene18574	LOC100245909	cyan	0.647891	0.00364324	0.558984	0.0158833	0.312461	0.206809	-0.637785	0.00440423	0.00340426	0.989304	0.522177	0.0262184	0.0861247	0.73401	-0.592509	0.00956679	0.382835	0.116867	0.869826	2.73403e-06	0.905143	2.43882e-07	0.404929	0.0955292	0.439107	0.0682856	-0.635799	0.00456794	-0.056717	0.82312	0.354389	0.14904	0.42687	0.0772765	0.0947318	0.708477
gene10616	LOC100263665	darkslateblue	0.647781	0.0036509	0.79333	8.54774e-05	-0.245156	0.326834	-0.202942	0.419291	0.551733	0.0176075	0.873814	2.15959e-06	-0.572409	0.0130456	-0.406185	0.094408	-0.163009	0.518096	0.572163	0.0130937	-0.030678	0.903818	-0.385596	0.114032	0.348159	0.156827	-0.133256	0.598102	0.402515	0.0977127	-0.359975	0.142288	0.0157997	0.950385	-0.151921	0.547317
gene11022	LOC100233051	darkslateblue	0.647504	0.00367025	0.810027	4.61001e-05	-0.268777	0.280828	-0.213736	0.394431	0.552719	0.0173648	0.888594	8.36659e-07	-0.558629	0.0159643	-0.345018	0.160856	-0.163893	0.515798	0.560767	0.0154805	-0.0771741	0.760846	-0.407914	0.0928789	0.38292	0.116779	-0.140763	0.577447	0.405692	0.0948467	-0.413509	0.0880554	-0.0411312	0.871271	-0.232264	0.353699
gene16294	LOC100257139	darkslateblue	0.647454	0.00367373	0.732631	0.000544234	-0.203679	0.417567	-0.123004	0.626791	0.561215	0.0153807	0.833761	1.71632e-05	-0.528426	0.0241697	-0.331719	0.178697	-0.173678	0.490686	0.497129	0.0358202	-0.0855371	0.735763	-0.416343	0.0856823	0.324507	0.188906	-0.154609	0.540166	0.332677	0.177368	-0.417373	0.0848323	-0.0711976	0.778913	-0.154297	0.540995
gene479	LOC100264459	darkslateblue	0.647325	0.00368279	0.762298	0.000235402	-0.281565	0.257673	-0.604198	0.00791521	0.23485	0.34821	0.805922	5.39459e-05	-0.299829	0.22674	-0.41029	0.0908076	0.143552	0.569849	0.907047	2.08648e-07	0.445014	0.0642341	0.148019	0.557774	0.721814	0.000719708	-0.387577	0.112027	0.349626	0.154969	-0.203702	0.417513	0.343282	0.163114	0.00532106	0.983282
gene18689	LOC100261443	darkslateblue	0.64683	0.00371767	0.817121	3.48215e-05	-0.280454	0.259635	-0.0672518	0.790901	0.653504	0.0032695	0.89301	6.14139e-07	-0.673896	0.00216571	-0.397128	0.102714	-0.193143	0.442557	0.501175	0.0341097	-0.165056	0.512781	-0.499455	0.034829	0.281636	0.257547	-0.0377148	0.881889	0.450075	0.0609075	-0.432895	0.0727471	-0.0488214	0.847448	-0.157942	0.531359
gene20722	LOC100245349	darkslateblue	0.646515	0.00373999	0.803732	5.85771e-05	-0.138292	0.584212	0.220795	0.37862	0.801815	6.29061e-05	0.825169	2.49576e-05	-0.861044	4.47786e-06	-0.619333	0.00612644	-0.145483	0.564616	0.359959	0.142307	-0.231003	0.35639	-0.652896	0.00330838	-0.103744	0.682056	0.204544	0.415549	0.524719	0.0253692	-0.230551	0.357359	0.0199998	0.937217	-0.101022	0.690001
gene8350	LOC100249922	darkslateblue	0.64646	0.00374397	0.708499	0.000998326	-0.106847	0.673038	-0.119854	0.63571	0.568461	0.0138345	0.823783	2.64624e-05	-0.470073	0.0490098	-0.305732	0.217279	-0.222465	0.374932	0.446796	0.0630478	-0.0966178	0.702921	-0.462274	0.0534195	0.272177	0.274552	-0.216832	0.387453	0.232409	0.353389	-0.42749	0.0768007	-0.173238	0.491801	-0.174764	0.487934
gene3468	LOC100257657	indianred3	0.646377	0.00374983	0.310131	0.210396	0.802526	6.12697e-05	-0.171495	0.496235	0.172043	0.494839	0.332406	0.177744	0.296034	0.23296	-0.395497	0.104263	0.256063	0.305071	0.453771	0.0585611	0.713491	0.00088488	0.1714	0.496477	0.0881602	0.727947	-0.815069	3.78108e-05	-0.592358	0.00958987	0.218805	0.383042	-0.114664	0.65051	0.311477	0.208319
gene3023	LOC100243569	cyan	0.646041	0.00377386	0.496422	0.0361257	0.223559	0.372527	-0.440523	0.0672975	0.107971	0.669781	0.484697	0.0414904	-0.041405	0.870421	-0.625349	0.0055136	0.510785	0.0302991	0.873187	2.24239e-06	0.889395	7.91763e-07	0.48692	0.0404295	0.434919	0.0712703	-0.532316	0.022959	-0.00143222	0.9955	0.252791	0.311507	0.526869	0.0246679	0.441529	0.0666016
gene5511	LOC100255141	cyan	0.645891	0.00378462	0.499033	0.0350069	0.398811	0.101132	-0.589989	0.00995682	0.00564627	0.98226	0.483614	0.0420151	0.124036	0.623877	-0.596388	0.00899067	0.491853	0.0381488	0.819174	3.20341e-05	0.911673	1.40779e-07	0.386528	0.113085	0.373	0.127375	-0.657403	0.00302886	-0.128851	0.610363	0.376061	0.124037	0.381072	0.118705	0.119202	0.637562
gene15788	LOC100267124	antiquewhite2	0.645765	0.00379368	0.570012	0.0135202	0.0914393	0.718211	-0.621727	0.00587622	0.0509275	0.840945	0.57109	0.0133051	-0.0236669	0.925733	-0.556287	0.0165082	0.456695	0.0567527	0.956988	5.14516e-10	0.872903	2.2807e-06	0.491024	0.0385249	0.605887	0.0076968	-0.577502	0.0120815	0.0681765	0.788087	0.165093	0.512686	0.521186	0.0265555	0.304412	0.219372
gene23627	LOC100251913	blue	0.645334	0.00382477	0.557512	0.016222	0.531912	0.0230823	0.327916	0.184033	0.618989	0.00616308	0.493524	0.0373991	-0.540629	0.0205309	-0.888603	8.36155e-07	0.125074	0.620955	0.239389	0.3387	0.192889	0.443169	-0.468463	0.0498967	-0.564009	0.0147691	0.0667527	0.79242	0.146353	0.562264	0.436917	0.0698346	0.121119	0.632121	-0.0313877	0.901603
gene28937	LOC109122173	darkslateblue	0.6452	0.00383447	0.8082	4.94623e-05	-0.248221	0.32063	0.138022	0.584952	0.777026	0.000148434	0.874245	2.10426e-06	-0.786613	0.000107908	-0.430576	0.0744663	-0.263924	0.289939	0.382199	0.117528	-0.298118	0.229531	-0.635382	0.00460302	0.107489	0.671179	0.09102	0.719454	0.478547	0.0445371	-0.440654	0.0672066	-0.107409	0.67141	-0.142728	0.572089
gene7076	LOC100256090	antiquewhite2	0.644958	0.00385207	0.621914	0.00585711	-0.00909011	0.971444	-0.632043	0.00489127	0.0737045	0.771321	0.612327	0.00690844	-0.11617	0.646204	-0.584532	0.010845	0.403472	0.096843	0.979844	1.28607e-12	0.825192	2.49339e-05	0.458246	0.0558111	0.611382	0.00701984	-0.48697	0.0404055	0.193345	0.442071	0.172944	0.492547	0.584564	0.0108396	0.238016	0.341562
gene13670	LOC100256651	antiquewhite2	0.644702	0.00387075	0.583441	0.0110299	0.158648	0.529501	-0.686194	0.00166385	0.017298	0.945686	0.585611	0.0106645	0.0139008	0.956342	-0.572432	0.0130411	0.423376	0.0799959	0.93627	1.11901e-08	0.869402	2.8021e-06	0.421726	0.0813044	0.554388	0.0169598	-0.595465	0.00912513	0.0547422	0.829191	0.246681	0.323737	0.478971	0.0443219	0.125216	0.620556
gene16688	LOC104881029	darkorange	0.644339	0.00389736	0.355985	0.147089	0.346084	0.159481	0.517352	0.027891	0.781706	0.000127284	0.530996	0.0233642	-0.2451	0.326948	-0.0689421	0.78576	-0.236074	0.345631	0.0659867	0.794754	-0.190249	0.449554	-0.461557	0.0538394	0.0189506	0.940505	-0.444473	0.0645974	-0.408899	0.0920161	-0.702453	0.00115164	-0.640285	0.00420488	0.485269	0.0412153
gene22393	LOC100853806	blue	0.64429	0.00390093	0.522942	0.0259607	0.519065	0.027288	0.150528	0.55104	0.514454	0.0289345	0.491041	0.038517	-0.374829	0.125373	-0.766289	0.000208423	0.236184	0.345399	0.313852	0.204687	0.291073	0.241257	-0.328633	0.183018	-0.376806	0.123233	-0.121406	0.631309	0.0239884	0.924727	0.317723	0.198857	0.0720291	0.776393	0.00401481	0.987386
gene27474	LOC100267455	darkslateblue	0.643582	0.00395336	0.734594	0.000516607	-0.152926	0.54464	-0.228012	0.362827	0.498709	0.0351443	0.833466	1.73915e-05	-0.469102	0.0495437	-0.36511	0.136272	-0.146714	0.56129	0.54345	0.0197543	0.00484006	0.984793	-0.367223	0.133848	0.337495	0.170793	-0.209554	0.403965	0.307201	0.214965	-0.333608	0.176085	-0.0376986	0.881939	-0.185433	0.461323
gene27512	LOC100853209	darkorange	0.643271	0.00397649	0.6852	0.00170045	-0.0104653	0.967125	0.571017	0.0133196	0.955424	6.81348e-10	0.727912	0.000615777	-0.878577	1.61238e-06	-0.539556	0.0208322	-0.261859	0.293868	0.149617	0.553482	-0.387009	0.112599	-0.762218	0.00023597	-0.276518	0.266664	0.230671	0.357102	0.360186	0.142038	-0.344017	0.162155	-0.178254	0.479148	0.0919678	0.716646
gene2021	LOC100254717	darkorange	0.643105	0.00398894	0.560727	0.0154895	0.249863	0.317333	0.68101	0.00186216	0.937676	9.40334e-09	0.605422	0.00775647	-0.772173	0.000173428	-0.596632	0.00895534	-0.104725	0.679202	0.0382764	0.880142	-0.309132	0.211947	-0.764545	0.00021987	-0.48427	0.0416967	0.181606	0.470782	0.180453	0.473652	-0.179177	0.476838	-0.228975	0.360746	0.162512	0.51939
gene26718	LOC109121767	darkslateblue	0.642355	0.00404546	0.709024	0.000985856	-0.14732	0.559655	-0.127061	0.615374	0.558595	0.0159722	0.821668	2.89068e-05	-0.506451	0.0319743	-0.354007	0.14951	-0.143687	0.569484	0.48967	0.0391455	-0.054137	0.831054	-0.410529	0.0906014	0.290886	0.241573	-0.180883	0.47258	0.288154	0.246223	-0.386404	0.113211	-0.0817626	0.747054	-0.103701	0.682183
gene8129	LOC100256432	cyan	0.642222	0.00405558	0.536022	0.0218502	0.287524	0.247305	-0.660819	0.00283015	-0.00503371	0.984185	0.533219	0.0226848	0.115084	0.649309	-0.534454	0.0223139	0.477567	0.0450376	0.88261	1.24689e-06	0.900414	3.54439e-07	0.431448	0.0738165	0.514704	0.0288434	-0.680115	0.0018983	-0.0825194	0.744786	0.275211	0.269023	0.38776	0.111843	0.164049	0.515393
gene21334	LOC100246496	cyan	0.642018	0.00407106	0.413156	0.0883541	0.461983	0.0535897	-0.531811	0.0231134	0.0120449	0.962167	0.436731	0.0699672	0.211092	0.400445	-0.504363	0.0328068	0.430638	0.0744203	0.777934	0.000144112	0.911501	1.42905e-07	0.427016	0.0771641	0.393994	0.105706	-0.748246	0.000355045	-0.263155	0.291398	0.271288	0.276184	0.29276	0.238415	0.253354	0.310393
gene27051	LOC100243929	indianred3	0.641807	0.0040872	0.36452	0.136953	0.588119	0.0102543	-0.442538	0.0659097	0.0405669	0.873023	0.396348	0.103453	0.304986	0.218459	-0.405083	0.0953914	0.387498	0.112106	0.657298	0.0030351	0.846199	9.60269e-06	0.347934	0.157113	0.343775	0.16247	-0.847391	9.05868e-06	-0.449006	0.0615993	0.211803	0.398822	0.0867386	0.73218	0.262716	0.292232
gene24255	LOC100242154	antiquewhite2	0.641745	0.00409192	0.705212	0.00107942	-0.166728	0.50846	-0.626549	0.00539756	0.134496	0.594671	0.706848	0.00103839	-0.23609	0.345597	-0.53162	0.023172	0.357895	0.144778	0.950502	1.55051e-09	0.641126	0.00413948	0.302876	0.221823	0.654604	0.00320007	-0.387372	0.112233	0.331947	0.17838	0.0399028	0.875086	0.514831	0.0287969	0.0989139	0.696176
gene27531	LOC100854907	darkorange	0.641663	0.00409823	0.725214	0.000660098	-0.105183	0.677871	0.491708	0.0382141	0.93843	8.55087e-09	0.772845	0.000169767	-0.869006	2.86702e-06	-0.471703	0.0481243	-0.285838	0.250211	0.188138	0.454693	-0.41446	0.0872542	-0.754174	0.000299501	-0.158905	0.528827	0.194845	0.43847	0.379535	0.120323	-0.457185	0.0564541	-0.206267	0.411546	0.0597655	0.813767
gene23834	LOC100254782	darkslateblue	0.641029	0.00414699	0.718316	0.000785686	-0.144824	0.566399	-0.160858	0.523707	0.528998	0.0239884	0.818606	3.27864e-05	-0.466935	0.0507498	-0.323723	0.190039	-0.216945	0.387199	0.488723	0.0395839	-0.0532289	0.83385	-0.411254	0.0899769	0.31633	0.200942	-0.211777	0.398882	0.267182	0.283802	-0.385223	0.114412	-0.104586	0.679605	-0.193319	0.442135
gene17120	LOC100242732	darkslateblue	0.64013	0.00421705	0.765043	0.000216551	-0.208826	0.405638	-0.111929	0.65836	0.592615	0.00955063	0.855812	5.91528e-06	-0.578527	0.0118945	-0.365257	0.136102	-0.211317	0.399931	0.478486	0.0445681	-0.126472	0.617025	-0.480945	0.0433293	0.273462	0.272202	-0.108163	0.669227	0.368303	0.132621	-0.401669	0.0984863	-0.0836098	0.741522	-0.205138	0.414167
gene4093	LOC100250890	antiquewhite2	0.640036	0.00422442	0.627956	0.00526398	-0.120208	0.634706	-0.579296	0.0117557	0.129672	0.60807	0.641161	0.00413677	-0.192709	0.443604	-0.546525	0.0189346	0.408342	0.0925037	0.982992	3.33808e-13	0.74792	0.000358336	0.444577	0.0645271	0.661867	0.00277137	-0.431106	0.0740706	0.260765	0.295963	0.0526327	0.835687	0.586575	0.0105053	0.312355	0.206972
gene18177	LOC100263212	darkorange	0.639968	0.00422974	0.341344	0.165659	0.568802	0.0137648	0.538095	0.0212484	0.724054	0.000679952	0.430684	0.074386	-0.238061	0.341467	-0.324289	0.18922	-0.00954271	0.970022	0.103185	0.683686	0.0451987	0.858656	-0.34474	0.161216	-0.2034	0.41822	-0.377216	0.122793	-0.396218	0.103577	-0.27987	0.260672	-0.415002	0.0867996	0.629506	0.00512005
gene27792	LOC100255005	darkslateblue	0.639935	0.00423229	0.829791	2.04569e-05	-0.225759	0.367716	0.141078	0.576587	0.767127	0.0002031	0.854944	6.1885e-06	-0.800093	6.7022e-05	-0.48092	0.043342	-0.313378	0.205409	0.396312	0.103487	-0.262011	0.293577	-0.610465	0.00712938	0.0605812	0.811268	0.127064	0.615366	0.508112	0.0313242	-0.365002	0.136396	-0.0368437	0.884599	-0.114739	0.650295
gene2724	LOC100241752	blue	0.639069	0.00430088	0.668348	0.00242981	0.126407	0.617207	-0.414405	0.0872999	0.192454	0.444218	0.589307	0.0100644	-0.348666	0.156182	-0.869988	2.70824e-06	0.432821	0.0728011	0.808881	4.81853e-05	0.694746	0.00137503	0.155361	0.538174	0.145806	0.563743	-0.159713	0.526706	0.37624	0.123844	0.503057	0.0333356	0.648761	0.00358316	-0.0200877	0.936942
gene5428	LOC100243761	darkslateblue	0.63889	0.00431518	0.815097	3.77691e-05	-0.246069	0.324979	-0.243569	0.330076	0.520296	0.0268608	0.875005	2.00968e-06	-0.560138	0.0156216	-0.405753	0.0947929	-0.217906	0.385048	0.57038	0.0134465	-0.040093	0.874495	-0.407492	0.0932505	0.338363	0.169625	-0.116654	0.64482	0.430119	0.0748091	-0.321839	0.19278	0.0193266	0.939327	-0.296244	0.232614
gene10728	LOC100263633	antiquewhite2	0.638723	0.00432854	0.598087	0.00874716	-0.0549835	0.828449	-0.58501	0.0107646	0.117101	0.643546	0.63558	0.00458632	-0.170695	0.498276	-0.570382	0.0134461	0.594006	0.00934098	0.95444	8.0888e-10	0.756426	0.000280413	0.406748	0.0939079	0.61776	0.00629542	-0.445626	0.0638246	0.226374	0.366378	0.0979218	0.699087	0.546475	0.0189478	0.28816	0.246214
gene6059	LOC100254587	antiquewhite2	0.638516	0.00434513	0.791336	9.16788e-05	-0.218324	0.384115	-0.378293	0.121641	0.358008	0.144641	0.769783	0.000186992	-0.593465	0.00942213	-0.766896	0.000204559	0.275137	0.269157	0.851996	7.19867e-06	0.434768	0.0713797	0.0281689	0.911654	0.321464	0.193327	-0.0169926	0.946644	0.61718	0.00635874	0.166792	0.508295	0.610907	0.00707638	0.0467566	0.853833
gene9556	LOC104879882	darkslateblue	0.638152	0.00437448	0.796908	7.52404e-05	-0.263219	0.291275	0.0105275	0.96693	0.677624	0.00200192	0.868405	2.96821e-06	-0.697874	0.00128041	-0.390666	0.108951	-0.243666	0.329877	0.433008	0.0726642	-0.229391	0.359851	-0.561773	0.0152569	0.20419	0.416373	0.0171147	0.946261	0.460639	0.0543811	-0.422907	0.0803663	-0.0755673	0.765692	-0.181958	0.46991
gene27646	LOC100853162	darkorange	0.637984	0.00438806	0.767346	0.000201729	-0.15746	0.532629	0.39989	0.100127	0.875764	1.91886e-06	0.771451	0.000177435	-0.900311	3.5728e-07	-0.559509	0.0157638	-0.151377	0.548771	0.280095	0.260272	-0.31296	0.206047	-0.653642	0.00326068	-0.133401	0.5977	0.251158	0.314748	0.490957	0.0385552	-0.333075	0.17682	-0.0404967	0.873241	0.0152748	0.952031
gene17587	LOC100246540	darkslateblue	0.637766	0.00440576	0.769345	0.000189572	-0.219433	0.381643	-0.643342	0.00397119	0.191574	0.446345	0.787194	0.000105787	-0.270181	0.278225	-0.454137	0.058332	0.179093	0.477047	0.900007	3.65716e-07	0.485761	0.0409798	0.141743	0.574771	0.671508	0.00227635	-0.388111	0.111491	0.340731	0.166469	-0.0999009	0.693282	0.356213	0.146811	-0.062464	0.805507
gene27147	LOC100256002	darkorange	0.637032	0.00446568	0.743062	0.000410484	-0.182544	0.468456	0.33784	0.170328	0.854346	6.3829e-06	0.808586	4.8735e-05	-0.86008	4.71744e-06	-0.495721	0.0364305	-0.212881	0.39637	0.272829	0.273358	-0.360819	0.141287	-0.711506	0.000928636	-0.072544	0.774833	0.200955	0.423954	0.473876	0.0469626	-0.404814	0.0956326	-0.115278	0.648754	-0.108442	0.668421
gene9009	LOC100232904	darkslateblue	0.636872	0.00447887	0.648785	0.00358152	-0.09917	0.695424	0.0168026	0.94724	0.623011	0.00574554	0.7789	0.000139631	-0.524673	0.0253845	-0.32588	0.186933	-0.202006	0.421483	0.386041	0.113579	-0.138478	0.583701	-0.479342	0.044134	0.188936	0.452747	-0.148152	0.557417	0.233692	0.350662	-0.439267	0.0681731	-0.163275	0.517404	-0.0812141	0.748699
gene6296	LOC100261279	darkslateblue	0.636378	0.00451974	0.81057	4.51385e-05	-0.251645	0.313779	-0.240503	0.336388	0.527372	0.0245062	0.877094	1.7682e-06	-0.540469	0.0205756	-0.354606	0.148773	-0.195591	0.436683	0.559922	0.0156704	-0.0603929	0.811844	-0.402068	0.0981207	0.369665	0.131085	-0.144078	0.568422	0.400091	0.0999409	-0.380657	0.11914	-0.0326873	0.897549	-0.271101	0.276529
gene2664	LOC100240760	cyan	0.63626	0.0045295	0.527115	0.0245887	0.535486	0.0220077	-0.506747	0.0318577	0.0423602	0.867456	0.474243	0.0467682	0.148399	0.556752	-0.552123	0.0175112	0.314334	0.203955	0.664139	0.00264742	0.765929	0.000210742	0.181011	0.472263	0.207773	0.408062	-0.631235	0.00496322	-0.188465	0.453895	0.406438	0.0941832	0.181992	0.469824	-0.116174	0.646192
gene15350	LOC100250504	antiquewhite2	0.636014	0.00455003	0.694044	0.00139705	-0.259536	0.298328	-0.556868	0.016372	0.195424	0.437083	0.710389	0.000954029	-0.336874	0.17163	-0.571952	0.0131351	0.352121	0.151843	0.980762	8.881e-13	0.629882	0.0050856	0.341768	0.165099	0.65856	0.00296028	-0.305329	0.217916	0.411926	0.0894013	-0.00870152	0.972664	0.607278	0.00752074	0.221567	0.376912
gene7800	LOC100246755	cyan	0.635424	0.00459948	0.405741	0.0948036	0.54642	0.0189622	-0.459793	0.0548833	0.0200514	0.937056	0.3887	0.110902	0.228984	0.360727	-0.524801	0.0253423	0.420172	0.0825514	0.721314	0.000728837	0.91444	1.10111e-07	0.406012	0.0945616	0.307153	0.215039	-0.739646	0.000450842	-0.314887	0.203118	0.345008	0.160869	0.264512	0.288826	0.265241	0.287449
gene9694	LOC100264451	darkslateblue	0.634936	0.00464066	0.819681	3.13765e-05	-0.394808	0.104923	-0.379744	0.120101	0.391958	0.107683	0.827444	2.26471e-05	-0.608958	0.00731231	-0.583583	0.0110057	0.204001	0.416815	0.836578	1.5111e-05	0.280744	0.259123	-0.0154519	0.951476	0.494916	0.036783	-0.039666	0.875822	0.636049	0.00454708	-0.106499	0.674049	0.485097	0.0412979	0.0116175	0.963508
gene17155	LOC100249681	antiquewhite2	0.634385	0.00468761	0.675821	0.00207979	-0.0636533	0.801873	-0.726816	0.00063346	0.0502829	0.842934	0.668931	0.0024009	-0.101081	0.68983	-0.518098	0.0276271	0.332814	0.17718	0.97671	4.04666e-12	0.751193	0.000326441	0.380172	0.11965	0.672566	0.00222674	-0.505056	0.0325286	0.219304	0.38193	0.104514	0.679815	0.501133	0.0341269	0.0521777	0.837089
gene19620	LOC100256625	cyan	0.634204	0.00470302	0.611646	0.00698863	0.106727	0.673387	-0.670232	0.00233732	0.0266027	0.91655	0.586262	0.0105567	-0.0651378	0.797342	-0.63985	0.004239	0.469827	0.0491445	0.947962	2.29532e-09	0.863902	3.8278e-06	0.416831	0.0852788	0.515388	0.0285948	-0.497292	0.0357498	0.155189	0.538629	0.303838	0.220286	0.565571	0.0144356	0.108191	0.669147
gene25635	LOC100246577	antiquewhite2	0.634077	0.00471397	0.673173	0.00219872	-0.0378299	0.881531	-0.695703	0.00134549	0.0708713	0.779902	0.662002	0.00276386	-0.101046	0.689931	-0.505499	0.0323517	0.300755	0.225239	0.942068	5.31432e-09	0.719118	0.000770115	0.344563	0.161445	0.629415	0.00512838	-0.496606	0.036046	0.202639	0.42	0.108679	0.667735	0.463193	0.052885	0.00429087	0.986518
gene9604	LOC100251177	darkorange	0.63393	0.00472661	0.758103	0.000266875	-0.11761	0.642095	0.453607	0.0586635	0.908819	1.79896e-07	0.773171	0.000168019	-0.917573	8.25249e-08	-0.562557	0.0150845	-0.290792	0.241732	0.210091	0.402733	-0.386011	0.11361	-0.762361	0.000234956	-0.220047	0.380279	0.279372	0.261556	0.481413	0.0430968	-0.319841	0.195715	-0.0978312	0.699353	-0.0430925	0.865184
gene25606	LOC100248299	cyan	0.633456	0.00476755	0.411002	0.090194	0.452634	0.0592752	-0.512724	0.0295719	0.00538431	0.983083	0.412915	0.0885587	0.236297	0.345162	-0.45674	0.0567255	0.402679	0.0975633	0.744664	0.000392629	0.887597	8.95536e-07	0.424827	0.0788581	0.409268	0.0916942	-0.767186	0.000202729	-0.30444	0.219327	0.249887	0.317284	0.243149	0.330935	0.192131	0.444997
gene27260	LOC100263894	darkorange	0.63268	0.00483521	0.723283	0.000693419	-0.135761	0.591177	0.380456	0.119351	0.85401	6.49456e-06	0.754012	0.000300913	-0.866506	3.30785e-06	-0.546697	0.0188895	-0.195321	0.437329	0.287262	0.247755	-0.284795	0.252019	-0.616627	0.00641953	-0.136362	0.589518	0.234331	0.349309	0.479426	0.0440913	-0.307669	0.214231	-0.0185951	0.94162	0.0310541	0.902644
gene3863	LOC100241045	darkslateblue	0.632518	0.00484942	0.842164	1.16556e-05	-0.158378	0.53021	0.232244	0.35374	0.796865	7.53556e-05	0.820817	2.99434e-05	-0.891537	6.81862e-07	-0.624231	0.00562357	-0.251788	0.313495	0.319518	0.196192	-0.290027	0.24303	-0.718565	0.000780818	-0.153629	0.542769	0.27098	0.276751	0.578142	0.0119645	-0.186881	0.457767	0.0121904	0.96171	-0.250861	0.31534
gene19250	LOC100243237	antiquewhite2	0.632004	0.00489474	0.654837	0.00318553	-0.0595581	0.814402	-0.694273	0.00138985	0.0570653	0.82205	0.64491	0.00385557	-0.109436	0.665547	-0.536832	0.0216134	0.348194	0.156783	0.985372	1.00673e-13	0.780969	0.000130436	0.424811	0.0788707	0.660949	0.00282277	-0.49267	0.0377807	0.219221	0.382115	0.127359	0.614537	0.546136	0.0190367	0.131099	0.604094
gene28334	LOC100265481	darkorange	0.63186	0.00490753	0.512817	0.0295375	0.578775	0.0118496	0.567733	0.013984	0.783722	0.000118993	0.498128	0.0353917	-0.538655	0.0210883	-0.665762	0.00256167	-0.162582	0.519207	-0.0185229	0.941846	-0.13793	0.585205	-0.758507	0.000263699	-0.659843	0.00288576	0.038773	0.878598	-0.0289399	0.909246	0.129398	0.608834	-0.284921	0.251801	-0.105255	0.677661
gene6057	LOC100263125	antiquewhite2	0.631739	0.00491828	0.761391	0.000241924	-0.320979	0.194039	-0.454914	0.0578489	0.293983	0.236368	0.755557	0.00028766	-0.523785	0.0256788	-0.663525	0.00268044	0.28942	0.244062	0.921837	5.47026e-08	0.485484	0.0411126	0.172773	0.492981	0.504878	0.0325999	-0.0966784	0.702743	0.593542	0.00941056	0.0453961	0.858045	0.64263	0.00402464	0.0981197	0.698506
gene14540	LOC100244080	darkorange	0.631601	0.00493051	0.397178	0.102667	0.445431	0.0639547	0.761747	0.000239347	0.913557	1.19198e-07	0.489043	0.0394353	-0.519197	0.0272418	-0.397623	0.102246	-0.202176	0.421086	-0.0525643	0.835898	-0.260576	0.296327	-0.663336	0.00269069	-0.42869	0.0758868	-0.0852422	0.736644	-0.190159	0.449773	-0.359134	0.143291	-0.466722	0.0508693	0.392138	0.107508
gene3453	LOC100266190	darkorange	0.63158	0.0049324	0.408429	0.0924275	0.498937	0.0350479	0.766188	0.000209073	0.899699	3.74459e-07	0.470654	0.0486928	-0.536242	0.0217857	-0.480662	0.043471	-0.173197	0.491905	-0.0570211	0.822186	-0.224553	0.370349	-0.676262	0.00206051	-0.517097	0.0279814	-0.0379969	0.881011	-0.158472	0.529966	-0.230497	0.357475	-0.406797	0.0938649	0.350015	0.154479
gene1302	LOC100256355	darkslateblue	0.631441	0.0049448	0.775799	0.000154445	-0.227299	0.364369	0.21383	0.394218	0.806482	5.28125e-05	0.846546	9.4414e-06	-0.845007	1.01741e-05	-0.484699	0.0414894	-0.264748	0.288378	0.324308	0.189193	-0.340387	0.166925	-0.694085	0.00139577	-0.0161899	0.949161	0.183292	0.466603	0.51973	0.0270566	-0.381393	0.118368	-0.0802634	0.751552	-0.180698	0.473042
gene23556	LOC100251818	darkslateblue	0.631347	0.00495315	0.799749	6.78707e-05	-0.306078	0.216732	-0.503683	0.0330815	0.327861	0.184111	0.846536	9.44619e-06	-0.406543	0.0940896	-0.394106	0.105598	0.0474465	0.851699	0.789305	9.83826e-05	0.244047	0.329097	-0.0696533	0.783599	0.601989	0.00820817	-0.265797	0.286401	0.420293	0.0824536	-0.249133	0.318795	0.223717	0.372179	-0.164972	0.512998
gene6350	LOC100266478	darkslateblue	0.631329	0.00495481	0.806417	5.29426e-05	-0.310515	0.209802	-0.207601	0.40846	0.482263	0.0426766	0.798309	7.15254e-05	-0.694318	0.00138842	-0.630093	0.00506637	0.114112	0.652092	0.680078	0.00189978	0.135561	0.591729	-0.207038	0.40976	0.253035	0.311023	0.0960261	0.704662	0.657654	0.00301386	-0.0454179	0.857977	0.398828	0.101116	-0.163737	0.516202
gene22619	LOC100248186	darkslateblue	0.631319	0.00495568	0.826092	2.39977e-05	-0.299558	0.227181	0.00057679	0.998188	0.644017	0.00392105	0.811898	4.28602e-05	-0.837632	1.43995e-05	-0.69682	0.00131167	0.00940093	0.970468	0.593234	0.00945699	0.0188326	0.940875	-0.341877	0.164956	0.118876	0.638489	0.195045	0.43799	0.662295	0.00274764	-0.106119	0.67515	0.33055	0.180326	-0.0451588	0.85878
gene26914	LOC104877688	darkslateblue	0.631144	0.00497137	0.830064	2.0214e-05	-0.319996	0.195485	-0.402494	0.097732	0.397645	0.102226	0.857808	5.32609e-06	-0.473871	0.0469652	-0.374812	0.125392	-0.0417235	0.869432	0.705616	0.00106916	0.116485	0.645304	-0.193609	0.441437	0.524248	0.0255249	-0.191739	0.445946	0.449923	0.0610054	-0.290628	0.24201	0.151206	0.549228	-0.1972	0.432844
[truncated: 3,022 more rows]
